# Supplementary material for: Osteopontin (OPN/SPP1), a Mediator of Tumor Progression, Is Regulated by the Mesenchymal Transcription Factor Slug/SNAI2 in Colorectal Cancer (CRC)
Source: Cells. 2022 May 31;11(11):1808. doi: 10.3390/cells11111808 (PMC9180003; doi:10.3390/cells11111808)
Supplement: Supplementary file 1 [file cells-11-01808-s001.zip]

Archive with 4 entries (4 files):
- Amilca-Seba et al_Table S1.xlsx
- Amilca-Seba et al_Table S2.xlsx
- Amilca-Seba et al_Table S3.xlsx
- Amilca-Seba et al_Table S4.xlsx
