# Supplementary material for: Osteopontin (OPN/SPP1), a Mediator of Tumor Progression, Is Regulated by the Mesenchymal Transcription Factor Slug/SNAI2 in Colorectal Cancer (CRC)
Source: Cells. 2022 May 31;11(11):1808. doi: 10.3390/cells11111808 (PMC9180003; doi:10.3390/cells11111808)
Supplement: Supplementary file 1 [file cells-11-01808-s001.zip › Amilca-Seba et al_Table S1.xlsx]

## Sheet: Table S1
Gene symbol (alias)	Gene name (alias)	Primers sequences F: forward, R: reverse	Annealing (T°C)	Use
ACTB (b-Actine)	Actin, beta	F/R 5'- GGACTTCGAGCAAGAGATG-3' / 5'- TAGCACTGTGTTGGCGTACAG-3'	60	qRT-PCR
BGLAP	Bone Gamma-Carboxyglutamate Protein (Osteocalcin)	F/R 5'- AATCCGGACTGTGACGAGTT-3' / 5'- TTATTTGGGAGCAGCTGGGA-3'		qRT-PCR
BSP (IBSP)	Integrin binding sialoprotein	F/R 5'- TGCCTTGAGCCTGCTTCC-3' / 5'- GCAAAATTAAAGCAGTCTTCATTTTG-3'		qRT-PCR
COL1A1	Collagene, Type I, alpha 1	F/R 5'- CAGCCGCTTCACCTACAGC-3' / 5'- TTTTGTATTCAATCACTGTCTTGCC-3'		qRT-PCR
COL1A2	Collagene, Type I, alpha 2	F/R 5'-CTGGTAGTCGTGGTGCAAGT-3' / 5'- CCTTTGGGTCCAGGGAATCC-3'		qRT-PCR
DMP1	Dentin matrix acidic phosphoprotein 1	F/R 5'- CTCCGAGTTGGACGATGAGG-3' / 5'- TCATGCCTGCACTGTTCATTC-3'		qRT-PCR
DSPP1	Dentin sialophosphoprotein 1	F/R 5'- TTTGGGCAGTAGCATGGGC-3'/ 5'- CCATCTTGGGTATTCTCTTGCCT-3'		qRT-PCR
ENAM	Enamelin	F/R 5'- GGCTTCTTGGTAATTCTGTTGCT-3’ / 5'- ATGTGGGCCGTTCATAAAGTT-3'		qRT-PCR
GPNMB	Glycoprotein NMB (osteoactivin)	F/R 5'- AAGTGAAAGATGTGTACGTGGTAACAG-3'/ 5'-TCGGATGAATTTCGATCGTTCT-3'
MEPE	Matrix extracellular phosphoglycoprotein	F/R 5'- GGCCAGTGACTGCGATTAAAC-3' / 5'- CCTTCGAGTGTGCTTTAGCAT-3'		qRT-PCR
SNAIL2 (Slug)	Snail Family Transcriptional Repressor 2	F/R 5'- CTTTTTCTTGCCCTCACTGC-3' / 5'- GCTTCGGAGTGAAGAAATGC-3'		qRT-PCR
SPARC	Secreted protein, acidic, cystein rich (osteonectin)	F/R 5'- TGAGGTATCTGTGGGAGCTAATC-3’ / 5'- CCTTGCCGTGTTTGCAGTG-3'		qRT-PCR
SPP1 (OPN)	Secreted phosphoprotein 1 (osteopontin)	F/R 5'- TGAAACGAGTCAGCTGGATG-3’ / 5'- TGAAATTCATGGCTGTGGAA-3'		qRT-PCR
SPP1a		F/R 5'- ACAGGCTGATTCTGG AAGTTCTGA-3' / 5'-GTCAATGGAGTCCTGGCTGTCC-3'		Osteopontin Isoform Analysis RT-PCR
SPP1b F/R
SPP1c F/R
SPP1v4 F/R		F/R 5'- GAGGAAAAGCAGACCCTTCC-3' / 5'- AGTCAATGGAGTCCTGGCTG-3'
SPP1v5 F/R		F/R 5'- ATTGTCCCCAGAAGCTTGGA-3' / 5'- CAGTCTAATTGCAGTGACCCC-3'
TNC	Tenascin-c	F/R 5' - TCCCAGTGTTCGGTGGATCT-3' / 5'-TTGATGCGATGTGTGAAGACA-3'		qRT-PCR
