# Supplementary material for: Osteopontin (OPN/SPP1), a Mediator of Tumor Progression, Is Regulated by the Mesenchymal Transcription Factor Slug/SNAI2 in Colorectal Cancer (CRC)
Source: Cells. 2022 May 31;11(11):1808. doi: 10.3390/cells11111808 (PMC9180003; doi:10.3390/cells11111808)
Supplement: Supplementary file 1 [file cells-11-01808-s001.zip › Amilca-Seba et al_Table S2.xlsx]

## Sheet:  Cell_All (564)
Amilca et al. Table S2 subset cell culture HT-29_SNAI2 vs HT-29_controls
Index	EnsemblID		HGNC	Gene Name	GeneType	Fold change (Log2)	Fold change	p-value
14315	ENSG00000278144.1		RF01955		misc_RNA	6.40762	84.8956	0.00513742
12281	ENSG00000232677.7		LINC00665	long intergenic non-protein coding RNA 665	lincRNA	5.48589	44.8143	8.87819e-06
11182	ENSG00000198829.6		SUCNR1	succinate receptor 1	protein_coding	5.47398	44.4461	4.32499e-06
3606	ENSG00000118785.14		SPP1	secreted phosphoprotein 1	protein_coding	5.07407	33.6859	9.77612e-07
9971	ENSG00000182492.16		BGN	biglycan	protein_coding	4.96399	31.2113	3.38288e-05
11421	ENSG00000204983.14		PRSS1	protease, serine 1	protein_coding	4.90125	29.8829	3.52991e-05
1042	ENSG00000076706.17		AP002956.1		protein_coding	4.8716	29.275	2.77428e-05
13743	ENSG00000268916.6		CSAG3	CSAG family member 3	protein_coding	4.80877	28.0276	2.24564e-05
295	ENSG00000019549.12		SNAI2	snail family transcriptional repressor 2	protein_coding	4.7901	27.6672	1.04564e-06
14215	ENSG00000275896.5		PRSS2	protease, serine 2	protein_coding	4.41874	21.3882	3.84399e-05
13396	ENSG00000260892.1		AC105020.4		antisense	4.34773	20.3609	4.26676e-05
9415	ENSG00000176046.8		NUPR1	nuclear protein 1, transcriptional regulator	protein_coding	4.17464	18.059	4.33878e-05
3220	ENSG00000114771.14		AADAC	arylacetamide deacetylase	protein_coding	4.15803	17.8522	6.06369e-05
13741	ENSG00000268902.3		CSAG2	CSAG family member 2	protein_coding	4.15345	17.7956	4.5113e-05
7446	ENSG00000161551.14		ZNF577	zinc finger protein 577	protein_coding	4.10424	17.1988	5.33066e-06
1979	ENSG00000102024.18		PLS3	plastin 3	protein_coding	4.04891	16.5517	2.58966e-05
1008	ENSG00000075618.18		FSCN1	fascin actin-bundling protein 1	protein_coding	4.01838	16.2051	2.10697e-05
4643	ENSG00000131127.14		ZNF141	zinc finger protein 141	protein_coding	3.97228	15.6955	5.02331e-06
12614	ENSG00000240602.7		AADACP1	arylacetamide deacetylase pseudogene 1	transcribed_unprocessed_pseudogene	3.94286	15.3787	8.07359e-05
6782	ENSG00000152580.8		IGSF10	immunoglobulin superfamily member 10	protein_coding	3.89597	14.8869	7.10586e-05
6701	ENSG00000151632.17		AKR1C2	aldo-keto reductase family 1 member C2	protein_coding	3.82604	14.1825	0.000605202
11395	ENSG00000204681.11		GABBR1	gamma-aminobutyric acid type B receptor subunit 1	protein_coding	3.70739	13.0628	4.41745e-05
4947	ENSG00000134193.15		REG4	regenerating family member 4	protein_coding	3.67649	12.7859	0.00110338
12937	ENSG00000250271.2		AC068647.2		transcribed_unprocessed_pseudogene	3.67537	12.776	0.000168177
11076	ENSG00000198353.8		HOXC4	homeobox C4	protein_coding	3.67314	12.7563	8.15143e-05
13780	ENSG00000269837.1		IPO5P1	importin 5 pseudogene 1	transcribed_processed_pseudogene	3.66711	12.7031	1.21252e-05
13733	ENSG00000268606.5		MAGEA2	MAGE family member A2	protein_coding	3.5179	11.4549	0.000149
10956	ENSG00000197619.14		ZNF615	zinc finger protein 615	protein_coding	3.50367	11.3426	3.12213e-06
12969	ENSG00000251095.6		AC097478.1		antisense	3.48346	11.1847	4.15298e-05
603	ENSG00000059377.17		TBXAS1	thromboxane A synthase 1	protein_coding	3.47966	11.1553	0.000136251
11755	ENSG00000215182.8		MUC5AC	mucin 5AC, oligomeric mucus/gel-forming	protein_coding	3.47937	11.1531	0.000221644
7041	ENSG00000156510.13		HKDC1	hexokinase domain containing 1	protein_coding	3.43461	10.8124	6.33759e-05
8628	ENSG00000169174.10		PCSK9	proprotein convertase subtilisin/kexin type 9	protein_coding	3.38487	10.4459	0.000250303
1247	ENSG00000084734.9		GCKR	glucokinase regulator	protein_coding	3.34203	10.1403	8.00268e-05
9155	ENSG00000173546.7		CSPG4	chondroitin sulfate proteoglycan 4	protein_coding	3.3404	10.1289	0.000464935
10370	ENSG00000186020.13		ZNF529	zinc finger protein 529	protein_coding	3.33012	10.0569	2.97885e-05
10052	ENSG00000183305.13		MAGEA2B	MAGE family member A2B	protein_coding	3.32845	10.0453	0.000267191
3306	ENSG00000115457.10		IGFBP2	insulin like growth factor binding protein 2	protein_coding	3.29237	9.79721	0.00161118
7021	ENSG00000156298.12		TSPAN7	tetraspanin 7	protein_coding	3.28611	9.75476	4.38932e-06
2161	ENSG00000103888.17		CEMIP	cell migration inducing hyaluronan binding protein	protein_coding	3.25997	9.57961	0.000496258
2134	ENSG00000103485.18		QPRT	quinolinate phosphoribosyltransferase	protein_coding	3.21071	9.25804	0.000316165
11482	ENSG00000205777.17		GAGE1	G antigen 1	protein_coding	3.18772	9.1117	0.000142006
13032	ENSG00000254004.7		ZNF260	zinc finger protein 260	protein_coding	3.18185	9.0747	1.59712e-05
2620	ENSG00000107984.10		DKK1	dickkopf WNT signaling pathway inhibitor 1	protein_coding	3.17296	9.01895	0.000573634
11699	ENSG00000214290.8		COLCA2	colorectal cancer associated 2	protein_coding	3.1421	8.82809	0.000942171
3995	ENSG00000123689.6		G0S2	G0/G1 switch 2	protein_coding	3.11966	8.69185	0.00180312
8303	ENSG00000167165.19		UGT1A6	UDP glucuronosyltransferase family 1 member A6	protein_coding	3.09961	8.57186	0.00041695
1806	ENSG00000100665.12		SERPINA4	serpin family A member 4	protein_coding	3.0687	8.39016	0.000274645
10690	ENSG00000196136.17		SERPINA3	serpin family A member 3	protein_coding	3.04208	8.23679	0.00089116
9801	ENSG00000180479.13		ZNF571	zinc finger protein 571	protein_coding	3.03549	8.19924	4.08593e-06
13491	ENSG00000262580.5		AC087741.1		antisense	3.03011	8.16869	0.000436607
14528	ENSG00000284428.1		AC092329.4		processed_transcript	2.95584	7.75885	2.20377e-05
8291	ENSG00000167103.12		PIP5KL1	phosphatidylinositol-4-phosphate 5-kinase like 1	protein_coding	2.92188	7.57832	0.000452284
14330	ENSG00000278484.1		AC010998.3		lincRNA	2.92178	7.57782	0.00146862
13603	ENSG00000266010.2			GATA6 antisense RNA 1	antisense	2.90796	7.50559	0.000544032
4105	ENSG00000124882.4		EREG	epiregulin	protein_coding	2.89104	7.41805	0.00511071
11668	ENSG00000213988.11		ZNF90	zinc finger protein 90	protein_coding	2.8469	7.1945	5.50202e-05
8414	ENSG00000167766.18		ZNF83	zinc finger protein 83	protein_coding	2.84476	7.18388	0.00119877
6145	ENSG00000144199.11		FAHD2B	fumarylacetoacetate hydrolase domain containing 2B	protein_coding	2.82252	7.07395	0.0003977
10640	ENSG00000189042.13		ZNF567	zinc finger protein 567	protein_coding	2.8176	7.04987	0.000291622
9884	ENSG00000181577.16		C6orf223	chromosome 6 open reading frame 223	protein_coding	2.80466	6.98695	0.000482185
3927	ENSG00000122786.20		CALD1	caldesmon 1	protein_coding	2.7996	6.96249	0.000175196
11424	ENSG00000205076.4		LGALS7	galectin 7	protein_coding	2.79025	6.91748	7.34911e-05
12360	ENSG00000234444.10		ZNF736	zinc finger protein 736	protein_coding	2.78321	6.88382	2.60027e-05
8847	ENSG00000170899.11		GSTA4	glutathione S-transferase alpha 4	protein_coding	2.76131	6.78011	0.00151561
8116	ENSG00000165905.18		LARGE2	LARGE xylosyl- and glucuronyltransferase 2	protein_coding	2.74859	6.72059	0.000598804
4839	ENSG00000132911.4		NMUR2	neuromedin U receptor 2	protein_coding	2.73397	6.65285	0.000747948
2432	ENSG00000105974.12		CAV1	caveolin 1	protein_coding	2.72581	6.6153	0.000436207
8032	ENSG00000165376.10		CLDN2	claudin 2	protein_coding	2.71913	6.58474	0.000627367
9677	ENSG00000178934.4		LGALS7B	galectin 7B	protein_coding	2.69984	6.4973	0.000550251
10742	ENSG00000196405.13		EVL	Enah/Vasp-like	protein_coding	2.67924	6.4052	0.0038208
10478	ENSG00000187134.14		AKR1C1	aldo-keto reductase family 1 member C1	protein_coding	2.67217	6.37388	0.00280208
13939	ENSG00000272382.1		AC025171.5		lincRNA	2.65071	6.27977	0.00044735
13158	ENSG00000256683.7		ZNF350	zinc finger protein 350	protein_coding	2.64665	6.26212	0.00170865
816	ENSG00000068985.5		PAGE1	PAGE family member 1	protein_coding	2.62527	6.17002	0.000219423
5655	ENSG00000139629.16		GALNT6	polypeptide N-acetylgalactosaminyltransferase 6	protein_coding	2.61836	6.14052	0.000605277
14131	ENSG00000274414.1		AL121772.1		lincRNA	2.6065	6.09026	0.00118099
14513	ENSG00000283236.1		AC074141.1		transcribed_unprocessed_pseudogene	2.60454	6.08196	4.07658e-06
8489	ENSG00000168209.5		DDIT4	DNA damage inducible transcript 4	protein_coding	2.60209	6.07167	0.00297992
10984	ENSG00000197808.12		ZNF461	zinc finger protein 461	protein_coding	2.58737	6.01003	9.04332e-06
6865	ENSG00000153898.13		MCOLN2	mucolipin 2	protein_coding	2.56814	5.93046	1.90281e-05
9910	ENSG00000181894.15		ZNF329	zinc finger protein 329	protein_coding	2.54864	5.85084	0.000106753
7449	ENSG00000161638.11		ITGA5	integrin subunit alpha 5	protein_coding	2.54348	5.82994	6.45611e-06
2885	ENSG00000111087.10		GLI1	GLI family zinc finger 1	protein_coding	2.54178	5.82306	0.00162315
294	ENSG00000019505.8		SYT13	synaptotagmin 13	protein_coding	2.53963	5.81441	1.99877e-05
2771	ENSG00000109610.6		SOD3	superoxide dismutase 3, extracellular	protein_coding	2.53949	5.81382	0.000228214
12507	ENSG00000237440.9		AC008554.1		protein_coding	2.5172	5.7247	5.05236e-05
13308	ENSG00000259772.6		AC012236.1		lincRNA	2.50847	5.69018	0.00145396
3591	ENSG00000118523.6		CCN2		protein_coding	2.49476	5.63636	0.00289185
11788	ENSG00000216775.3		AL109918.1		transcribed_unprocessed_pseudogene	2.48613	5.60272	0.000552032
181	ENSG00000009950.16		MLXIPL	MLX interacting protein like	protein_coding	2.47188	5.54768	0.00215485
9414	ENSG00000176024.18		ZNF613	zinc finger protein 613	protein_coding	2.46172	5.50873	0.00196685
5037	ENSG00000134986.13		NREP	neuronal regeneration related protein	protein_coding	2.45793	5.49427	0.00370998
11037	ENSG00000198093.11		ZNF649	zinc finger protein 649	protein_coding	2.45322	5.47638	6.02665e-06
2450	ENSG00000106066.15		CPVL	carboxypeptidase, vitellogenic like	protein_coding	2.44953	5.46237	0.000467634
10959	ENSG00000197635.10		DPP4	dipeptidyl peptidase 4	protein_coding	2.43623	5.41226	0.00210384
12462	ENSG00000236499.2		LINC00896	long intergenic non-protein coding RNA 896	lincRNA	2.40986	5.31423	0.000806592
633	ENSG00000062038.14		CDH3	cadherin 3	protein_coding	2.40676	5.30282	0.00260265
655	ENSG00000063660.9		GPC1	glypican 1	protein_coding	2.39042	5.24308	0.00544112
1305	ENSG00000086696.11		HSD17B2	hydroxysteroid 17-beta dehydrogenase 2	protein_coding	2.3682	5.16297	0.00469585
5355	ENSG00000137251.16		TINAG	tubulointerstitial nephritis antigen	protein_coding	2.35131	5.10286	0.000313811
1651	ENSG00000100033.16		PRODH	proline dehydrogenase 1	protein_coding	2.34619	5.08478	0.00224717
953	ENSG00000073849.15		ST6GAL1	ST6 beta-galactoside alpha-2,6-sialyltransferase 1	protein_coding	2.33794	5.05579	8.38896e-05
9574	ENSG00000177721.4		ANXA2R	annexin A2 receptor	protein_coding	2.33506	5.04571	0.0049259
6886	ENSG00000154134.15		ROBO3	roundabout guidance receptor 3	protein_coding	2.3304	5.02944	0.00253846
13880	ENSG00000271788.1		AC008875.1		lincRNA	2.30129	4.92897	0.00163004
13401	ENSG00000260920.2		AL031985.3		sense_overlapping	2.28747	4.88201	0.000465252
5842	ENSG00000141504.11		SAT2	spermidine/spermine N1-acetyltransferase family member 2	protein_coding	2.28449	4.87192	0.00289203
8312	ENSG00000167232.14		ZNF91	zinc finger protein 91	protein_coding	2.26556	4.80841	0.00477263
10369	ENSG00000186017.14		ZNF566	zinc finger protein 566	protein_coding	2.26437	4.80445	4.56286e-05
202	ENSG00000010810.17		FYN	FYN proto-oncogene, Src family tyrosine kinase	protein_coding	2.26196	4.79643	0.00244318
12379	ENSG00000234745.11		HLA-B	major histocompatibility complex, class I, B	protein_coding	2.25289	4.76637	0.00037757
7943	ENSG00000164761.9		TNFRSF11B	TNF receptor superfamily member 11b	protein_coding	2.24868	4.75249	0.000215673
9735	ENSG00000179532.12		DNHD1	dynein heavy chain domain 1	protein_coding	2.23638	4.71215	0.00257712
12945	ENSG00000250420.8		AACSP1	acetoacetyl-CoA synthetase pseudogene 1	transcribed_unprocessed_pseudogene	2.22708	4.68185	0.000196005
8555	ENSG00000168679.18		SLC16A4	solute carrier family 16 member 4	protein_coding	2.2195	4.65732	0.00142873
9729	ENSG00000179455.8		MKRN3	makorin ring finger protein 3	protein_coding	2.21225	4.63399	9.62338e-05
10187	ENSG00000184635.15		ZNF93	zinc finger protein 93	protein_coding	2.20758	4.619	0.000233777
473	ENSG00000047457.14		CP	ceruloplasmin	protein_coding	2.19204	4.5695	2.59992e-05
9052	ENSG00000172687.13		ZNF738	zinc finger protein 738	protein_coding	2.18158	4.53651	0.00267396
931	ENSG00000072954.7		TMEM38A	transmembrane protein 38A	protein_coding	2.17577	4.51827	0.00273053
14282	ENSG00000277639.2		AC007906.2		protein_coding	2.17344	4.51098	0.000368901
13637	ENSG00000267041.6		ZNF850	zinc finger protein 850	protein_coding	2.15043	4.43961	6.53926e-05
9850	ENSG00000181045.15		SLC26A11	solute carrier family 26 member 11	protein_coding	2.13902	4.40464	0.00044317
7279	ENSG00000159674.12		SPON2	spondin 2	protein_coding	2.12653	4.36667	0.000213525
828	ENSG00000069535.14		MAOB	monoamine oxidase B	protein_coding	2.10364	4.29791	0.00045993
11053	ENSG00000198182.13		ZNF607	zinc finger protein 607	protein_coding	2.08646	4.24706	1.00575e-05
9357	ENSG00000175471.19		MCTP1	multiple C2 and transmembrane domain containing 1	protein_coding	2.08355	4.23849	0.00525945
12325	ENSG00000233559.1		LINC00513		lincRNA	2.06629	4.18807	0.00066522
5092	ENSG00000135406.14		PRPH	peripherin	protein_coding	2.04957	4.13983	0.000197304
2913	ENSG00000111344.11		RASAL1	RAS protein activator like 1	protein_coding	2.04751	4.13393	0.00236581
2899	ENSG00000111252.10		SH2B3	SH2B adaptor protein 3	protein_coding	2.04547	4.12807	0.00307701
6522	ENSG00000148841.17		ITPRIP	inositol 1,4,5-trisphosphate receptor interacting protein	protein_coding	2.04521	4.12733	0.00331555
12572	ENSG00000239704.10		CDRT4	CMT1A duplicated region transcript 4	protein_coding	2.04196	4.11805	0.0045511
10490	ENSG00000187258.13		NPSR1	neuropeptide S receptor 1	protein_coding	2.01422	4.03962	3.3648e-05
4003	ENSG00000123870.10		ZNF137P	zinc finger protein 137, pseudogene	transcribed_unprocessed_pseudogene	1.99228	3.97866	0.000522668
10857	ENSG00000197013.10		ZNF429	zinc finger protein 429	protein_coding	1.97329	3.92663	0.000788039
14305	ENSG00000277991.4				lincRNA	1.95853	3.88667	0.000875413
12811	ENSG00000245680.10		ZNF585B	zinc finger protein 585B	protein_coding	1.95429	3.87526	0.00101411
10484	ENSG00000187210.14		N-acetyl	glucosaminyl	protein_coding	1.95119	3.86695	0.000241685
5189	ENSG00000136048.14		DRAM1	DNA damage regulated autophagy modulator 1	protein_coding	1.93213	3.81619	0.0053265
8965	ENSG00000171903.16		CYP4F11	cytochrome P450 family 4 subfamily F member 11	protein_coding	1.92153	3.78826	0.000230203
7276	ENSG00000159618.16		ADGRG5	adhesion G protein-coupled receptor G5	protein_coding	1.91821	3.77955	0.00197618
12506	ENSG00000237438.7			cat eye syndrome chromosome region, candidate 7	transcribed_unprocessed_pseudogene	1.90682	3.74983	0.000143406
2969	ENSG00000111801.16		BTN3A3	butyrophilin subfamily 3 member A3	protein_coding	1.90513	3.74544	0.00194894
6341	ENSG00000146592.17		CREB5	cAMP responsive element binding protein 5	protein_coding	1.90418	3.74297	1.43238e-05
6603	ENSG00000149927.18		DOC2A	double C2 domain alpha	protein_coding	1.90314	3.74027	3.8316e-05
2954	ENSG00000111700.12		SLCO1B3	solute carrier organic anion transporter family member 1B3	protein_coding	1.8936	3.71561	0.005075
10151	ENSG00000184271.17		AC139768.1		protein_coding	1.89188	3.71118	0.00101196
4080	ENSG00000124613.8		ZNF391	zinc finger protein 391	protein_coding	1.87682	3.67265	0.000666097
12497	ENSG00000237238.3		BMS1P10	BMS1, ribosome biogenesis factor pseudogene 10	transcribed_unprocessed_pseudogene	1.8647	3.64193	0.0027451
6649	ENSG00000151062.15		CACNA2D4	calcium voltage-gated channel auxiliary subunit alpha2delta 4	protein_coding	1.82792	3.55025	0.0029771
1730	ENSG00000100344.10		PNPLA3	patatin like phospholipase domain containing 3	protein_coding	1.80737	3.50005	0.000369109
13724	ENSG00000268225.2		AC010487.1		unprocessed_pseudogene	1.77581	3.42431	0.00433782
13161	ENSG00000256771.3		ZNF253	zinc finger protein 253	protein_coding	1.75265	3.36977	0.0019201
9146	ENSG00000173482.16		PTPRM	protein tyrosine phosphatase, receptor type M	protein_coding	1.74916	3.36162	0.0012902
10600	ENSG00000188629.12		ZNF177	zinc finger protein 177	protein_coding	1.74062	3.3418	0.00226348
12669	ENSG00000241978.9		AKAP2	A-kinase anchoring protein 2	protein_coding	1.73767	3.33497	0.00537754
12219	ENSG00000231131.7		LNCAROD		lincRNA	1.73635	3.3319	0.0012842
11718	ENSG00000214595.11		EML6	echinoderm microtubule associated protein like 6	protein_coding	1.73486	3.32846	0.00304833
12974	ENSG00000251201.8		TMED7-TICAM2	TMED7-TICAM2 readthrough	protein_coding	1.73475	3.32821	0.00215549
10938	ENSG00000197496.6		SLC2A10	solute carrier family 2 member 10	protein_coding	1.73398	3.32645	0.00280237
583	ENSG00000057252.13		SOAT1	sterol O-acyltransferase 1	protein_coding	1.71545	3.28399	0.000564976
13635	ENSG00000267026.5		AL136084.2		antisense	1.69901	3.24677	0.00479052
3294	ENSG00000115355.16		CCDC88A	coiled-coil domain containing 88A	protein_coding	1.69408	3.2357	0.0024215
10848	ENSG00000196967.10		ZNF585A	zinc finger protein 585A	protein_coding	1.68572	3.217	0.00143592
8521	ENSG00000168394.11		TAP1	transporter 1, ATP binding cassette subfamily B member	protein_coding	1.67819	3.20027	0.00224483
10525	ENSG00000187801.15		ZFP69B	ZFP69 zinc finger protein B	protein_coding	1.66949	3.18102	0.00284749
3521	ENSG00000117519.16		CNN3	calponin 3	protein_coding	1.668	3.17773	0.00416774
9246	ENSG00000174469.22		CNTNAP2	contactin associated protein-like 2	protein_coding	1.66467	3.17041	0.00200579
2963	ENSG00000111752.11		PHC1	polyhomeotic homolog 1	protein_coding	1.6469	3.1316	0.00213512
9280	ENSG00000174804.4		FZD4	frizzled class receptor 4	protein_coding	1.63151	3.09837	0.00289906
13047	ENSG00000254413.8			CHKB-CPT1B readthrough	protein_coding	1.62826	3.09141	0.00294174
10646	ENSG00000189064.8		GAGE2A	G antigen 2A	protein_coding	1.62686	3.08841	0.00303182
8877	ENSG00000171160.18		MORN4	MORN repeat containing 4	protein_coding	1.62364	3.08151	0.00196866
9018	ENSG00000172345.14		STARD5	StAR related lipid transfer domain containing 5	protein_coding	1.62318	3.08053	0.00171161
1081	ENSG00000078114.18		NEBL	nebulette	protein_coding	1.60203	3.03571	0.000877114
11193	ENSG00000198853.12		RUSC2	RUN and SH3 domain containing 2	protein_coding	1.56412	2.95697	0.0029953
12831	ENSG00000246763.6		RGMB-AS1	RGMB antisense RNA 1	antisense	1.55528	2.93891	0.003028
13648	ENSG00000267152.1		AC093227.1		lincRNA	1.54646	2.92099	0.00207313
2975	ENSG00000111846.17			glucosaminyl	protein_coding	1.5113	2.85067	0.00422629
6202	ENSG00000144824.20		PHLDB2	pleckstrin homology like domain family B member 2	protein_coding	1.50994	2.84798	0.000277566
3825	ENSG00000121281.12		ADCY7	adenylate cyclase 7	protein_coding	1.50132	2.83102	0.000175925
4352	ENSG00000127990.17		SGCE	sarcoglycan epsilon	protein_coding	1.4945	2.81766	0.00123939
11585	ENSG00000213366.13		GSTM2	glutathione S-transferase mu 2	protein_coding	1.4942	2.81708	0.00508886
10909	ENSG00000197301.7		HMGA2-AS1		antisense	1.47379	2.77751	0.00288683
5898	ENSG00000142065.14		ZFP14	ZFP14 zinc finger protein	protein_coding	1.45955	2.75023	0.00151039
100	ENSG00000006210.7		CX3CL1	C-X3-C motif chemokine ligand 1	protein_coding	1.45272	2.73724	0.000128243
10685	ENSG00000196081.9		ZNF724	zinc finger protein 724	protein_coding	1.45018	2.73242	0.00051869
13213	ENSG00000258017.1		AC011603.2		antisense	1.43348	2.70097	0.000808888
12476	ENSG00000236810.5		ELOA-AS1		antisense	1.41288	2.66267	0.00323679
9917	ENSG00000181982.18		CCDC149	coiled-coil domain containing 149	protein_coding	1.40923	2.65595	0.00391045
4890	ENSG00000133477.17		FAM83F	family with sequence similarity 83 member F	protein_coding	1.405	2.64818	0.00149894
7762	ENSG00000163864.17		NMNAT3	nicotinamide nucleotide adenylyltransferase 3	protein_coding	1.40431	2.64692	0.00169441
8483	ENSG00000168140.5		VASN	vasorin	protein_coding	1.40217	2.64299	0.0016652
10085	ENSG00000183628.13		DGCR6	DiGeorge syndrome critical region gene 6	protein_coding	1.39466	2.62927	0.00387399
7186	ENSG00000158457.6		TSPAN33	tetraspanin 33	protein_coding	1.39035	2.62142	0.00174739
10371	ENSG00000186026.7		ZNF284	zinc finger protein 284	protein_coding	1.3799	2.6025	0.00392112
3627	ENSG00000119138.4		KLF9	Kruppel like factor 9	protein_coding	1.37625	2.59593	0.00289353
14436	ENSG00000280081.4		LINC01667		transcribed_processed_pseudogene	1.35288	2.55421	0.000399519
13639	ENSG00000267056.2		AC005336.1		processed_pseudogene	1.2941	2.45224	0.000674397
2706	ENSG00000108821.13		COL1A1	collagen type I alpha 1 chain	protein_coding	1.28944	2.44434	0.00333839
455	ENSG00000043355.12		ZIC2	Zic family member 2	protein_coding	1.28254	2.43266	0.0040918
12242	ENSG00000231789.2		PIK3CD-AS2	PIK3CD antisense RNA 2	antisense	1.28202	2.43179	0.000931149
12982	ENSG00000251562.8			metastasis associated lung adenocarcinoma transcript 1	lincRNA	1.27489	2.4198	0
3007	ENSG00000112186.12			CAP, adenylate cyclase-associated protein, 2	protein_coding	1.25451	2.38587	0.00212851
9778	ENSG00000180178.11		FAR2P1	fatty acyl-CoA reductase 2 pseudogene 1	transcribed_unprocessed_pseudogene	1.1281	2.1857	0.00521652
5183	ENSG00000136002.18		ARHGEF4	Rho guanine nucleotide exchange factor 4	protein_coding	1.12411	2.17966	0.000709573
2163	ENSG00000103942.13		HOMER2	homer scaffolding protein 2	protein_coding	1.10523	2.15134	0.00138166
7665	ENSG00000163393.13		SLC22A15	solute carrier family 22 member 15	protein_coding	1.08603	2.12289	0.000375767
443	ENSG00000041982.16		TNC	tenascin C	protein_coding	1.08507	2.12148	0.00483536
1918	ENSG00000101400.5		SNTA1	syntrophin alpha 1	protein_coding	1.07192	2.10223	0.00491054
12740	ENSG00000243701.6		DUBR	DPPA2 upstream binding RNA	lincRNA	1.05105	2.07204	0.00208419
13272	ENSG00000259171.1		AL163636.2		protein_coding	1.04169	2.05864	0.000418686
7592	ENSG00000162896.6		PIGR	polymeric immunoglobulin receptor	protein_coding	1.01929	2.02693	8.9216e-05
13690	ENSG00000267645.5		AC105052.3		protein_coding	1.01024	2.01425	0.00025859
2068	ENSG00000103021.9		CCDC113	coiled-coil domain containing 113	protein_coding	1.00781	2.01085	0.00284214
1481	ENSG00000091592.16		NLRP1	NLR family pyrin domain containing 1	protein_coding	1.00376	2.00522	0.000450976
1878	ENSG00000101181.17		MTG2	mitochondrial ribosome associated GTPase 2	protein_coding	-1.00004	-2.00006	0.00283237
5316	ENSG00000136982.6		DSCC1	DNA replication and sister chromatid cohesion 1	protein_coding	-1.00266	-2.00369	0.00445697
8060	ENSG00000165556.9		CDX2	caudal type homeobox 2	protein_coding	-1.00293	-2.00407	1.45061e-09
12500	ENSG00000237296.9		SMG1P1	SMG1P1, nonsense mediated mRNA decay associated PI3K related kinase pseudogene 1	transcribed_unprocessed_pseudogene	-1.00304	-2.00422	0.00141679
4882	ENSG00000133321.11		RARRES3	retinoic acid receptor responder 3	protein_coding	-1.00496	-2.00688	0.00161079
5929	ENSG00000142528.16		ZNF473	zinc finger protein 473	protein_coding	-1.0065	-2.00903	0.00319545
6825	ENSG00000153147.6		SMARCA5	SWI/SNF related, matrix associated, actin dependent regulator of chromatin, subfamily a, member 5	protein_coding	-1.0069	-2.00958	0.00365512
2398	ENSG00000105723.12		GSK3A	glycogen synthase kinase 3 alpha	protein_coding	-1.00704	-2.00979	0.00353239
2239	ENSG00000104756.16		KCTD9	potassium channel tetramerization domain containing 9	protein_coding	-1.01494	-2.02082	0.000654064
51	ENSG00000004799.8		PDK4	pyruvate dehydrogenase kinase 4	protein_coding	-1.01537	-2.02142	0.00092489
4829	ENSG00000132819.17		RBM38	RNA binding motif protein 38	protein_coding	-1.01655	-2.02308	0.00205047
3950	ENSG00000123124.13		WWP1	WW domain containing E3 ubiquitin protein ligase 1	protein_coding	-1.01671	-2.0233	0.000832679
4669	ENSG00000131408.14		NR1H2	nuclear receptor subfamily 1 group H member 2	protein_coding	-1.01911	-2.02666	0.000894016
7341	ENSG00000160271.16		RALGDS	ral guanine nucleotide dissociation stimulator	protein_coding	-1.02088	-2.02916	0.000107493
13226	ENSG00000258366.8		RTEL1	regulator of telomere elongation helicase 1	protein_coding	-1.0216	-2.03016	0.000158435
10547	ENSG00000188064.10		WNT7B	Wnt family member 7B	protein_coding	-1.0221	-2.03088	0.00202837
7246	ENSG00000159216.18		RUNX1	runt related transcription factor 1	protein_coding	-1.02454	-2.03431	0.00505801
907	ENSG00000072195.15		SPEG	SPEG complex locus	protein_coding	-1.02454	-2.03431	0.00144894
1153	ENSG00000080854.14		IGSF9B	immunoglobulin superfamily member 9B	protein_coding	-1.02672	-2.03739	0.00434821
8902	ENSG00000171345.13		KRT19	keratin 19	protein_coding	-1.02698	-2.03776	0.000964229
4058	ENSG00000124429.18		POF1B	premature ovarian failure, 1B	protein_coding	-1.02913	-2.04079	0.000381734
6664	ENSG00000151240.17		DIP2C	disco interacting protein 2 homolog C	protein_coding	-1.03315	-2.04649	9.07911e-07
10944	ENSG00000197555.9		SIPA1L1	signal induced proliferation associated 1 like 1	protein_coding	-1.03368	-2.04724	0.000768343
7842	ENSG00000164134.13		alpha	N	protein_coding	-1.03686	-2.05176	0.0033472
10837	ENSG00000196917.5		HCAR1	hydroxycarboxylic acid receptor 1	protein_coding	-1.0372	-2.05223	0.00201014
7819	ENSG00000164070.12		Hsp70	heat shock protein family A	protein_coding	-1.0399	-2.05608	0.00168857
1873	ENSG00000101152.11		Hsp40	DnaJ heat shock protein family	protein_coding	-1.04164	-2.05857	0.00388914
5861	ENSG00000141574.7		SECTM1	secreted and transmembrane 1	protein_coding	-1.04908	-2.06921	6.48208e-05
1112	ENSG00000079257.8		LXN	latexin	protein_coding	-1.04951	-2.06982	0.00501063
3350	ENSG00000115828.17		QPCT	glutaminyl-peptide cyclotransferase	protein_coding	-1.04981	-2.07025	0.00268805
7371	ENSG00000160570.14		DEDD2	death effector domain containing 2	protein_coding	-1.0539	-2.07614	0.00271226
10203	ENSG00000184828.10		ZBTB7C	zinc finger and BTB domain containing 7C	protein_coding	-1.05671	-2.08019	0.000411301
4565	ENSG00000130590.14		SAMD10	sterile alpha motif domain containing 10	protein_coding	-1.05706	-2.08068	0.00224118
4248	ENSG00000126453.9		BCL2L12	BCL2 like 12	protein_coding	-1.05714	-2.0808	0.00310147
4910	ENSG00000133805.15		AMPD3	adenosine monophosphate deaminase 3	protein_coding	-1.05774	-2.08167	9.73145e-05
7597	ENSG00000162924.14		REL	REL proto-oncogene, NF-kB subunit	protein_coding	-1.05915	-2.0837	1.38534e-05
2353	ENSG00000105447.12		GRWD1	glutamate rich WD repeat containing 1	protein_coding	-1.06406	-2.0908	0.00413672
476	ENSG00000047597.7		XK	X-linked Kx blood group	protein_coding	-1.06471	-2.09175	7.27123e-08
13049	ENSG00000254452.1		AP001107.2		antisense	-1.06551	-2.09291	2.96508e-06
8017	ENSG00000165244.7		ZNF367	zinc finger protein 367	protein_coding	-1.06775	-2.09617	0.00155559
7300	ENSG00000160007.18		ARHGAP35	Rho GTPase activating protein 35	protein_coding	-1.06879	-2.09768	0.000824643
1538	ENSG00000095015.6		MAP3K1	mitogen-activated protein kinase kinase kinase 1	protein_coding	-1.07264	-2.10328	0.00053782
12020	ENSG00000226332.2		AL354836.1		antisense	-1.07617	-2.10843	1.25988e-05
7941	ENSG00000164754.14		RAD21	RAD21 cohesin complex component	protein_coding	-1.07638	-2.10874	0.00242435
11925	ENSG00000224578.5		HNRNPA1P48	heterogeneous nuclear ribonucleoprotein A1 pseudogene 48	protein_coding	-1.08084	-2.11527	0.00269783
11122	ENSG00000198618.5		PPIAP22	peptidylprolyl isomerase A pseudogene 22	processed_pseudogene	-1.0821	-2.11712	0.00431021
4585	ENSG00000130723.20		PRRC2B	proline rich coiled-coil 2B	protein_coding	-1.08357	-2.11928	0.00386455
8004	ENSG00000165156.15		ZHX1	zinc fingers and homeoboxes 1	protein_coding	-1.08446	-2.12058	0.00537606
1877	ENSG00000101166.16		PRELID3B	PRELI domain containing 3B	protein_coding	-1.08552	-2.12213	0.000592433
10485	ENSG00000187231.14		SESTD1	SEC14 and spectrin domain containing 1	protein_coding	-1.08746	-2.125	0.000780215
2238	ENSG00000104738.17		MCM4	minichromosome maintenance complex component 4	protein_coding	-1.08778	-2.12546	0.00251872
2281	ENSG00000104973.18		MED25	mediator complex subunit 25	protein_coding	-1.08792	-2.12567	0.000281737
9740	ENSG00000179604.10		CDC42EP4	CDC42 effector protein 4	protein_coding	-1.08801	-2.12581	0.00255129
9960	ENSG00000182372.9		CLN8	ceroid-lipofuscinosis, neuronal 8	protein_coding	-1.09212	-2.13187	0.000196932
13472	ENSG00000261857.7		MIA	melanoma inhibitory activity	protein_coding	-1.09256	-2.13253	0.000280258
13169	ENSG00000257103.8		LSM14A	LSM14A, mRNA processing body assembly factor	protein_coding	-1.09307	-2.13327	0.000916171
1854	ENSG00000101003.10		GINS1	GINS complex subunit 1	protein_coding	-1.09553	-2.13692	0.00144677
2300	ENSG00000105173.14		CCNE1	cyclin E1	protein_coding	-1.09615	-2.13784	0.00164002
6438	ENSG00000147853.17		AK3	adenylate kinase 3	protein_coding	-1.09705	-2.13917	0.0033696
2192	ENSG00000104320.13		NBN	nibrin	protein_coding	-1.10046	-2.14423	0.00320009
5057	ENSG00000135111.16		TBX3	T-box 3	protein_coding	-1.10249	-2.14726	0.000666239
4720	ENSG00000131941.8		RHPN2	rhophilin Rho GTPase binding protein 2	protein_coding	-1.10456	-2.15033	0.00023313
6682	ENSG00000151458.12		ANKRD50	ankyrin repeat domain 50	protein_coding	-1.10533	-2.15148	3.08391e-05
4243	ENSG00000126267.10		COX6B1	cytochrome c oxidase subunit 6B1	protein_coding	-1.10575	-2.1521	0.00281775
12468	ENSG00000236698.1		EIF1AXP1	eukaryotic translation initiation factor 1A, X-linked pseudogene 1	processed_pseudogene	-1.10727	-2.15438	0.0026995
12148	ENSG00000229299.2		AL121845.1		antisense	-1.10736	-2.15451	0.00121149
4807	ENSG00000132646.11		PCNA	proliferating cell nuclear antigen	protein_coding	-1.10864	-2.15642	0.0035969
10743	ENSG00000196408.11		NOXO1	NADPH oxidase organizer 1	protein_coding	-1.11267	-2.16245	0.000201351
13291	ENSG00000259460.1		AC078909.1		antisense	-1.11328	-2.16337	0.00378537
2326	ENSG00000105323.16		HNRNPUL1	heterogeneous nuclear ribonucleoprotein U like 1	protein_coding	-1.11406	-2.16453	0.00404148
4027	ENSG00000124172.10		ATP5F1E		protein_coding	-1.11731	-2.16942	0.00357834
10303	ENSG00000185515.14		BRCC3	BRCA1/BRCA2-containing complex subunit 3	protein_coding	-1.12003	-2.17352	0.00160274
12085	ENSG00000228065.10		LINC01515	long intergenic non-protein coding RNA 1515	lincRNA	-1.12178	-2.17616	0.00107239
6410	ENSG00000147459.18		DOCK5	dedicator of cytokinesis 5	protein_coding	-1.12221	-2.1768	0.00302641
14602	ENSG00000286053.1		ASDURF		protein_coding	-1.12234	-2.17699	0.000142196
13515	ENSG00000263155.6		MYZAP	myocardial zonula adherens protein	protein_coding	-1.12259	-2.17738	0.00163198
1339	ENSG00000087586.17		AURKA	aurora kinase A	protein_coding	-1.12523	-2.18137	0.00137186
3999	ENSG00000123810.8		B9D2	B9 protein domain 2	protein_coding	-1.12582	-2.18226	0.000341328
1102	ENSG00000078804.13		TP53INP2	tumor protein p53 inducible nuclear protein 2	protein_coding	-1.1281	-2.1857	6.08849e-05
6587	ENSG00000149657.20		LSM14B	LSM family member 14B	protein_coding	-1.12982	-2.18832	0.00229887
820	ENSG00000069275.13		NUCKS1	nuclear casein kinase and cyclin dependent kinase substrate 1	protein_coding	-1.13066	-2.18959	0.00504434
1299	ENSG00000086544.3		ITPKC	inositol-trisphosphate 3-kinase C	protein_coding	-1.13189	-2.19146	1.5897e-05
8752	ENSG00000170185.9		USP38	ubiquitin specific peptidase 38	protein_coding	-1.135	-2.19618	0.00202111
11872	ENSG00000223508.5		RPL23AP53	ribosomal protein L23a pseudogene 53	transcribed_processed_pseudogene	-1.13524	-2.19656	0.000885516
7178	ENSG00000158315.11		RHBDL2	rhomboid like 2	protein_coding	-1.1357	-2.19725	0.00146394
8732	ENSG00000169991.11		IFFO2	intermediate filament family orphan 2	protein_coding	-1.13743	-2.19989	0.00129469
14433	ENSG00000280064.1		AC130304.1		TEC	-1.13998	-2.20378	4.57988e-05
8027	ENSG00000165312.6		OTUD1	OTU deubiquitinase 1	protein_coding	-1.14447	-2.21065	1.78325e-05
14468	ENSG00000280734.2		LINC01232	long intergenic non-protein coding RNA 1232	processed_transcript	-1.14525	-2.21184	1.39889e-06
830	ENSG00000069702.11		TGFBR3	transforming growth factor beta receptor 3	protein_coding	-1.15057	-2.22002	2.09316e-07
9667	ENSG00000178826.11		TMEM139	transmembrane protein 139	protein_coding	-1.15195	-2.22214	0.00159473
2544	ENSG00000107020.10		PLGRKT	plasminogen receptor with a C-terminal lysine	protein_coding	-1.15433	-2.22581	0.000695215
8905	ENSG00000171368.12		TPPP	tubulin polymerization promoting protein	protein_coding	-1.15466	-2.22632	1.09944e-05
183	ENSG00000010017.13		RANBP9	RAN binding protein 9	protein_coding	-1.15669	-2.22946	0.000254841
4194	ENSG00000125845.7		BMP2	bone morphogenetic protein 2	protein_coding	-1.15733	-2.23044	0.000265092
13853	ENSG00000271121.2		NUDT4P2	nudix hydrolase 4 pseudogene 2	processed_pseudogene	-1.16031	-2.23505	3.33723e-06
10189	ENSG00000184661.14		CDCA2	cell division cycle associated 2	protein_coding	-1.16148	-2.23687	0.00046736
10063	ENSG00000183421.12		RIPK4	receptor interacting serine/threonine kinase 4	protein_coding	-1.16366	-2.24025	2.68676e-07
14421	ENSG00000279806.1		AC018629.1		TEC	-1.16408	-2.24091	0.000693087
11427	ENSG00000205089.7		CCNI2	cyclin I family member 2	protein_coding	-1.16592	-2.24377	2.50899e-06
6023	ENSG00000143367.16		TUFT1	tuftelin 1	protein_coding	-1.16626	-2.24429	3.31089e-05
8737	ENSG00000170027.7		YWHAG	tyrosine 3-monooxygenase/tryptophan 5-monooxygenase activation protein gamma	protein_coding	-1.16942	-2.24921	0.00104863
8236	ENSG00000166750.10		SLFN5	schlafen family member 5	protein_coding	-1.16992	-2.24999	5.15569e-12
1144	ENSG00000080608.10		PUM3	pumilio RNA binding family member 3	protein_coding	-1.17324	-2.25517	0.00265245
4442	ENSG00000129173.13		E2F8	E2F transcription factor 8	protein_coding	-1.17328	-2.25524	0.000541279
9231	ENSG00000174307.6		PHLDA3	pleckstrin homology like domain family A member 3	protein_coding	-1.17432	-2.25687	4.6195e-05
13638	ENSG00000267049.1		AC002398.1		antisense	-1.18437	-2.27264	0.0020067
240	ENSG00000012779.11		ALOX5	arachidonate 5-lipoxygenase	protein_coding	-1.18488	-2.27344	0.00354995
954	ENSG00000073910.21		FRY	FRY microtubule binding protein	protein_coding	-1.18502	-2.27366	4.93336e-07
2788	ENSG00000109805.10		NCAPG	non-SMC condensin I complex subunit G	protein_coding	-1.18744	-2.27749	0.0034581
14043	ENSG00000273184.1		AC010655.4		processed_transcript	-1.18787	-2.27816	7.84366e-09
10165	ENSG00000184402.15		SS18L1	SS18L1, nBAF chromatin remodeling complex subunit	protein_coding	-1.18898	-2.27991	0.00180593
224	ENSG00000011426.11		ANLN	anillin actin binding protein	protein_coding	-1.18979	-2.28119	0.0023959
7952	ENSG00000164830.18		OXR1	oxidation resistance 1	protein_coding	-1.19039	-2.28214	0.000330085
330	ENSG00000023892.11		DEF6	DEF6, guanine nucleotide exchange factor	protein_coding	-1.19129	-2.28356	1.37491e-05
5086	ENSG00000135373.12		EHF	ETS homologous factor	protein_coding	-1.1924	-2.28533	0.000404015
738	ENSG00000066279.18		ASPM	abnormal spindle microtubule assembly	protein_coding	-1.193	-2.28628	0.000657147
8636	ENSG00000169220.18		RGS14	regulator of G-protein signaling 14	protein_coding	-1.19332	-2.28678	0.000100795
7366	ENSG00000160447.7		PKN3	protein kinase N3	protein_coding	-1.19709	-2.29277	1.16835e-05
5966	ENSG00000142875.19		PRKACB	protein kinase cAMP-activated catalytic subunit beta	protein_coding	-1.2014	-2.29963	4.71331e-10
5737	ENSG00000140465.14		CYP1A1	cytochrome P450 family 1 subfamily A member 1	protein_coding	-1.20569	-2.30647	2.36847e-13
13469	ENSG00000261822.1		AC018362.2		antisense	-1.20789	-2.31	2.06769e-06
13867	ENSG00000271447.6		MMP28	matrix metallopeptidase 28	protein_coding	-1.20996	-2.31331	0.000779714
8666	ENSG00000169499.15		PLEKHA2	pleckstrin homology domain containing A2	protein_coding	-1.21075	-2.31459	6.44971e-05
1141	ENSG00000080503.24		SMARCA2	SWI/SNF related, matrix associated, actin dependent regulator of chromatin, subfamily a, member 2	protein_coding	-1.21187	-2.31638	3.42963e-05
10710	ENSG00000196227.11		FAM217B	family with sequence similarity 217 member B	protein_coding	-1.21412	-2.31999	5.42076e-05
8849	ENSG00000170906.15		NDUFA3	NADH:ubiquinone oxidoreductase subunit A3	protein_coding	-1.21617	-2.32328	0.00331737
10283	ENSG00000185404.16		SP140L	SP140 nuclear body protein like	protein_coding	-1.22287	-2.3341	0.00028871
14256	ENSG00000277053.4		GTF2IP1	general transcription factor IIi pseudogene 1	transcribed_unprocessed_pseudogene	-1.22287	-2.33411	0.00370052
8963	ENSG00000171867.16		PRNP	prion protein	protein_coding	-1.22599	-2.33917	0.00109415
2506	ENSG00000106546.14		AHR	aryl hydrocarbon receptor	protein_coding	-1.22779	-2.34208	0.00354319
2828	ENSG00000110315.7		RNF141	ring finger protein 141	protein_coding	-1.22888	-2.34385	9.7776e-06
3470	ENSG00000116977.18		LGALS8	galectin 8	protein_coding	-1.23028	-2.34613	0.000135788
4380	ENSG00000128394.17		APOBEC3F	apolipoprotein B mRNA editing enzyme catalytic subunit 3F	protein_coding	-1.23269	-2.35005	5.27589e-18
13555	ENSG00000264501.2		RN7SL731P	RNA, 7SL, cytoplasmic 731, pseudogene	misc_RNA	-1.23422	-2.35255	0.0002085
8381	ENSG00000167644.12		C19orf33	chromosome 19 open reading frame 33	protein_coding	-1.23867	-2.3598	0.000357122
3741	ENSG00000120158.12		RCL1	RNA terminal phosphate cyclase like 1	protein_coding	-1.23996	-2.36192	0.000196618
10332	ENSG00000185728.17		YTHDF3	YTH N6-methyladenosine RNA binding protein 3	protein_coding	-1.24041	-2.36265	0.000198924
5915	ENSG00000142230.11		SAE1	SUMO1 activating enzyme subunit 1	protein_coding	-1.24656	-2.37275	0.00124648
2333	ENSG00000105357.16		MYH14	myosin heavy chain 14	protein_coding	-1.24877	-2.37639	0.00076241
159	ENSG00000008323.15		PLEKHG6	pleckstrin homology and RhoGEF domain containing G6	protein_coding	-1.26116	-2.39688	0.000547134
10937	ENSG00000197483.10		ZNF628	zinc finger protein 628	protein_coding	-1.26439	-2.40226	2.39783e-06
5676	ENSG00000139793.18		MBNL2	muscleblind like splicing regulator 2	protein_coding	-1.26605	-2.40501	0.000553011
296	ENSG00000019582.15		CD74	CD74 molecule	protein_coding	-1.2693	-2.41045	2.29812e-05
11935	ENSG00000224837.1		GCSHP5	glycine cleavage system protein H pseudogene 5	processed_pseudogene	-1.27042	-2.41233	0.000380209
11103	ENSG00000198515.13		CNGA1	cyclic nucleotide gated channel alpha 1	protein_coding	-1.27331	-2.41715	9.17363e-05
1765	ENSG00000100473.17		COCH	cochlin	protein_coding	-1.27448	-2.41911	5.05036e-14
12338	ENSG00000233913.7		RPL10P9	ribosomal protein L10 pseudogene 9	processed_pseudogene	-1.27496	-2.41993	0.000104324
8995	ENSG00000172164.15		SNTB1	syntrophin beta 1	protein_coding	-1.27584	-2.42139	0.000134705
14166	ENSG00000275097.1		AC024940.6		3prime_overlapping_ncRNA	-1.27803	-2.42508	0.000283924
6241	ENSG00000145386.10		CCNA2	cyclin A2	protein_coding	-1.2822	-2.4321	0.00016121
165	ENSG00000008513.16		ST3GAL1	ST3 beta-galactoside alpha-2,3-sialyltransferase 1	protein_coding	-1.28267	-2.43289	0.00132657
2309	ENSG00000105220.16		GPI	glucose-6-phosphate isomerase	protein_coding	-1.28761	-2.44123	0.000679433
7839	ENSG00000164120.14		NAD	hydroxyprostaglandin dehydrogenase 15-	protein_coding	-1.28767	-2.44133	4.14187e-05
9282	ENSG00000174827.13		PDZK1	PDZ domain containing 1	protein_coding	-1.29358	-2.45136	0.000962289
4239	ENSG00000126247.10		CAPNS1	calpain small subunit 1	protein_coding	-1.29515	-2.45402	0.00172938
4151	ENSG00000125534.10		PPDPF	pancreatic progenitor cell differentiation and proliferation factor	protein_coding	-1.29633	-2.45604	0.00021585
4986	ENSG00000134470.21		IL15RA	interleukin 15 receptor subunit alpha	protein_coding	-1.31165	-2.48226	3.71945e-06
5447	ENSG00000137878.17		GCOM1	GRINL1A complex locus 1	protein_coding	-1.31181	-2.48253	5.2076e-06
13842	ENSG00000270757.1		HSPE1-MOB4	HSPE1-MOB4 readthrough	protein_coding	-1.31251	-2.48374	8.92006e-08
7932	ENSG00000164684.13		ZNF704	zinc finger protein 704	protein_coding	-1.31281	-2.48424	2.96558e-09
10426	ENSG00000186529.16		CYP4F3	cytochrome P450 family 4 subfamily F member 3	protein_coding	-1.31363	-2.48566	4.32337e-08
7896	ENSG00000164403.14		SHROOM1	shroom family member 1	protein_coding	-1.32267	-2.50129	1.40688e-05
7756	ENSG00000163817.16		SLC6A20	solute carrier family 6 member 20	protein_coding	-1.33407	-2.52113	2.83944e-05
2235	ENSG00000104714.14		ERICH1	glutamate rich 1	protein_coding	-1.33452	-2.52192	0.00473424
13566	ENSG00000265018.6		AGAP12P	ArfGAP with GTPase domain, ankyrin repeat and PH domain 12, pseudogene	transcribed_unprocessed_pseudogene	-1.33633	-2.52509	1.35972e-07
982	ENSG00000075043.18		KCNQ2	potassium voltage-gated channel subfamily Q member 2	protein_coding	-1.33875	-2.52931	1.49977e-09
8901	ENSG00000171320.14		ESCO2	establishment of sister chromatid cohesion N-acetyltransferase 2	protein_coding	-1.33993	-2.53139	2.38189e-05
6096	ENSG00000143776.18		CDC42BPA	CDC42 binding protein kinase alpha	protein_coding	-1.34028	-2.53201	2.1297e-05
4725	ENSG00000131981.16		LGALS3	galectin 3	protein_coding	-1.34406	-2.53865	2.39355e-06
12503	ENSG00000237330.3		RNF223	ring finger protein 223	protein_coding	-1.34584	-2.54177	9.43299e-11
3317	ENSG00000115525.18		ST3GAL5	ST3 beta-galactoside alpha-2,3-sialyltransferase 5	protein_coding	-1.34788	-2.54539	2.50627e-05
7052	ENSG00000156675.15		RAB11FIP1	RAB11 family interacting protein 1	protein_coding	-1.34943	-2.54811	0.000283935
1357	ENSG00000088367.22		EPB41L1	erythrocyte membrane protein band 4.1 like 1	protein_coding	-1.35141	-2.55161	0.00131642
4107	ENSG00000124942.14		AHNAK	AHNAK nucleoprotein	protein_coding	-1.36739	-2.58004	9.64412e-05
7282	ENSG00000159713.11		TPPP3	tubulin polymerization promoting protein family member 3	protein_coding	-1.36931	-2.58348	0.0021576
3771	ENSG00000120675.6		Hsp40	DnaJ heat shock protein family	protein_coding	-1.37185	-2.58802	1.01071e-16
13040	ENSG00000254285.3		KRT8P3	keratin 8 pseudogene 3	processed_pseudogene	-1.37349	-2.59096	9.88531e-05
11774	ENSG00000215492.6		HNRNPA1P7	heterogeneous nuclear ribonucleoprotein A1 pseudogene 7	processed_pseudogene	-1.37685	-2.59701	0.00058372
9462	ENSG00000176485.11		PLA2G16	phospholipase A2 group XVI	protein_coding	-1.38854	-2.61814	8.17241e-06
4575	ENSG00000130699.18		TAF4	TATA-box binding protein associated factor 4	protein_coding	-1.38904	-2.61905	4.42993e-05
1547	ENSG00000095321.17		CRAT	carnitine O-acetyltransferase	protein_coding	-1.39727	-2.63402	0.000150577
4528	ENSG00000130303.13		BST2	bone marrow stromal cell antigen 2	protein_coding	-1.40391	-2.64617	0.00267425
1038	ENSG00000076641.4		PAG1	phosphoprotein membrane anchor with glycosphingolipid microdomains 1	protein_coding	-1.41171	-2.66053	4.33912e-07
751	ENSG00000066777.9		ARFGEF1	ADP ribosylation factor guanine nucleotide exchange factor 1	protein_coding	-1.42015	-2.67613	1.37641e-07
10149	ENSG00000184254.17		ALDH1A3	aldehyde dehydrogenase 1 family member A3	protein_coding	-1.42619	-2.68735	7.03425e-06
8125	ENSG00000165949.12		IFI27	interferon alpha inducible protein 27	protein_coding	-1.42727	-2.68937	0.000382817
5955	ENSG00000142731.11		PLK4	polo like kinase 4	protein_coding	-1.43448	-2.70284	8.1485e-05
7409	ENSG00000160932.11		LY6E	lymphocyte antigen 6 complex, locus E	protein_coding	-1.43536	-2.7045	6.99508e-05
2368	ENSG00000105559.12		PLEKHA4	pleckstrin homology domain containing A4	protein_coding	-1.44395	-2.72065	7.75667e-07
6589	ENSG00000149679.11		CABLES2	Cdk5 and Abl enzyme substrate 2	protein_coding	-1.45662	-2.74465	1.60807e-05
6399	ENSG00000147394.18		ZNF185	zinc finger protein 185	protein_coding	-1.46564	-2.76187	2.28563e-06
4371	ENSG00000128274.17		A4GALT	alpha 1,4-galactosyltransferase	protein_coding	-1.4666	-2.76369	0.00156165
13608	ENSG00000266094.7		RASSF5	Ras association domain family member 5	protein_coding	-1.47255	-2.77513	4.58729e-07
292	ENSG00000019186.10		CYP24A1	cytochrome P450 family 24 subfamily A member 1	protein_coding	-1.47416	-2.77821	1.34552e-05
2349	ENSG00000105427.10		CNFN	cornifelin	protein_coding	-1.47791	-2.78546	6.70637e-05
646	ENSG00000063176.15		SPHK2	sphingosine kinase 2	protein_coding	-1.48212	-2.7936	5.90991e-05
4041	ENSG00000124225.16		PMEPA1	prostate transmembrane protein, androgen induced 1	protein_coding	-1.48292	-2.79514	4.19744e-06
8781	ENSG00000170373.8		CST1	cystatin SN	protein_coding	-1.48795	-2.80489	1.74853e-05
8421	ENSG00000167779.9		IGFBP6	insulin like growth factor binding protein 6	protein_coding	-1.4882	-2.80539	2.31021e-05
1879	ENSG00000101182.15		PSMA7	proteasome subunit alpha 7	protein_coding	-1.49295	-2.81463	6.0743e-05
5	ENSG00000000971.15		CFH	complement factor H	protein_coding	-1.49548	-2.81958	2.46391e-08
9123	ENSG00000173269.14		MMRN2	multimerin 2	protein_coding	-1.49707	-2.8227	1.59279e-06
13954	ENSG00000272512.1		AL645608.7		lincRNA	-1.49867	-2.82581	3.36533e-15
5207	ENSG00000136155.17		SCEL	sciellin	protein_coding	-1.49989	-2.82821	1.72526e-08
11277	ENSG00000203880.12			protein-L-isoaspartate	protein_coding	-1.50429	-2.83685	0.000110198
10523	ENSG00000187796.14		CARD9	caspase recruitment domain family member 9	protein_coding	-1.50439	-2.83705	1.47034e-05
3043	ENSG00000112561.18		TFEB	transcription factor EB	protein_coding	-1.50865	-2.84544	1.06947e-05
8270	ENSG00000166920.12		C15orf48	chromosome 15 open reading frame 48	protein_coding	-1.51431	-2.85663	9.95263e-08
2005	ENSG00000102287.19		GABRE	gamma-aminobutyric acid type A receptor epsilon subunit	protein_coding	-1.51578	-2.85953	1.53776e-05
2358	ENSG00000105486.14		LIG1	DNA ligase 1	protein_coding	-1.5169	-2.86176	0.000255112
7157	ENSG00000158055.15		GRHL3	grainyhead like transcription factor 3	protein_coding	-1.51888	-2.86568	1.69209e-07
7992	ENSG00000165092.13		ALDH1A1	aldehyde dehydrogenase 1 family member A1	protein_coding	-1.52246	-2.8728	8.70087e-05
11832	ENSG00000220793.5		RPL21P119	ribosomal protein L21 pseudogene 119	processed_pseudogene	-1.52258	-2.87305	3.53487e-06
9920	ENSG00000182010.11		RTKN2	rhotekin 2	protein_coding	-1.52518	-2.87823	1.22017e-06
1666	ENSG00000100097.12		LGALS1	galectin 1	protein_coding	-1.5298	-2.88746	0.000114792
11939	ENSG00000224864.4		AC011447.1		transcribed_processed_pseudogene	-1.53143	-2.89072	4.99725e-05
9198	ENSG00000173918.15		C1QTNF1	C1q and tumor necrosis factor related protein 1	protein_coding	-1.53556	-2.89901	4.61853e-10
2176	ENSG00000104140.7		RHOV	ras homolog family member V	protein_coding	-1.53761	-2.90314	1.00787e-11
2465	ENSG00000106211.9		HSPB1	heat shock protein family B	protein_coding	-1.54006	-2.90806	3.75911e-05
1405	ENSG00000089351.14		GRAMD1A	GRAM domain containing 1A	protein_coding	-1.54441	-2.91685	1.41573e-05
3374	ENSG00000116039.13		ATP6V1B1	ATPase H+ transporting V1 subunit B1	protein_coding	-1.54456	-2.91715	1.00914e-05
6320	ENSG00000146376.11		ARHGAP18	Rho GTPase activating protein 18	protein_coding	-1.55078	-2.92976	1.75585e-06
2988	ENSG00000111962.8		UST	uronyl 2-sulfotransferase	protein_coding	-1.56811	-2.96516	8.15326e-20
6833	ENSG00000153246.13		PLA2R1	phospholipase A2 receptor 1	protein_coding	-1.57731	-2.98413	1.61576e-07
9250	ENSG00000174514.13		MFSD4A	major facilitator superfamily domain containing 4A	protein_coding	-1.58287	-2.99564	3.82806e-09
8696	ENSG00000169715.14		MT1E	metallothionein 1E	protein_coding	-1.58327	-2.99648	0.00262819
4700	ENSG00000131746.13		TNS4	tensin 4	protein_coding	-1.58502	-3.00011	2.43984e-05
7629	ENSG00000163131.11		CTSS	cathepsin S	protein_coding	-1.59012	-3.01074	6.60461e-10
2755	ENSG00000109436.8		TBC1D9	TBC1 domain family member 9	protein_coding	-1.59252	-3.01576	1.21167e-08
1885	ENSG00000101193.8		GID8	GID complex subunit 8 homolog	protein_coding	-1.5945	-3.01989	6.01425e-06
2842	ENSG00000110492.15			midkine	protein_coding	-1.59833	-3.02792	0.000770378
7059	ENSG00000156802.13		ATAD2	ATPase family, AAA domain containing 2	protein_coding	-1.60178	-3.03518	2.91982e-05
11876	ENSG00000223572.9		CKMT1A	creatine kinase, mitochondrial 1A	protein_coding	-1.60283	-3.03739	0.000166239
4942	ENSG00000134138.20		MEIS2	Meis homeobox 2	protein_coding	-1.60844	-3.04922	8.15941e-06
5491	ENSG00000138152.8		BTBD16	BTB domain containing 16	protein_coding	-1.61185	-3.05644	2.51644e-08
3420	ENSG00000116574.6		RHOU	ras homolog family member U	protein_coding	-1.63173	-3.09885	3.08403e-06
6974	ENSG00000155542.11		SETD9	SET domain containing 9	protein_coding	-1.64499	-3.12746	3.89342e-07
3198	ENSG00000114541.15		FRMD4B	FERM domain containing 4B	protein_coding	-1.65349	-3.14594	7.34923e-07
10748	ENSG00000196420.7		S100A5	S100 calcium binding protein A5	protein_coding	-1.65732	-3.1543	5.4874e-06
9678	ENSG00000178935.5		ZNF552	zinc finger protein 552	protein_coding	-1.66018	-3.16057	5.74169e-07
109	ENSG00000006534.16		ALDH3B1	aldehyde dehydrogenase 3 family member B1	protein_coding	-1.66197	-3.16449	1.52531e-05
890	ENSG00000071575.11		TRIB2	tribbles pseudokinase 2	protein_coding	-1.68014	-3.2046	2.83629e-09
6441	ENSG00000147872.10		PLIN2	perilipin 2	protein_coding	-1.68229	-3.20936	1.20364e-10
8061	ENSG00000165568.18		AKR1E2	aldo-keto reductase family 1 member E2	protein_coding	-1.68255	-3.20994	2.96665e-14
7894	ENSG00000164379.7		FOXQ1	forkhead box Q1	protein_coding	-1.6855	-3.21653	8.80102e-06
1890	ENSG00000101213.7		PTK6	protein tyrosine kinase 6	protein_coding	-1.72943	-3.31596	3.54103e-06
10815	ENSG00000196754.10		S100A2	S100 calcium binding protein A2	protein_coding	-1.73628	-3.33175	2.3009e-05
4891	ENSG00000133519.12		ZDHHC8P1	zinc finger DHHC-type containing 8 pseudogene 1	transcribed_unprocessed_pseudogene	-1.75409	-3.37314	6.58996e-06
6264	ENSG00000145703.16		IQGAP2	IQ motif containing GTPase activating protein 2	protein_coding	-1.75522	-3.37578	9.14656e-10
11773	ENSG00000215478.8		CES5AP1	carboxylesterase 5A pseudogene 1	transcribed_unprocessed_pseudogene	-1.76129	-3.39002	1.00855e-05
10515	ENSG00000187720.14		THSD4	thrombospondin type 1 domain containing 4	protein_coding	-1.76775	-3.40522	1.03268e-08
8765	ENSG00000170271.11		FAXDC2	fatty acid hydroxylase domain containing 2	protein_coding	-1.76794	-3.40567	7.00678e-09
7320	ENSG00000160181.9		TFF2	trefoil factor 2	protein_coding	-1.76795	-3.40571	1.07864e-08
5020	ENSG00000134827.8		TCN1	transcobalamin 1	protein_coding	-1.77226	-3.41589	1.39625e-11
8103	ENSG00000165810.17		BTNL9	butyrophilin like 9	protein_coding	-1.77815	-3.42986	2.09492e-06
4690	ENSG00000131620.17		ANO1	anoctamin 1	protein_coding	-1.81547	-3.51974	6.66652e-06
13569	ENSG00000265168.1		AC005726.4		antisense	-1.82481	-3.5426	1.69082e-07
8603	ENSG00000168994.13		PXDC1	PX domain containing 1	protein_coding	-1.82579	-3.54501	8.6711e-07
8020	ENSG00000165272.16		AQP3	aquaporin 3	protein_coding	-1.83609	-3.5704	1.04992e-07
8655	ENSG00000169372.13		CRADD	CASP2 and RIPK1 domain containing adaptor with death domain	protein_coding	-1.8633	-3.6384	1.45698e-14
3589	ENSG00000118515.11		SGK1	serum/glucocorticoid regulated kinase 1	protein_coding	-1.88222	-3.68641	3.4186e-06
196	ENSG00000010404.18		IDS	iduronate 2-sulfatase	protein_coding	-1.88492	-3.69333	1.91026e-08
7841	ENSG00000164125.15				protein_coding	-1.90662	-3.7493	1.93466e-09
7559	ENSG00000162645.13		GBP2	guanylate binding protein 2	protein_coding	-1.92682	-3.80216	5.95862e-08
13207	ENSG00000257764.2		AC020656.1		antisense	-1.93613	-3.82678	9.57521e-10
6482	ENSG00000148344.11		PTGES	prostaglandin E synthase	protein_coding	-1.94799	-3.85836	4.66841e-15
10227	ENSG00000184995.7		IFNE	interferon epsilon	protein_coding	-1.94995	-3.86361	1.70336e-08
11411	ENSG00000204866.8		IGFL2	IGF like family member 2	protein_coding	-1.95531	-3.87799	8.78767e-18
1875	ENSG00000101160.14		CTSZ	cathepsin Z	protein_coding	-1.95625	-3.88053	6.63347e-07
10789	ENSG00000196636.7		SDHAF3	succinate dehydrogenase complex assembly factor 3	protein_coding	-1.98487	-3.95827	5.68369e-08
10450	ENSG00000186806.5		VSIG10L	V-set and immunoglobulin domain containing 10 like	protein_coding	-1.9885	-3.96823	2.42259e-08
452	ENSG00000043039.6		BARX2	BARX homeobox 2	protein_coding	-1.99139	-3.97621	4.43996e-09
5366	ENSG00000137331.12		IER3	immediate early response 3	protein_coding	-2.00037	-4.00104	1.23354e-08
5528	ENSG00000138449.10		SLC40A1	solute carrier family 40 member 1	protein_coding	-2.00411	-4.01142	2.70877e-08
1344	ENSG00000088002.11		SULT2B1	sulfotransferase family 2B member 1	protein_coding	-2.02808	-4.07861	5.40705e-08
13736	ENSG00000268739.1		AC011473.2		antisense	-2.03577	-4.10043	0.000156393
12499	ENSG00000237289.9		CKMT1B	creatine kinase, mitochondrial 1B	protein_coding	-2.03922	-4.11024	1.9893e-08
6506	ENSG00000148671.13		ADIRF	adipogenesis regulatory factor	protein_coding	-2.11156	-4.32157	3.73533e-14
5665	ENSG00000139679.15		LPAR6	lysophosphatidic acid receptor 6	protein_coding	-2.14266	-4.41576	9.59445e-13
4102	ENSG00000124813.22		RUNX2	runt related transcription factor 2	protein_coding	-2.17614	-4.51942	1.82964e-13
7513	ENSG00000162366.8		PDZK1IP1	PDZK1 interacting protein 1	protein_coding	-2.18421	-4.54478	1.2277e-08
6818	ENSG00000153093.18		ACOXL	acyl-CoA oxidase-like	protein_coding	-2.19656	-4.58384	1.2932e-19
13467	ENSG00000261801.5		LOXL1-AS1	LOXL1 antisense RNA 1	antisense	-2.19946	-4.59308	9.99018e-21
10392	ENSG00000186204.14		CYP4F12	cytochrome P450 family 4 subfamily F member 12	protein_coding	-2.21524	-4.6436	5.65439e-11
10361	ENSG00000185950.9		IRS2	insulin receptor substrate 2	protein_coding	-2.22248	-4.66694	5.71968e-11
12691	ENSG00000242366.3		UGT1A8	UDP glucuronosyltransferase family 1 member A8	protein_coding	-2.22617	-4.67892	6.73092e-08
1218	ENSG00000083807.10		SLC27A5	solute carrier family 27 member 5	protein_coding	-2.23456	-4.70618	0.00196244
2757	ENSG00000109452.12		INPP4B	inositol polyphosphate-4-phosphatase type II B	protein_coding	-2.23503	-4.70772	7.88919e-25
1122	ENSG00000079435.10		LIPE	lipase E, hormone sensitive type	protein_coding	-2.23529	-4.70857	5.21221e-08
8415	ENSG00000167767.14		KRT80	keratin 80	protein_coding	-2.24606	-4.74385	2.04874e-08
4667	ENSG00000131398.13		KCNC3	potassium voltage-gated channel subfamily C member 3	protein_coding	-2.25828	-4.7842	7.01706e-10
9397	ENSG00000175806.15		MSRA	methionine sulfoxide reductase A	protein_coding	-2.26286	-4.79942	2.09081e-11
1685	ENSG00000100181.22		TPTEP1	transmembrane phosphatase with tensin homology pseudogene 1	transcribed_unprocessed_pseudogene	-2.28933	-4.88828	3.8169e-21
6253	ENSG00000145506.13		NKD2	naked cuticle homolog 2	protein_coding	-2.28968	-4.88948	7.62453e-12
7215	ENSG00000158825.6		CDA	cytidine deaminase	protein_coding	-2.29729	-4.91535	3.42715e-09
1300	ENSG00000086548.9		CEACAM6	carcinoembryonic antigen related cell adhesion molecule 6	protein_coding	-2.30008	-4.92484	2.91537e-14
12678	ENSG00000242156.1		AC000041.1		unprocessed_pseudogene	-2.30411	-4.93862	0.0040168
8910	ENSG00000171431.3		KRT20	keratin 20	protein_coding	-2.31511	-4.97643	2.4968e-09
8932	ENSG00000171606.18		ZNF274	zinc finger protein 274	protein_coding	-2.34156	-5.0685	1.13104e-20
11126	ENSG00000198643.7		FAM3D	family with sequence similarity 3 member D	protein_coding	-2.36527	-5.15251	2.10086e-13
6209	ENSG00000144908.13		ALDH1L1	aldehyde dehydrogenase 1 family member L1	protein_coding	-2.36752	-5.16054	2.20642e-17
8792	ENSG00000170458.14		CD14	CD14 molecule	protein_coding	-2.38019	-5.20606	4.5032e-17
12855	ENSG00000247774.6		PCED1B-AS1	PCED1B antisense RNA 1	processed_transcript	-2.40008	-5.27833	0.00098267
10257	ENSG00000185201.16		IFITM2	interferon induced transmembrane protein 2	protein_coding	-2.42832	-5.38268	6.23083e-10
8646	ENSG00000169247.12		SH3TC2	SH3 domain and tetratricopeptide repeats 2	protein_coding	-2.43799	-5.41886	1.33858e-10
8593	ENSG00000168918.14		INPP5D	inositol polyphosphate-5-phosphatase D	protein_coding	-2.47006	-5.54065	1.38133e-12
12293	ENSG00000232973.12		CYP1B1-AS1	CYP1B1 antisense RNA 1	antisense	-2.49949	-5.65485	3.1963e-16
1119	ENSG00000079385.22		CEACAM1	carcinoembryonic antigen related cell adhesion molecule 1	protein_coding	-2.53612	-5.80029	3.10136e-10
8412	ENSG00000167755.15		KLK6	kallikrein related peptidase 6	protein_coding	-2.60016	-6.06352	5.1111e-11
4019	ENSG00000124107.5		SLPI	secretory leukocyte peptidase inhibitor	protein_coding	-2.69594	-6.47978	3.41781e-13
11234	ENSG00000198959.12		TGM2	transglutaminase 2	protein_coding	-2.7228	-6.60152	3.44066e-12
9122	ENSG00000173267.14		SNCG	synuclein gamma	protein_coding	-2.77836	-6.86071	1.41327e-10
7325	ENSG00000160191.18		PDE9A	phosphodiesterase 9A	protein_coding	-2.78072	-6.87195	1.51142e-18
11412	ENSG00000204869.8		IGFL4	IGF like family member 4	protein_coding	-2.87721	-7.34728	2.3448e-15
8413	ENSG00000167757.14		KLK11	kallikrein related peptidase 11	protein_coding	-2.89439	-7.43532	4.0174e-12
9854	ENSG00000181104.7		F2R	coagulation factor II thrombin receptor	protein_coding	-2.98619	-7.9238	4.80204e-15
12775	ENSG00000244300.2		GATA2-AS1	GATA2 antisense RNA 1	antisense	-2.98637	-7.92477	1.92108e-14
13739	ENSG00000268854.1		AC020909.3		antisense	-3.05319	-8.30043	1.27953e-09
8384	ENSG00000167653.5		PSCA	prostate stem cell antigen	protein_coding	-3.05712	-8.3231	1.35723e-13
14174	ENSG00000275216.2		AL161431.1		lincRNA	-3.15075	-8.88116	3.31131e-18
10696	ENSG00000196154.12		S100A4	S100 calcium binding protein A4	protein_coding	-3.17919	-9.05798	1.6071e-13
14520	ENSG00000283633.1		AP000547.3		lincRNA	-3.19652	-9.16747	2.36473e-16
4462	ENSG00000129451.12		KLK10	kallikrein related peptidase 10	protein_coding	-3.20378	-9.21369	2.61529e-17
3847	ENSG00000121742.18		GJB6	gap junction protein beta 6	protein_coding	-3.25058	-9.51746	3.74561e-20
2914	ENSG00000111348.9		ARHGDIB	Rho GDP dissociation inhibitor beta	protein_coding	-3.32122	-9.9951	5.93668e-18
5443	ENSG00000137868.19		STRA6	stimulated by retinoic acid 6	protein_coding	-3.32708	-10.0358	6.81328e-19
5408	ENSG00000137699.17		TRIM29	tripartite motif containing 29	protein_coding	-3.38178	-10.4236	5.03382e-17
12784	ENSG00000244509.4		APOBEC3C	apolipoprotein B mRNA editing enzyme catalytic subunit 3C	protein_coding	-3.47366	-11.109	1.95672e-29
12731	ENSG00000243566.6		UPK3B	uroplakin 3B	protein_coding	-3.5649	-11.8343	6.54834e-17
5488	ENSG00000138131.4		LOXL4	lysyl oxidase like 4	protein_coding	-3.65828	-12.6256	1.34404e-19
7512	ENSG00000162344.4		FGF19	fibroblast growth factor 19	protein_coding	-3.96495	-15.6159	1.39453e-30
11677	ENSG00000214049.7			urothelial cancer associated 1	lincRNA	-4.00635	-16.0706	2.00906e-24
2033	ENSG00000102760.13		RGCC	regulator of cell cycle	protein_coding	-4.04208	-16.4736	2.11994e-24
1275	ENSG00000085741.13		WNT11	Wnt family member 11	protein_coding	-4.06336	-16.7184	2.34406e-24
6231	ENSG00000145287.10		PLAC8	placenta specific 8	protein_coding	-4.09083	-17.0397	1.76189e-26
10154	ENSG00000184292.6		TACSTD2	tumor-associated calcium signal transducer 2	protein_coding	-4.15777	-17.849	2.2009e-27
7950	ENSG00000164825.4		DEFB1	defensin beta 1	protein_coding	-4.1583	-17.8556	1.18654e-16
950	ENSG00000073756.12		PTGS2	prostaglandin-endoperoxide synthase 2	protein_coding	-4.16333	-17.9179	2.8013e-28
12298	ENSG00000233041.8		PHGR1	proline, histidine and glycine rich 1	protein_coding	-4.33715	-20.2122	8.39237e-22
9720	ENSG00000179348.11		GATA2	GATA binding protein 2	protein_coding	-4.35514	-20.4657	6.62958e-25
8906	ENSG00000171401.15		KRT13	keratin 13	protein_coding	-4.36554	-20.6138	3.05369e-25
4433	ENSG00000129038.16		LOXL1	lysyl oxidase like 1	protein_coding	-4.64422	-25.0063	5.88771e-24
8234	ENSG00000166741.7		NNMT	nicotinamide N-methyltransferase	protein_coding	-5.42188	-42.8695	5.3907e-37
5940	ENSG00000142623.11		PADI1	peptidyl arginine deiminase 1	protein_coding	-5.66952	-50.8975	6.61981e-43
13734	ENSG00000268621.5		IGFL2-AS1		lincRNA	-5.8165	-56.3559	6.19604e-37

## Sheet: Cell_up (218)
Amilca et al. Supp Table 1 subset cell culture HT-29_SNAI2 vs HT-29_controls
Index	EnsemblID		HGNC	Gene Name	GeneType	Fold change (Log2)	Fold change	p-value
14315	ENSG00000278144.1		RF01955		misc_RNA	6.40762	84.8956	0.00513742
12281	ENSG00000232677.7		LINC00665	long intergenic non-protein coding RNA 665	lincRNA	5.48589	44.8143	8.87819e-06
11182	ENSG00000198829.6		SUCNR1	succinate receptor 1	protein_coding	5.47398	44.4461	4.32499e-06
3606	ENSG00000118785.14		SPP1	secreted phosphoprotein 1	protein_coding	5.07407	33.6859	9.77612e-07
9971	ENSG00000182492.16		BGN	biglycan	protein_coding	4.96399	31.2113	3.38288e-05
11421	ENSG00000204983.14		PRSS1	protease, serine 1	protein_coding	4.90125	29.8829	3.52991e-05
1042	ENSG00000076706.17		AP002956.1		protein_coding	4.8716	29.275	2.77428e-05
13743	ENSG00000268916.6		CSAG3	CSAG family member 3	protein_coding	4.80877	28.0276	2.24564e-05
295	ENSG00000019549.12		SNAI2	snail family transcriptional repressor 2	protein_coding	4.7901	27.6672	1.04564e-06
14215	ENSG00000275896.5		PRSS2	protease, serine 2	protein_coding	4.41874	21.3882	3.84399e-05
13396	ENSG00000260892.1		AC105020.4		antisense	4.34773	20.3609	4.26676e-05
9415	ENSG00000176046.8		NUPR1	nuclear protein 1, transcriptional regulator	protein_coding	4.17464	18.059	4.33878e-05
3220	ENSG00000114771.14		AADAC	arylacetamide deacetylase	protein_coding	4.15803	17.8522	6.06369e-05
13741	ENSG00000268902.3		CSAG2	CSAG family member 2	protein_coding	4.15345	17.7956	4.5113e-05
7446	ENSG00000161551.14		ZNF577	zinc finger protein 577	protein_coding	4.10424	17.1988	5.33066e-06
1979	ENSG00000102024.18		PLS3	plastin 3	protein_coding	4.04891	16.5517	2.58966e-05
1008	ENSG00000075618.18		FSCN1	fascin actin-bundling protein 1	protein_coding	4.01838	16.2051	2.10697e-05
4643	ENSG00000131127.14		ZNF141	zinc finger protein 141	protein_coding	3.97228	15.6955	5.02331e-06
12614	ENSG00000240602.7		AADACP1	arylacetamide deacetylase pseudogene 1	transcribed_unprocessed_pseudogene	3.94286	15.3787	8.07359e-05
6782	ENSG00000152580.8		IGSF10	immunoglobulin superfamily member 10	protein_coding	3.89597	14.8869	7.10586e-05
6701	ENSG00000151632.17		AKR1C2	aldo-keto reductase family 1 member C2	protein_coding	3.82604	14.1825	0.000605202
11395	ENSG00000204681.11		GABBR1	gamma-aminobutyric acid type B receptor subunit 1	protein_coding	3.70739	13.0628	4.41745e-05
4947	ENSG00000134193.15		REG4	regenerating family member 4	protein_coding	3.67649	12.7859	0.00110338
12937	ENSG00000250271.2		AC068647.2		transcribed_unprocessed_pseudogene	3.67537	12.776	0.000168177
11076	ENSG00000198353.8		HOXC4	homeobox C4	protein_coding	3.67314	12.7563	8.15143e-05
13780	ENSG00000269837.1		IPO5P1	importin 5 pseudogene 1	transcribed_processed_pseudogene	3.66711	12.7031	1.21252e-05
13733	ENSG00000268606.5		MAGEA2	MAGE family member A2	protein_coding	3.5179	11.4549	0.000149
10956	ENSG00000197619.14		ZNF615	zinc finger protein 615	protein_coding	3.50367	11.3426	3.12213e-06
12969	ENSG00000251095.6		AC097478.1		antisense	3.48346	11.1847	4.15298e-05
603	ENSG00000059377.17		TBXAS1	thromboxane A synthase 1	protein_coding	3.47966	11.1553	0.000136251
11755	ENSG00000215182.8		MUC5AC	mucin 5AC, oligomeric mucus/gel-forming	protein_coding	3.47937	11.1531	0.000221644
7041	ENSG00000156510.13		HKDC1	hexokinase domain containing 1	protein_coding	3.43461	10.8124	6.33759e-05
8628	ENSG00000169174.10		PCSK9	proprotein convertase subtilisin/kexin type 9	protein_coding	3.38487	10.4459	0.000250303
1247	ENSG00000084734.9		GCKR	glucokinase regulator	protein_coding	3.34203	10.1403	8.00268e-05
9155	ENSG00000173546.7		CSPG4	chondroitin sulfate proteoglycan 4	protein_coding	3.3404	10.1289	0.000464935
10370	ENSG00000186020.13		ZNF529	zinc finger protein 529	protein_coding	3.33012	10.0569	2.97885e-05
10052	ENSG00000183305.13		MAGEA2B	MAGE family member A2B	protein_coding	3.32845	10.0453	0.000267191
3306	ENSG00000115457.10		IGFBP2	insulin like growth factor binding protein 2	protein_coding	3.29237	9.79721	0.00161118
7021	ENSG00000156298.12		TSPAN7	tetraspanin 7	protein_coding	3.28611	9.75476	4.38932e-06
2161	ENSG00000103888.17		CEMIP	cell migration inducing hyaluronan binding protein	protein_coding	3.25997	9.57961	0.000496258
2134	ENSG00000103485.18		QPRT	quinolinate phosphoribosyltransferase	protein_coding	3.21071	9.25804	0.000316165
11482	ENSG00000205777.17		GAGE1	G antigen 1	protein_coding	3.18772	9.1117	0.000142006
13032	ENSG00000254004.7		ZNF260	zinc finger protein 260	protein_coding	3.18185	9.0747	1.59712e-05
2620	ENSG00000107984.10		DKK1	dickkopf WNT signaling pathway inhibitor 1	protein_coding	3.17296	9.01895	0.000573634
11699	ENSG00000214290.8		COLCA2	colorectal cancer associated 2	protein_coding	3.1421	8.82809	0.000942171
3995	ENSG00000123689.6		G0S2	G0/G1 switch 2	protein_coding	3.11966	8.69185	0.00180312
8303	ENSG00000167165.19		UGT1A6	UDP glucuronosyltransferase family 1 member A6	protein_coding	3.09961	8.57186	0.00041695
1806	ENSG00000100665.12		SERPINA4	serpin family A member 4	protein_coding	3.0687	8.39016	0.000274645
10690	ENSG00000196136.17		SERPINA3	serpin family A member 3	protein_coding	3.04208	8.23679	0.00089116
9801	ENSG00000180479.13		ZNF571	zinc finger protein 571	protein_coding	3.03549	8.19924	4.08593e-06
13491	ENSG00000262580.5		AC087741.1		antisense	3.03011	8.16869	0.000436607
14528	ENSG00000284428.1		AC092329.4		processed_transcript	2.95584	7.75885	2.20377e-05
8291	ENSG00000167103.12		PIP5KL1	phosphatidylinositol-4-phosphate 5-kinase like 1	protein_coding	2.92188	7.57832	0.000452284
14330	ENSG00000278484.1		AC010998.3		lincRNA	2.92178	7.57782	0.00146862
13603	ENSG00000266010.2		head to head	GATA6 antisense RNA 1	antisense	2.90796	7.50559	0.000544032
4105	ENSG00000124882.4		EREG	epiregulin	protein_coding	2.89104	7.41805	0.00511071
11668	ENSG00000213988.11		ZNF90	zinc finger protein 90	protein_coding	2.8469	7.1945	5.50202e-05
8414	ENSG00000167766.18		ZNF83	zinc finger protein 83	protein_coding	2.84476	7.18388	0.00119877
6145	ENSG00000144199.11		FAHD2B	fumarylacetoacetate hydrolase domain containing 2B	protein_coding	2.82252	7.07395	0.0003977
10640	ENSG00000189042.13		ZNF567	zinc finger protein 567	protein_coding	2.8176	7.04987	0.000291622
9884	ENSG00000181577.16		C6orf223	chromosome 6 open reading frame 223	protein_coding	2.80466	6.98695	0.000482185
3927	ENSG00000122786.20		CALD1	caldesmon 1	protein_coding	2.7996	6.96249	0.000175196
11424	ENSG00000205076.4		LGALS7	galectin 7	protein_coding	2.79025	6.91748	7.34911e-05
12360	ENSG00000234444.10		ZNF736	zinc finger protein 736	protein_coding	2.78321	6.88382	2.60027e-05
8847	ENSG00000170899.11		GSTA4	glutathione S-transferase alpha 4	protein_coding	2.76131	6.78011	0.00151561
8116	ENSG00000165905.18		LARGE2	LARGE xylosyl- and glucuronyltransferase 2	protein_coding	2.74859	6.72059	0.000598804
4839	ENSG00000132911.4		NMUR2	neuromedin U receptor 2	protein_coding	2.73397	6.65285	0.000747948
2432	ENSG00000105974.12		CAV1	caveolin 1	protein_coding	2.72581	6.6153	0.000436207
8032	ENSG00000165376.10		CLDN2	claudin 2	protein_coding	2.71913	6.58474	0.000627367
9677	ENSG00000178934.4		LGALS7B	galectin 7B	protein_coding	2.69984	6.4973	0.000550251
10742	ENSG00000196405.13		EVL	Enah/Vasp-like	protein_coding	2.67924	6.4052	0.0038208
10478	ENSG00000187134.14		AKR1C1	aldo-keto reductase family 1 member C1	protein_coding	2.67217	6.37388	0.00280208
13939	ENSG00000272382.1		AC025171.5		lincRNA	2.65071	6.27977	0.00044735
13158	ENSG00000256683.7		ZNF350	zinc finger protein 350	protein_coding	2.64665	6.26212	0.00170865
816	ENSG00000068985.5		PAGE1	PAGE family member 1	protein_coding	2.62527	6.17002	0.000219423
5655	ENSG00000139629.16		GALNT6	polypeptide N-acetylgalactosaminyltransferase 6	protein_coding	2.61836	6.14052	0.000605277
14131	ENSG00000274414.1		AL121772.1		lincRNA	2.6065	6.09026	0.00118099
14513	ENSG00000283236.1		AC074141.1		transcribed_unprocessed_pseudogene	2.60454	6.08196	4.07658e-06
8489	ENSG00000168209.5		DDIT4	DNA damage inducible transcript 4	protein_coding	2.60209	6.07167	0.00297992
10984	ENSG00000197808.12		ZNF461	zinc finger protein 461	protein_coding	2.58737	6.01003	9.04332e-06
6865	ENSG00000153898.13		MCOLN2	mucolipin 2	protein_coding	2.56814	5.93046	1.90281e-05
9910	ENSG00000181894.15		ZNF329	zinc finger protein 329	protein_coding	2.54864	5.85084	0.000106753
7449	ENSG00000161638.11		ITGA5	integrin subunit alpha 5	protein_coding	2.54348	5.82994	6.45611e-06
2885	ENSG00000111087.10		GLI1	GLI family zinc finger 1	protein_coding	2.54178	5.82306	0.00162315
294	ENSG00000019505.8		SYT13	synaptotagmin 13	protein_coding	2.53963	5.81441	1.99877e-05
2771	ENSG00000109610.6		SOD3	superoxide dismutase 3, extracellular	protein_coding	2.53949	5.81382	0.000228214
12507	ENSG00000237440.9		AC008554.1		protein_coding	2.5172	5.7247	5.05236e-05
13308	ENSG00000259772.6		AC012236.1		lincRNA	2.50847	5.69018	0.00145396
3591	ENSG00000118523.6		CCN2		protein_coding	2.49476	5.63636	0.00289185
11788	ENSG00000216775.3		AL109918.1		transcribed_unprocessed_pseudogene	2.48613	5.60272	0.000552032
181	ENSG00000009950.16		MLXIPL	MLX interacting protein like	protein_coding	2.47188	5.54768	0.00215485
9414	ENSG00000176024.18		ZNF613	zinc finger protein 613	protein_coding	2.46172	5.50873	0.00196685
5037	ENSG00000134986.13		NREP	neuronal regeneration related protein	protein_coding	2.45793	5.49427	0.00370998
11037	ENSG00000198093.11		ZNF649	zinc finger protein 649	protein_coding	2.45322	5.47638	6.02665e-06
2450	ENSG00000106066.15		CPVL	carboxypeptidase, vitellogenic like	protein_coding	2.44953	5.46237	0.000467634
10959	ENSG00000197635.10		DPP4	dipeptidyl peptidase 4	protein_coding	2.43623	5.41226	0.00210384
12462	ENSG00000236499.2		LINC00896	long intergenic non-protein coding RNA 896	lincRNA	2.40986	5.31423	0.000806592
633	ENSG00000062038.14		CDH3	cadherin 3	protein_coding	2.40676	5.30282	0.00260265
655	ENSG00000063660.9		GPC1	glypican 1	protein_coding	2.39042	5.24308	0.00544112
1305	ENSG00000086696.11		HSD17B2	hydroxysteroid 17-beta dehydrogenase 2	protein_coding	2.3682	5.16297	0.00469585
5355	ENSG00000137251.16		TINAG	tubulointerstitial nephritis antigen	protein_coding	2.35131	5.10286	0.000313811
1651	ENSG00000100033.16		PRODH	proline dehydrogenase 1	protein_coding	2.34619	5.08478	0.00224717
953	ENSG00000073849.15		ST6GAL1	ST6 beta-galactoside alpha-2,6-sialyltransferase 1	protein_coding	2.33794	5.05579	8.38896e-05
9574	ENSG00000177721.4		ANXA2R	annexin A2 receptor	protein_coding	2.33506	5.04571	0.0049259
6886	ENSG00000154134.15		ROBO3	roundabout guidance receptor 3	protein_coding	2.3304	5.02944	0.00253846
13880	ENSG00000271788.1		AC008875.1		lincRNA	2.30129	4.92897	0.00163004
13401	ENSG00000260920.2		AL031985.3		sense_overlapping	2.28747	4.88201	0.000465252
5842	ENSG00000141504.11		SAT2	spermidine/spermine N1-acetyltransferase family member 2	protein_coding	2.28449	4.87192	0.00289203
8312	ENSG00000167232.14		ZNF91	zinc finger protein 91	protein_coding	2.26556	4.80841	0.00477263
10369	ENSG00000186017.14		ZNF566	zinc finger protein 566	protein_coding	2.26437	4.80445	4.56286e-05
202	ENSG00000010810.17		FYN	FYN proto-oncogene, Src family tyrosine kinase	protein_coding	2.26196	4.79643	0.00244318
12379	ENSG00000234745.11		HLA-B	major histocompatibility complex, class I, B	protein_coding	2.25289	4.76637	0.00037757
7943	ENSG00000164761.9		TNFRSF11B	TNF receptor superfamily member 11b	protein_coding	2.24868	4.75249	0.000215673
9735	ENSG00000179532.12		DNHD1	dynein heavy chain domain 1	protein_coding	2.23638	4.71215	0.00257712
12945	ENSG00000250420.8		AACSP1	acetoacetyl-CoA synthetase pseudogene 1	transcribed_unprocessed_pseudogene	2.22708	4.68185	0.000196005
8555	ENSG00000168679.18		SLC16A4	solute carrier family 16 member 4	protein_coding	2.2195	4.65732	0.00142873
9729	ENSG00000179455.8		MKRN3	makorin ring finger protein 3	protein_coding	2.21225	4.63399	9.62338e-05
10187	ENSG00000184635.15		ZNF93	zinc finger protein 93	protein_coding	2.20758	4.619	0.000233777
473	ENSG00000047457.14		CP	ceruloplasmin	protein_coding	2.19204	4.5695	2.59992e-05
9052	ENSG00000172687.13		ZNF738	zinc finger protein 738	protein_coding	2.18158	4.53651	0.00267396
931	ENSG00000072954.7		TMEM38A	transmembrane protein 38A	protein_coding	2.17577	4.51827	0.00273053
14282	ENSG00000277639.2		AC007906.2		protein_coding	2.17344	4.51098	0.000368901
13637	ENSG00000267041.6		ZNF850	zinc finger protein 850	protein_coding	2.15043	4.43961	6.53926e-05
9850	ENSG00000181045.15		SLC26A11	solute carrier family 26 member 11	protein_coding	2.13902	4.40464	0.00044317
7279	ENSG00000159674.12		SPON2	spondin 2	protein_coding	2.12653	4.36667	0.000213525
828	ENSG00000069535.14		MAOB	monoamine oxidase B	protein_coding	2.10364	4.29791	0.00045993
11053	ENSG00000198182.13		ZNF607	zinc finger protein 607	protein_coding	2.08646	4.24706	1.00575e-05
9357	ENSG00000175471.19		MCTP1	multiple C2 and transmembrane domain containing 1	protein_coding	2.08355	4.23849	0.00525945
12325	ENSG00000233559.1		LINC00513		lincRNA	2.06629	4.18807	0.00066522
5092	ENSG00000135406.14		PRPH	peripherin	protein_coding	2.04957	4.13983	0.000197304
2913	ENSG00000111344.11		RASAL1	RAS protein activator like 1	protein_coding	2.04751	4.13393	0.00236581
2899	ENSG00000111252.10		SH2B3	SH2B adaptor protein 3	protein_coding	2.04547	4.12807	0.00307701
6522	ENSG00000148841.17		ITPRIP	inositol 1,4,5-trisphosphate receptor interacting protein	protein_coding	2.04521	4.12733	0.00331555
12572	ENSG00000239704.10		CDRT4	CMT1A duplicated region transcript 4	protein_coding	2.04196	4.11805	0.0045511
10490	ENSG00000187258.13		NPSR1	neuropeptide S receptor 1	protein_coding	2.01422	4.03962	3.3648e-05
4003	ENSG00000123870.10		ZNF137P	zinc finger protein 137, pseudogene	transcribed_unprocessed_pseudogene	1.99228	3.97866	0.000522668
10857	ENSG00000197013.10		ZNF429	zinc finger protein 429	protein_coding	1.97329	3.92663	0.000788039
14305	ENSG00000277991.4				lincRNA	1.95853	3.88667	0.000875413
12811	ENSG00000245680.10		ZNF585B	zinc finger protein 585B	protein_coding	1.95429	3.87526	0.00101411
10484	ENSG00000187210.14		N-acetyl	glucosaminyl	protein_coding	1.95119	3.86695	0.000241685
5189	ENSG00000136048.14		DRAM1	DNA damage regulated autophagy modulator 1	protein_coding	1.93213	3.81619	0.0053265
8965	ENSG00000171903.16		CYP4F11	cytochrome P450 family 4 subfamily F member 11	protein_coding	1.92153	3.78826	0.000230203
7276	ENSG00000159618.16		ADGRG5	adhesion G protein-coupled receptor G5	protein_coding	1.91821	3.77955	0.00197618
12506	ENSG00000237438.7		non-protein coding	cat eye syndrome chromosome region, candidate 7	transcribed_unprocessed_pseudogene	1.90682	3.74983	0.000143406
2969	ENSG00000111801.16		BTN3A3	butyrophilin subfamily 3 member A3	protein_coding	1.90513	3.74544	0.00194894
6341	ENSG00000146592.17		CREB5	cAMP responsive element binding protein 5	protein_coding	1.90418	3.74297	1.43238e-05
6603	ENSG00000149927.18		DOC2A	double C2 domain alpha	protein_coding	1.90314	3.74027	3.8316e-05
2954	ENSG00000111700.12		SLCO1B3	solute carrier organic anion transporter family member 1B3	protein_coding	1.8936	3.71561	0.005075
10151	ENSG00000184271.17		AC139768.1		protein_coding	1.89188	3.71118	0.00101196
4080	ENSG00000124613.8		ZNF391	zinc finger protein 391	protein_coding	1.87682	3.67265	0.000666097
12497	ENSG00000237238.3		BMS1P10	BMS1, ribosome biogenesis factor pseudogene 10	transcribed_unprocessed_pseudogene	1.8647	3.64193	0.0027451
6649	ENSG00000151062.15		CACNA2D4	calcium voltage-gated channel auxiliary subunit alpha2delta 4	protein_coding	1.82792	3.55025	0.0029771
1730	ENSG00000100344.10		PNPLA3	patatin like phospholipase domain containing 3	protein_coding	1.80737	3.50005	0.000369109
13724	ENSG00000268225.2		AC010487.1		unprocessed_pseudogene	1.77581	3.42431	0.00433782
13161	ENSG00000256771.3		ZNF253	zinc finger protein 253	protein_coding	1.75265	3.36977	0.0019201
9146	ENSG00000173482.16		PTPRM	protein tyrosine phosphatase, receptor type M	protein_coding	1.74916	3.36162	0.0012902
10600	ENSG00000188629.12		ZNF177	zinc finger protein 177	protein_coding	1.74062	3.3418	0.00226348
12669	ENSG00000241978.9		AKAP2	A-kinase anchoring protein 2	protein_coding	1.73767	3.33497	0.00537754
12219	ENSG00000231131.7		LNCAROD		lincRNA	1.73635	3.3319	0.0012842
11718	ENSG00000214595.11		EML6	echinoderm microtubule associated protein like 6	protein_coding	1.73486	3.32846	0.00304833
12974	ENSG00000251201.8		TMED7-TICAM2	TMED7-TICAM2 readthrough	protein_coding	1.73475	3.32821	0.00215549
10938	ENSG00000197496.6		SLC2A10	solute carrier family 2 member 10	protein_coding	1.73398	3.32645	0.00280237
583	ENSG00000057252.13		SOAT1	sterol O-acyltransferase 1	protein_coding	1.71545	3.28399	0.000564976
13635	ENSG00000267026.5		AL136084.2		antisense	1.69901	3.24677	0.00479052
3294	ENSG00000115355.16		CCDC88A	coiled-coil domain containing 88A	protein_coding	1.69408	3.2357	0.0024215
10848	ENSG00000196967.10		ZNF585A	zinc finger protein 585A	protein_coding	1.68572	3.217	0.00143592
8521	ENSG00000168394.11		TAP1	transporter 1, ATP binding cassette subfamily B member	protein_coding	1.67819	3.20027	0.00224483
10525	ENSG00000187801.15		ZFP69B	ZFP69 zinc finger protein B	protein_coding	1.66949	3.18102	0.00284749
3521	ENSG00000117519.16		CNN3	calponin 3	protein_coding	1.668	3.17773	0.00416774
9246	ENSG00000174469.22		CNTNAP2	contactin associated protein-like 2	protein_coding	1.66467	3.17041	0.00200579
2963	ENSG00000111752.11		PHC1	polyhomeotic homolog 1	protein_coding	1.6469	3.1316	0.00213512
9280	ENSG00000174804.4		FZD4	frizzled class receptor 4	protein_coding	1.63151	3.09837	0.00289906
13047	ENSG00000254413.8		NMD candidate	CHKB-CPT1B readthrough	protein_coding	1.62826	3.09141	0.00294174
10646	ENSG00000189064.8		GAGE2A	G antigen 2A	protein_coding	1.62686	3.08841	0.00303182
8877	ENSG00000171160.18		MORN4	MORN repeat containing 4	protein_coding	1.62364	3.08151	0.00196866
9018	ENSG00000172345.14		STARD5	StAR related lipid transfer domain containing 5	protein_coding	1.62318	3.08053	0.00171161
1081	ENSG00000078114.18		NEBL	nebulette	protein_coding	1.60203	3.03571	0.000877114
11193	ENSG00000198853.12		RUSC2	RUN and SH3 domain containing 2	protein_coding	1.56412	2.95697	0.0029953
12831	ENSG00000246763.6		RGMB-AS1	RGMB antisense RNA 1	antisense	1.55528	2.93891	0.003028
13648	ENSG00000267152.1		AC093227.1		lincRNA	1.54646	2.92099	0.00207313
2975	ENSG00000111846.17		N-acetyl	glucosaminyl	protein_coding	1.5113	2.85067	0.00422629
6202	ENSG00000144824.20		PHLDB2	pleckstrin homology like domain family B member 2	protein_coding	1.50994	2.84798	0.000277566
3825	ENSG00000121281.12		ADCY7	adenylate cyclase 7	protein_coding	1.50132	2.83102	0.000175925
4352	ENSG00000127990.17		SGCE	sarcoglycan epsilon	protein_coding	1.4945	2.81766	0.00123939
11585	ENSG00000213366.13		GSTM2	glutathione S-transferase mu 2	protein_coding	1.4942	2.81708	0.00508886
10909	ENSG00000197301.7		HMGA2-AS1		antisense	1.47379	2.77751	0.00288683
5898	ENSG00000142065.14		ZFP14	ZFP14 zinc finger protein	protein_coding	1.45955	2.75023	0.00151039
100	ENSG00000006210.7		CX3CL1	C-X3-C motif chemokine ligand 1	protein_coding	1.45272	2.73724	0.000128243
10685	ENSG00000196081.9		ZNF724	zinc finger protein 724	protein_coding	1.45018	2.73242	0.00051869
13213	ENSG00000258017.1		AC011603.2		antisense	1.43348	2.70097	0.000808888
12476	ENSG00000236810.5		ELOA-AS1		antisense	1.41288	2.66267	0.00323679
9917	ENSG00000181982.18		CCDC149	coiled-coil domain containing 149	protein_coding	1.40923	2.65595	0.00391045
4890	ENSG00000133477.17		FAM83F	family with sequence similarity 83 member F	protein_coding	1.405	2.64818	0.00149894
7762	ENSG00000163864.17		NMNAT3	nicotinamide nucleotide adenylyltransferase 3	protein_coding	1.40431	2.64692	0.00169441
8483	ENSG00000168140.5		VASN	vasorin	protein_coding	1.40217	2.64299	0.0016652
10085	ENSG00000183628.13		DGCR6	DiGeorge syndrome critical region gene 6	protein_coding	1.39466	2.62927	0.00387399
7186	ENSG00000158457.6		TSPAN33	tetraspanin 33	protein_coding	1.39035	2.62142	0.00174739
10371	ENSG00000186026.7		ZNF284	zinc finger protein 284	protein_coding	1.3799	2.6025	0.00392112
3627	ENSG00000119138.4		KLF9	Kruppel like factor 9	protein_coding	1.37625	2.59593	0.00289353
14436	ENSG00000280081.4		LINC01667		transcribed_processed_pseudogene	1.35288	2.55421	0.000399519
13639	ENSG00000267056.2		AC005336.1		processed_pseudogene	1.2941	2.45224	0.000674397
2706	ENSG00000108821.13		COL1A1	collagen type I alpha 1 chain	protein_coding	1.28944	2.44434	0.00333839
455	ENSG00000043355.12		ZIC2	Zic family member 2	protein_coding	1.28254	2.43266	0.0040918
12242	ENSG00000231789.2		PIK3CD-AS2	PIK3CD antisense RNA 2	antisense	1.28202	2.43179	0.000931149
12982	ENSG00000251562.8		non-protein coding	metastasis associated lung adenocarcinoma transcript 1	lincRNA	1.27489	2.4198	0
3007	ENSG00000112186.12		yeast	CAP, adenylate cyclase-associated protein, 2	protein_coding	1.25451	2.38587	0.00212851
9778	ENSG00000180178.11		FAR2P1	fatty acyl-CoA reductase 2 pseudogene 1	transcribed_unprocessed_pseudogene	1.1281	2.1857	0.00521652
5183	ENSG00000136002.18		ARHGEF4	Rho guanine nucleotide exchange factor 4	protein_coding	1.12411	2.17966	0.000709573
2163	ENSG00000103942.13		HOMER2	homer scaffolding protein 2	protein_coding	1.10523	2.15134	0.00138166
7665	ENSG00000163393.13		SLC22A15	solute carrier family 22 member 15	protein_coding	1.08603	2.12289	0.000375767
443	ENSG00000041982.16		TNC	tenascin C	protein_coding	1.08507	2.12148	0.00483536
1918	ENSG00000101400.5		SNTA1	syntrophin alpha 1	protein_coding	1.07192	2.10223	0.00491054
12740	ENSG00000243701.6		DUBR	DPPA2 upstream binding RNA	lincRNA	1.05105	2.07204	0.00208419
13272	ENSG00000259171.1		AL163636.2		protein_coding	1.04169	2.05864	0.000418686
7592	ENSG00000162896.6		PIGR	polymeric immunoglobulin receptor	protein_coding	1.01929	2.02693	8.9216e-05
13690	ENSG00000267645.5		AC105052.3		protein_coding	1.01024	2.01425	0.00025859
2068	ENSG00000103021.9		CCDC113	coiled-coil domain containing 113	protein_coding	1.00781	2.01085	0.00284214
1481	ENSG00000091592.16		NLRP1	NLR family pyrin domain containing 1	protein_coding	1.00376	2.00522	0.000450976

## Sheet:  Cell_down (346)
Index	EnsemblID		HGNC	Gene Name	GeneType	Fold change (Log2)	Fold change	p-value
13734	ENSG00000268621.5		IGFL2-AS1		lincRNA	-5.8165	-56.3559	6.19604e-37
5940	ENSG00000142623.11		PADI1	peptidyl arginine deiminase 1	protein_coding	-5.66952	-50.8975	6.61981e-43
8234	ENSG00000166741.7		NNMT	nicotinamide N-methyltransferase	protein_coding	-5.42188	-42.8695	5.3907e-37
4433	ENSG00000129038.16		LOXL1	lysyl oxidase like 1	protein_coding	-4.64422	-25.0063	5.88771e-24
8906	ENSG00000171401.15		KRT13	keratin 13	protein_coding	-4.36554	-20.6138	3.05369e-25
9720	ENSG00000179348.11		GATA2	GATA binding protein 2	protein_coding	-4.35514	-20.4657	6.62958e-25
12298	ENSG00000233041.8		PHGR1	proline, histidine and glycine rich 1	protein_coding	-4.33715	-20.2122	8.39237e-22
950	ENSG00000073756.12		PTGS2	prostaglandin-endoperoxide synthase 2	protein_coding	-4.16333	-17.9179	2.8013e-28
7950	ENSG00000164825.4		DEFB1	defensin beta 1	protein_coding	-4.1583	-17.8556	1.18654e-16
10154	ENSG00000184292.6		TACSTD2	tumor-associated calcium signal transducer 2	protein_coding	-4.15777	-17.849	2.2009e-27
6231	ENSG00000145287.10		PLAC8	placenta specific 8	protein_coding	-4.09083	-17.0397	1.76189e-26
1275	ENSG00000085741.13		WNT11	Wnt family member 11	protein_coding	-4.06336	-16.7184	2.34406e-24
2033	ENSG00000102760.13		RGCC	regulator of cell cycle	protein_coding	-4.04208	-16.4736	2.11994e-24
11677	ENSG00000214049.7		non-protein coding	urothelial cancer associated 1	lincRNA	-4.00635	-16.0706	2.00906e-24
7512	ENSG00000162344.4		FGF19	fibroblast growth factor 19	protein_coding	-3.96495	-15.6159	1.39453e-30
5488	ENSG00000138131.4		LOXL4	lysyl oxidase like 4	protein_coding	-3.65828	-12.6256	1.34404e-19
12731	ENSG00000243566.6		UPK3B	uroplakin 3B	protein_coding	-3.5649	-11.8343	6.54834e-17
12784	ENSG00000244509.4		APOBEC3C	apolipoprotein B mRNA editing enzyme catalytic subunit 3C	protein_coding	-3.47366	-11.109	1.95672e-29
5408	ENSG00000137699.17		TRIM29	tripartite motif containing 29	protein_coding	-3.38178	-10.4236	5.03382e-17
5443	ENSG00000137868.19		STRA6	stimulated by retinoic acid 6	protein_coding	-3.32708	-10.0358	6.81328e-19
2914	ENSG00000111348.9		ARHGDIB	Rho GDP dissociation inhibitor beta	protein_coding	-3.32122	-9.9951	5.93668e-18
3847	ENSG00000121742.18		GJB6	gap junction protein beta 6	protein_coding	-3.25058	-9.51746	3.74561e-20
4462	ENSG00000129451.12		KLK10	kallikrein related peptidase 10	protein_coding	-3.20378	-9.21369	2.61529e-17
14520	ENSG00000283633.1		AP000547.3		lincRNA	-3.19652	-9.16747	2.36473e-16
10696	ENSG00000196154.12		S100A4	S100 calcium binding protein A4	protein_coding	-3.17919	-9.05798	1.6071e-13
14174	ENSG00000275216.2		AL161431.1		lincRNA	-3.15075	-8.88116	3.31131e-18
8384	ENSG00000167653.5		PSCA	prostate stem cell antigen	protein_coding	-3.05712	-8.3231	1.35723e-13
13739	ENSG00000268854.1		AC020909.3		antisense	-3.05319	-8.30043	1.27953e-09
12775	ENSG00000244300.2		GATA2-AS1	GATA2 antisense RNA 1	antisense	-2.98637	-7.92477	1.92108e-14
9854	ENSG00000181104.7		F2R	coagulation factor II thrombin receptor	protein_coding	-2.98619	-7.9238	4.80204e-15
8413	ENSG00000167757.14		KLK11	kallikrein related peptidase 11	protein_coding	-2.89439	-7.43532	4.0174e-12
11412	ENSG00000204869.8		IGFL4	IGF like family member 4	protein_coding	-2.87721	-7.34728	2.3448e-15
7325	ENSG00000160191.18		PDE9A	phosphodiesterase 9A	protein_coding	-2.78072	-6.87195	1.51142e-18
9122	ENSG00000173267.14		SNCG	synuclein gamma	protein_coding	-2.77836	-6.86071	1.41327e-10
11234	ENSG00000198959.12		TGM2	transglutaminase 2	protein_coding	-2.7228	-6.60152	3.44066e-12
4019	ENSG00000124107.5		SLPI	secretory leukocyte peptidase inhibitor	protein_coding	-2.69594	-6.47978	3.41781e-13
8412	ENSG00000167755.15		KLK6	kallikrein related peptidase 6	protein_coding	-2.60016	-6.06352	5.1111e-11
1119	ENSG00000079385.22		CEACAM1	carcinoembryonic antigen related cell adhesion molecule 1	protein_coding	-2.53612	-5.80029	3.10136e-10
12293	ENSG00000232973.12		CYP1B1-AS1	CYP1B1 antisense RNA 1	antisense	-2.49949	-5.65485	3.1963e-16
8593	ENSG00000168918.14		INPP5D	inositol polyphosphate-5-phosphatase D	protein_coding	-2.47006	-5.54065	1.38133e-12
8646	ENSG00000169247.12		SH3TC2	SH3 domain and tetratricopeptide repeats 2	protein_coding	-2.43799	-5.41886	1.33858e-10
10257	ENSG00000185201.16		IFITM2	interferon induced transmembrane protein 2	protein_coding	-2.42832	-5.38268	6.23083e-10
12855	ENSG00000247774.6		PCED1B-AS1	PCED1B antisense RNA 1	processed_transcript	-2.40008	-5.27833	0.00098267
8792	ENSG00000170458.14		CD14	CD14 molecule	protein_coding	-2.38019	-5.20606	4.5032e-17
6209	ENSG00000144908.13		ALDH1L1	aldehyde dehydrogenase 1 family member L1	protein_coding	-2.36752	-5.16054	2.20642e-17
11126	ENSG00000198643.7		FAM3D	family with sequence similarity 3 member D	protein_coding	-2.36527	-5.15251	2.10086e-13
8932	ENSG00000171606.18		ZNF274	zinc finger protein 274	protein_coding	-2.34156	-5.0685	1.13104e-20
8910	ENSG00000171431.3		KRT20	keratin 20	protein_coding	-2.31511	-4.97643	2.4968e-09
12678	ENSG00000242156.1		AC000041.1		unprocessed_pseudogene	-2.30411	-4.93862	0.0040168
1300	ENSG00000086548.9		CEACAM6	carcinoembryonic antigen related cell adhesion molecule 6	protein_coding	-2.30008	-4.92484	2.91537e-14
7215	ENSG00000158825.6		CDA	cytidine deaminase	protein_coding	-2.29729	-4.91535	3.42715e-09
6253	ENSG00000145506.13		NKD2	naked cuticle homolog 2	protein_coding	-2.28968	-4.88948	7.62453e-12
1685	ENSG00000100181.22		TPTEP1	transmembrane phosphatase with tensin homology pseudogene 1	transcribed_unprocessed_pseudogene	-2.28933	-4.88828	3.8169e-21
9397	ENSG00000175806.15		MSRA	methionine sulfoxide reductase A	protein_coding	-2.26286	-4.79942	2.09081e-11
4667	ENSG00000131398.13		KCNC3	potassium voltage-gated channel subfamily C member 3	protein_coding	-2.25828	-4.7842	7.01706e-10
8415	ENSG00000167767.14		KRT80	keratin 80	protein_coding	-2.24606	-4.74385	2.04874e-08
1122	ENSG00000079435.10		LIPE	lipase E, hormone sensitive type	protein_coding	-2.23529	-4.70857	5.21221e-08
2757	ENSG00000109452.12		INPP4B	inositol polyphosphate-4-phosphatase type II B	protein_coding	-2.23503	-4.70772	7.88919e-25
1218	ENSG00000083807.10		SLC27A5	solute carrier family 27 member 5	protein_coding	-2.23456	-4.70618	0.00196244
12691	ENSG00000242366.3		UGT1A8	UDP glucuronosyltransferase family 1 member A8	protein_coding	-2.22617	-4.67892	6.73092e-08
10361	ENSG00000185950.9		IRS2	insulin receptor substrate 2	protein_coding	-2.22248	-4.66694	5.71968e-11
10392	ENSG00000186204.14		CYP4F12	cytochrome P450 family 4 subfamily F member 12	protein_coding	-2.21524	-4.6436	5.65439e-11
13467	ENSG00000261801.5		LOXL1-AS1	LOXL1 antisense RNA 1	antisense	-2.19946	-4.59308	9.99018e-21
6818	ENSG00000153093.18		ACOXL	acyl-CoA oxidase-like	protein_coding	-2.19656	-4.58384	1.2932e-19
7513	ENSG00000162366.8		PDZK1IP1	PDZK1 interacting protein 1	protein_coding	-2.18421	-4.54478	1.2277e-08
4102	ENSG00000124813.22		RUNX2	runt related transcription factor 2	protein_coding	-2.17614	-4.51942	1.82964e-13
5665	ENSG00000139679.15		LPAR6	lysophosphatidic acid receptor 6	protein_coding	-2.14266	-4.41576	9.59445e-13
6506	ENSG00000148671.13		ADIRF	adipogenesis regulatory factor	protein_coding	-2.11156	-4.32157	3.73533e-14
12499	ENSG00000237289.9		CKMT1B	creatine kinase, mitochondrial 1B	protein_coding	-2.03922	-4.11024	1.9893e-08
13736	ENSG00000268739.1		AC011473.2		antisense	-2.03577	-4.10043	0.000156393
1344	ENSG00000088002.11		SULT2B1	sulfotransferase family 2B member 1	protein_coding	-2.02808	-4.07861	5.40705e-08
5528	ENSG00000138449.10		SLC40A1	solute carrier family 40 member 1	protein_coding	-2.00411	-4.01142	2.70877e-08
5366	ENSG00000137331.12		IER3	immediate early response 3	protein_coding	-2.00037	-4.00104	1.23354e-08
452	ENSG00000043039.6		BARX2	BARX homeobox 2	protein_coding	-1.99139	-3.97621	4.43996e-09
10450	ENSG00000186806.5		VSIG10L	V-set and immunoglobulin domain containing 10 like	protein_coding	-1.9885	-3.96823	2.42259e-08
10789	ENSG00000196636.7		SDHAF3	succinate dehydrogenase complex assembly factor 3	protein_coding	-1.98487	-3.95827	5.68369e-08
1875	ENSG00000101160.14		CTSZ	cathepsin Z	protein_coding	-1.95625	-3.88053	6.63347e-07
11411	ENSG00000204866.8		IGFL2	IGF like family member 2	protein_coding	-1.95531	-3.87799	8.78767e-18
10227	ENSG00000184995.7		IFNE	interferon epsilon	protein_coding	-1.94995	-3.86361	1.70336e-08
6482	ENSG00000148344.11		PTGES	prostaglandin E synthase	protein_coding	-1.94799	-3.85836	4.66841e-15
13207	ENSG00000257764.2		AC020656.1		antisense	-1.93613	-3.82678	9.57521e-10
7559	ENSG00000162645.13		GBP2	guanylate binding protein 2	protein_coding	-1.92682	-3.80216	5.95862e-08
7841	ENSG00000164125.15				protein_coding	-1.90662	-3.7493	1.93466e-09
196	ENSG00000010404.18		IDS	iduronate 2-sulfatase	protein_coding	-1.88492	-3.69333	1.91026e-08
3589	ENSG00000118515.11		SGK1	serum/glucocorticoid regulated kinase 1	protein_coding	-1.88222	-3.68641	3.4186e-06
8655	ENSG00000169372.13		CRADD	CASP2 and RIPK1 domain containing adaptor with death domain	protein_coding	-1.8633	-3.6384	1.45698e-14
8020	ENSG00000165272.16		AQP3	aquaporin 3	protein_coding	-1.83609	-3.5704	1.04992e-07
8603	ENSG00000168994.13		PXDC1	PX domain containing 1	protein_coding	-1.82579	-3.54501	8.6711e-07
13569	ENSG00000265168.1		AC005726.4		antisense	-1.82481	-3.5426	1.69082e-07
4690	ENSG00000131620.17		ANO1	anoctamin 1	protein_coding	-1.81547	-3.51974	6.66652e-06
8103	ENSG00000165810.17		BTNL9	butyrophilin like 9	protein_coding	-1.77815	-3.42986	2.09492e-06
5020	ENSG00000134827.8		TCN1	transcobalamin 1	protein_coding	-1.77226	-3.41589	1.39625e-11
7320	ENSG00000160181.9		TFF2	trefoil factor 2	protein_coding	-1.76795	-3.40571	1.07864e-08
8765	ENSG00000170271.11		FAXDC2	fatty acid hydroxylase domain containing 2	protein_coding	-1.76794	-3.40567	7.00678e-09
10515	ENSG00000187720.14		THSD4	thrombospondin type 1 domain containing 4	protein_coding	-1.76775	-3.40522	1.03268e-08
11773	ENSG00000215478.8		CES5AP1	carboxylesterase 5A pseudogene 1	transcribed_unprocessed_pseudogene	-1.76129	-3.39002	1.00855e-05
6264	ENSG00000145703.16		IQGAP2	IQ motif containing GTPase activating protein 2	protein_coding	-1.75522	-3.37578	9.14656e-10
4891	ENSG00000133519.12		ZDHHC8P1	zinc finger DHHC-type containing 8 pseudogene 1	transcribed_unprocessed_pseudogene	-1.75409	-3.37314	6.58996e-06
10815	ENSG00000196754.10		S100A2	S100 calcium binding protein A2	protein_coding	-1.73628	-3.33175	2.3009e-05
1890	ENSG00000101213.7		PTK6	protein tyrosine kinase 6	protein_coding	-1.72943	-3.31596	3.54103e-06
7894	ENSG00000164379.7		FOXQ1	forkhead box Q1	protein_coding	-1.6855	-3.21653	8.80102e-06
8061	ENSG00000165568.18		AKR1E2	aldo-keto reductase family 1 member E2	protein_coding	-1.68255	-3.20994	2.96665e-14
6441	ENSG00000147872.10		PLIN2	perilipin 2	protein_coding	-1.68229	-3.20936	1.20364e-10
890	ENSG00000071575.11		TRIB2	tribbles pseudokinase 2	protein_coding	-1.68014	-3.2046	2.83629e-09
109	ENSG00000006534.16		ALDH3B1	aldehyde dehydrogenase 3 family member B1	protein_coding	-1.66197	-3.16449	1.52531e-05
9678	ENSG00000178935.5		ZNF552	zinc finger protein 552	protein_coding	-1.66018	-3.16057	5.74169e-07
10748	ENSG00000196420.7		S100A5	S100 calcium binding protein A5	protein_coding	-1.65732	-3.1543	5.4874e-06
3198	ENSG00000114541.15		FRMD4B	FERM domain containing 4B	protein_coding	-1.65349	-3.14594	7.34923e-07
6974	ENSG00000155542.11		SETD9	SET domain containing 9	protein_coding	-1.64499	-3.12746	3.89342e-07
3420	ENSG00000116574.6		RHOU	ras homolog family member U	protein_coding	-1.63173	-3.09885	3.08403e-06
5491	ENSG00000138152.8		BTBD16	BTB domain containing 16	protein_coding	-1.61185	-3.05644	2.51644e-08
4942	ENSG00000134138.20		MEIS2	Meis homeobox 2	protein_coding	-1.60844	-3.04922	8.15941e-06
11876	ENSG00000223572.9		CKMT1A	creatine kinase, mitochondrial 1A	protein_coding	-1.60283	-3.03739	0.000166239
7059	ENSG00000156802.13		ATAD2	ATPase family, AAA domain containing 2	protein_coding	-1.60178	-3.03518	2.91982e-05
2842	ENSG00000110492.15		neurite growth-promoting factor 2	midkine	protein_coding	-1.59833	-3.02792	0.000770378
1885	ENSG00000101193.8		GID8	GID complex subunit 8 homolog	protein_coding	-1.5945	-3.01989	6.01425e-06
2755	ENSG00000109436.8		TBC1D9	TBC1 domain family member 9	protein_coding	-1.59252	-3.01576	1.21167e-08
7629	ENSG00000163131.11		CTSS	cathepsin S	protein_coding	-1.59012	-3.01074	6.60461e-10
4700	ENSG00000131746.13		TNS4	tensin 4	protein_coding	-1.58502	-3.00011	2.43984e-05
8696	ENSG00000169715.14		MT1E	metallothionein 1E	protein_coding	-1.58327	-2.99648	0.00262819
9250	ENSG00000174514.13		MFSD4A	major facilitator superfamily domain containing 4A	protein_coding	-1.58287	-2.99564	3.82806e-09
6833	ENSG00000153246.13		PLA2R1	phospholipase A2 receptor 1	protein_coding	-1.57731	-2.98413	1.61576e-07
2988	ENSG00000111962.8		UST	uronyl 2-sulfotransferase	protein_coding	-1.56811	-2.96516	8.15326e-20
6320	ENSG00000146376.11		ARHGAP18	Rho GTPase activating protein 18	protein_coding	-1.55078	-2.92976	1.75585e-06
3374	ENSG00000116039.13		ATP6V1B1	ATPase H+ transporting V1 subunit B1	protein_coding	-1.54456	-2.91715	1.00914e-05
1405	ENSG00000089351.14		GRAMD1A	GRAM domain containing 1A	protein_coding	-1.54441	-2.91685	1.41573e-05
2465	ENSG00000106211.9		HSPB1	heat shock protein family B	protein_coding	-1.54006	-2.90806	3.75911e-05
2176	ENSG00000104140.7		RHOV	ras homolog family member V	protein_coding	-1.53761	-2.90314	1.00787e-11
9198	ENSG00000173918.15		C1QTNF1	C1q and tumor necrosis factor related protein 1	protein_coding	-1.53556	-2.89901	4.61853e-10
11939	ENSG00000224864.4		AC011447.1		transcribed_processed_pseudogene	-1.53143	-2.89072	4.99725e-05
1666	ENSG00000100097.12		LGALS1	galectin 1	protein_coding	-1.5298	-2.88746	0.000114792
9920	ENSG00000182010.11		RTKN2	rhotekin 2	protein_coding	-1.52518	-2.87823	1.22017e-06
11832	ENSG00000220793.5		RPL21P119	ribosomal protein L21 pseudogene 119	processed_pseudogene	-1.52258	-2.87305	3.53487e-06
7992	ENSG00000165092.13		ALDH1A1	aldehyde dehydrogenase 1 family member A1	protein_coding	-1.52246	-2.8728	8.70087e-05
7157	ENSG00000158055.15		GRHL3	grainyhead like transcription factor 3	protein_coding	-1.51888	-2.86568	1.69209e-07
2358	ENSG00000105486.14		LIG1	DNA ligase 1	protein_coding	-1.5169	-2.86176	0.000255112
2005	ENSG00000102287.19		GABRE	gamma-aminobutyric acid type A receptor epsilon subunit	protein_coding	-1.51578	-2.85953	1.53776e-05
8270	ENSG00000166920.12		C15orf48	chromosome 15 open reading frame 48	protein_coding	-1.51431	-2.85663	9.95263e-08
3043	ENSG00000112561.18		TFEB	transcription factor EB	protein_coding	-1.50865	-2.84544	1.06947e-05
10523	ENSG00000187796.14		CARD9	caspase recruitment domain family member 9	protein_coding	-1.50439	-2.83705	1.47034e-05
11277	ENSG00000203880.12		D-aspartate	protein-L-isoaspartate	protein_coding	-1.50429	-2.83685	0.000110198
5207	ENSG00000136155.17		SCEL	sciellin	protein_coding	-1.49989	-2.82821	1.72526e-08
13954	ENSG00000272512.1		AL645608.7		lincRNA	-1.49867	-2.82581	3.36533e-15
9123	ENSG00000173269.14		MMRN2	multimerin 2	protein_coding	-1.49707	-2.8227	1.59279e-06
5	ENSG00000000971.15		CFH	complement factor H	protein_coding	-1.49548	-2.81958	2.46391e-08
1879	ENSG00000101182.15		PSMA7	proteasome subunit alpha 7	protein_coding	-1.49295	-2.81463	6.0743e-05
8421	ENSG00000167779.9		IGFBP6	insulin like growth factor binding protein 6	protein_coding	-1.4882	-2.80539	2.31021e-05
8781	ENSG00000170373.8		CST1	cystatin SN	protein_coding	-1.48795	-2.80489	1.74853e-05
4041	ENSG00000124225.16		PMEPA1	prostate transmembrane protein, androgen induced 1	protein_coding	-1.48292	-2.79514	4.19744e-06
646	ENSG00000063176.15		SPHK2	sphingosine kinase 2	protein_coding	-1.48212	-2.7936	5.90991e-05
2349	ENSG00000105427.10		CNFN	cornifelin	protein_coding	-1.47791	-2.78546	6.70637e-05
292	ENSG00000019186.10		CYP24A1	cytochrome P450 family 24 subfamily A member 1	protein_coding	-1.47416	-2.77821	1.34552e-05
13608	ENSG00000266094.7		RASSF5	Ras association domain family member 5	protein_coding	-1.47255	-2.77513	4.58729e-07
4371	ENSG00000128274.17		A4GALT	alpha 1,4-galactosyltransferase	protein_coding	-1.4666	-2.76369	0.00156165
6399	ENSG00000147394.18		ZNF185	zinc finger protein 185	protein_coding	-1.46564	-2.76187	2.28563e-06
6589	ENSG00000149679.11		CABLES2	Cdk5 and Abl enzyme substrate 2	protein_coding	-1.45662	-2.74465	1.60807e-05
2368	ENSG00000105559.12		PLEKHA4	pleckstrin homology domain containing A4	protein_coding	-1.44395	-2.72065	7.75667e-07
7409	ENSG00000160932.11		LY6E	lymphocyte antigen 6 complex, locus E	protein_coding	-1.43536	-2.7045	6.99508e-05
5955	ENSG00000142731.11		PLK4	polo like kinase 4	protein_coding	-1.43448	-2.70284	8.1485e-05
8125	ENSG00000165949.12		IFI27	interferon alpha inducible protein 27	protein_coding	-1.42727	-2.68937	0.000382817
10149	ENSG00000184254.17		ALDH1A3	aldehyde dehydrogenase 1 family member A3	protein_coding	-1.42619	-2.68735	7.03425e-06
751	ENSG00000066777.9		ARFGEF1	ADP ribosylation factor guanine nucleotide exchange factor 1	protein_coding	-1.42015	-2.67613	1.37641e-07
1038	ENSG00000076641.4		PAG1	phosphoprotein membrane anchor with glycosphingolipid microdomains 1	protein_coding	-1.41171	-2.66053	4.33912e-07
4528	ENSG00000130303.13		BST2	bone marrow stromal cell antigen 2	protein_coding	-1.40391	-2.64617	0.00267425
1547	ENSG00000095321.17		CRAT	carnitine O-acetyltransferase	protein_coding	-1.39727	-2.63402	0.000150577
4575	ENSG00000130699.18		TAF4	TATA-box binding protein associated factor 4	protein_coding	-1.38904	-2.61905	4.42993e-05
9462	ENSG00000176485.11		PLA2G16	phospholipase A2 group XVI	protein_coding	-1.38854	-2.61814	8.17241e-06
11774	ENSG00000215492.6		HNRNPA1P7	heterogeneous nuclear ribonucleoprotein A1 pseudogene 7	processed_pseudogene	-1.37685	-2.59701	0.00058372
13040	ENSG00000254285.3		KRT8P3	keratin 8 pseudogene 3	processed_pseudogene	-1.37349	-2.59096	9.88531e-05
3771	ENSG00000120675.6		Hsp40	DnaJ heat shock protein family	protein_coding	-1.37185	-2.58802	1.01071e-16
7282	ENSG00000159713.11		TPPP3	tubulin polymerization promoting protein family member 3	protein_coding	-1.36931	-2.58348	0.0021576
4107	ENSG00000124942.14		AHNAK	AHNAK nucleoprotein	protein_coding	-1.36739	-2.58004	9.64412e-05
1357	ENSG00000088367.22		EPB41L1	erythrocyte membrane protein band 4.1 like 1	protein_coding	-1.35141	-2.55161	0.00131642
7052	ENSG00000156675.15		RAB11FIP1	RAB11 family interacting protein 1	protein_coding	-1.34943	-2.54811	0.000283935
3317	ENSG00000115525.18		ST3GAL5	ST3 beta-galactoside alpha-2,3-sialyltransferase 5	protein_coding	-1.34788	-2.54539	2.50627e-05
12503	ENSG00000237330.3		RNF223	ring finger protein 223	protein_coding	-1.34584	-2.54177	9.43299e-11
4725	ENSG00000131981.16		LGALS3	galectin 3	protein_coding	-1.34406	-2.53865	2.39355e-06
6096	ENSG00000143776.18		CDC42BPA	CDC42 binding protein kinase alpha	protein_coding	-1.34028	-2.53201	2.1297e-05
8901	ENSG00000171320.14		ESCO2	establishment of sister chromatid cohesion N-acetyltransferase 2	protein_coding	-1.33993	-2.53139	2.38189e-05
982	ENSG00000075043.18		KCNQ2	potassium voltage-gated channel subfamily Q member 2	protein_coding	-1.33875	-2.52931	1.49977e-09
13566	ENSG00000265018.6		AGAP12P	ArfGAP with GTPase domain, ankyrin repeat and PH domain 12, pseudogene	transcribed_unprocessed_pseudogene	-1.33633	-2.52509	1.35972e-07
2235	ENSG00000104714.14		ERICH1	glutamate rich 1	protein_coding	-1.33452	-2.52192	0.00473424
7756	ENSG00000163817.16		SLC6A20	solute carrier family 6 member 20	protein_coding	-1.33407	-2.52113	2.83944e-05
7896	ENSG00000164403.14		SHROOM1	shroom family member 1	protein_coding	-1.32267	-2.50129	1.40688e-05
10426	ENSG00000186529.16		CYP4F3	cytochrome P450 family 4 subfamily F member 3	protein_coding	-1.31363	-2.48566	4.32337e-08
7932	ENSG00000164684.13		ZNF704	zinc finger protein 704	protein_coding	-1.31281	-2.48424	2.96558e-09
13842	ENSG00000270757.1		HSPE1-MOB4	HSPE1-MOB4 readthrough	protein_coding	-1.31251	-2.48374	8.92006e-08
5447	ENSG00000137878.17		GCOM1	GRINL1A complex locus 1	protein_coding	-1.31181	-2.48253	5.2076e-06
4986	ENSG00000134470.21		IL15RA	interleukin 15 receptor subunit alpha	protein_coding	-1.31165	-2.48226	3.71945e-06
4151	ENSG00000125534.10		PPDPF	pancreatic progenitor cell differentiation and proliferation factor	protein_coding	-1.29633	-2.45604	0.00021585
4239	ENSG00000126247.10		CAPNS1	calpain small subunit 1	protein_coding	-1.29515	-2.45402	0.00172938
9282	ENSG00000174827.13		PDZK1	PDZ domain containing 1	protein_coding	-1.29358	-2.45136	0.000962289
7839	ENSG00000164120.14		NAD	hydroxyprostaglandin dehydrogenase 15-	protein_coding	-1.28767	-2.44133	4.14187e-05
2309	ENSG00000105220.16		GPI	glucose-6-phosphate isomerase	protein_coding	-1.28761	-2.44123	0.000679433
165	ENSG00000008513.16		ST3GAL1	ST3 beta-galactoside alpha-2,3-sialyltransferase 1	protein_coding	-1.28267	-2.43289	0.00132657
6241	ENSG00000145386.10		CCNA2	cyclin A2	protein_coding	-1.2822	-2.4321	0.00016121
14166	ENSG00000275097.1		AC024940.6		3prime_overlapping_ncRNA	-1.27803	-2.42508	0.000283924
8995	ENSG00000172164.15		SNTB1	syntrophin beta 1	protein_coding	-1.27584	-2.42139	0.000134705
12338	ENSG00000233913.7		RPL10P9	ribosomal protein L10 pseudogene 9	processed_pseudogene	-1.27496	-2.41993	0.000104324
1765	ENSG00000100473.17		COCH	cochlin	protein_coding	-1.27448	-2.41911	5.05036e-14
11103	ENSG00000198515.13		CNGA1	cyclic nucleotide gated channel alpha 1	protein_coding	-1.27331	-2.41715	9.17363e-05
11935	ENSG00000224837.1		GCSHP5	glycine cleavage system protein H pseudogene 5	processed_pseudogene	-1.27042	-2.41233	0.000380209
296	ENSG00000019582.15		CD74	CD74 molecule	protein_coding	-1.2693	-2.41045	2.29812e-05
5676	ENSG00000139793.18		MBNL2	muscleblind like splicing regulator 2	protein_coding	-1.26605	-2.40501	0.000553011
10937	ENSG00000197483.10		ZNF628	zinc finger protein 628	protein_coding	-1.26439	-2.40226	2.39783e-06
159	ENSG00000008323.15		PLEKHG6	pleckstrin homology and RhoGEF domain containing G6	protein_coding	-1.26116	-2.39688	0.000547134
2333	ENSG00000105357.16		MYH14	myosin heavy chain 14	protein_coding	-1.24877	-2.37639	0.00076241
5915	ENSG00000142230.11		SAE1	SUMO1 activating enzyme subunit 1	protein_coding	-1.24656	-2.37275	0.00124648
10332	ENSG00000185728.17		YTHDF3	YTH N6-methyladenosine RNA binding protein 3	protein_coding	-1.24041	-2.36265	0.000198924
3741	ENSG00000120158.12		RCL1	RNA terminal phosphate cyclase like 1	protein_coding	-1.23996	-2.36192	0.000196618
8381	ENSG00000167644.12		C19orf33	chromosome 19 open reading frame 33	protein_coding	-1.23867	-2.3598	0.000357122
13555	ENSG00000264501.2		RN7SL731P	RNA, 7SL, cytoplasmic 731, pseudogene	misc_RNA	-1.23422	-2.35255	0.0002085
4380	ENSG00000128394.17		APOBEC3F	apolipoprotein B mRNA editing enzyme catalytic subunit 3F	protein_coding	-1.23269	-2.35005	5.27589e-18
3470	ENSG00000116977.18		LGALS8	galectin 8	protein_coding	-1.23028	-2.34613	0.000135788
2828	ENSG00000110315.7		RNF141	ring finger protein 141	protein_coding	-1.22888	-2.34385	9.7776e-06
2506	ENSG00000106546.14		AHR	aryl hydrocarbon receptor	protein_coding	-1.22779	-2.34208	0.00354319
8963	ENSG00000171867.16		PRNP	prion protein	protein_coding	-1.22599	-2.33917	0.00109415
14256	ENSG00000277053.4		GTF2IP1	general transcription factor IIi pseudogene 1	transcribed_unprocessed_pseudogene	-1.22287	-2.33411	0.00370052
10283	ENSG00000185404.16		SP140L	SP140 nuclear body protein like	protein_coding	-1.22287	-2.3341	0.00028871
8849	ENSG00000170906.15		NDUFA3	NADH:ubiquinone oxidoreductase subunit A3	protein_coding	-1.21617	-2.32328	0.00331737
10710	ENSG00000196227.11		FAM217B	family with sequence similarity 217 member B	protein_coding	-1.21412	-2.31999	5.42076e-05
1141	ENSG00000080503.24		SMARCA2	SWI/SNF related, matrix associated, actin dependent regulator of chromatin, subfamily a, member 2	protein_coding	-1.21187	-2.31638	3.42963e-05
8666	ENSG00000169499.15		PLEKHA2	pleckstrin homology domain containing A2	protein_coding	-1.21075	-2.31459	6.44971e-05
13867	ENSG00000271447.6		MMP28	matrix metallopeptidase 28	protein_coding	-1.20996	-2.31331	0.000779714
13469	ENSG00000261822.1		AC018362.2		antisense	-1.20789	-2.31	2.06769e-06
5737	ENSG00000140465.14		CYP1A1	cytochrome P450 family 1 subfamily A member 1	protein_coding	-1.20569	-2.30647	2.36847e-13
5966	ENSG00000142875.19		PRKACB	protein kinase cAMP-activated catalytic subunit beta	protein_coding	-1.2014	-2.29963	4.71331e-10
7366	ENSG00000160447.7		PKN3	protein kinase N3	protein_coding	-1.19709	-2.29277	1.16835e-05
8636	ENSG00000169220.18		RGS14	regulator of G-protein signaling 14	protein_coding	-1.19332	-2.28678	0.000100795
738	ENSG00000066279.18		ASPM	abnormal spindle microtubule assembly	protein_coding	-1.193	-2.28628	0.000657147
5086	ENSG00000135373.12		EHF	ETS homologous factor	protein_coding	-1.1924	-2.28533	0.000404015
330	ENSG00000023892.11		DEF6	DEF6, guanine nucleotide exchange factor	protein_coding	-1.19129	-2.28356	1.37491e-05
7952	ENSG00000164830.18		OXR1	oxidation resistance 1	protein_coding	-1.19039	-2.28214	0.000330085
224	ENSG00000011426.11		ANLN	anillin actin binding protein	protein_coding	-1.18979	-2.28119	0.0023959
10165	ENSG00000184402.15		SS18L1	SS18L1, nBAF chromatin remodeling complex subunit	protein_coding	-1.18898	-2.27991	0.00180593
14043	ENSG00000273184.1		AC010655.4		processed_transcript	-1.18787	-2.27816	7.84366e-09
2788	ENSG00000109805.10		NCAPG	non-SMC condensin I complex subunit G	protein_coding	-1.18744	-2.27749	0.0034581
954	ENSG00000073910.21		FRY	FRY microtubule binding protein	protein_coding	-1.18502	-2.27366	4.93336e-07
240	ENSG00000012779.11		ALOX5	arachidonate 5-lipoxygenase	protein_coding	-1.18488	-2.27344	0.00354995
13638	ENSG00000267049.1		AC002398.1		antisense	-1.18437	-2.27264	0.0020067
9231	ENSG00000174307.6		PHLDA3	pleckstrin homology like domain family A member 3	protein_coding	-1.17432	-2.25687	4.6195e-05
4442	ENSG00000129173.13		E2F8	E2F transcription factor 8	protein_coding	-1.17328	-2.25524	0.000541279
1144	ENSG00000080608.10		PUM3	pumilio RNA binding family member 3	protein_coding	-1.17324	-2.25517	0.00265245
8236	ENSG00000166750.10		SLFN5	schlafen family member 5	protein_coding	-1.16992	-2.24999	5.15569e-12
8737	ENSG00000170027.7		YWHAG	tyrosine 3-monooxygenase/tryptophan 5-monooxygenase activation protein gamma	protein_coding	-1.16942	-2.24921	0.00104863
6023	ENSG00000143367.16		TUFT1	tuftelin 1	protein_coding	-1.16626	-2.24429	3.31089e-05
11427	ENSG00000205089.7		CCNI2	cyclin I family member 2	protein_coding	-1.16592	-2.24377	2.50899e-06
14421	ENSG00000279806.1		AC018629.1		TEC	-1.16408	-2.24091	0.000693087
10063	ENSG00000183421.12		RIPK4	receptor interacting serine/threonine kinase 4	protein_coding	-1.16366	-2.24025	2.68676e-07
10189	ENSG00000184661.14		CDCA2	cell division cycle associated 2	protein_coding	-1.16148	-2.23687	0.00046736
13853	ENSG00000271121.2		NUDT4P2	nudix hydrolase 4 pseudogene 2	processed_pseudogene	-1.16031	-2.23505	3.33723e-06
4194	ENSG00000125845.7		BMP2	bone morphogenetic protein 2	protein_coding	-1.15733	-2.23044	0.000265092
183	ENSG00000010017.13		RANBP9	RAN binding protein 9	protein_coding	-1.15669	-2.22946	0.000254841
8905	ENSG00000171368.12		TPPP	tubulin polymerization promoting protein	protein_coding	-1.15466	-2.22632	1.09944e-05
2544	ENSG00000107020.10		PLGRKT	plasminogen receptor with a C-terminal lysine	protein_coding	-1.15433	-2.22581	0.000695215
9667	ENSG00000178826.11		TMEM139	transmembrane protein 139	protein_coding	-1.15195	-2.22214	0.00159473
830	ENSG00000069702.11		TGFBR3	transforming growth factor beta receptor 3	protein_coding	-1.15057	-2.22002	2.09316e-07
14468	ENSG00000280734.2		LINC01232	long intergenic non-protein coding RNA 1232	processed_transcript	-1.14525	-2.21184	1.39889e-06
8027	ENSG00000165312.6		OTUD1	OTU deubiquitinase 1	protein_coding	-1.14447	-2.21065	1.78325e-05
14433	ENSG00000280064.1		AC130304.1		TEC	-1.13998	-2.20378	4.57988e-05
8732	ENSG00000169991.11		IFFO2	intermediate filament family orphan 2	protein_coding	-1.13743	-2.19989	0.00129469
7178	ENSG00000158315.11		RHBDL2	rhomboid like 2	protein_coding	-1.1357	-2.19725	0.00146394
11872	ENSG00000223508.5		RPL23AP53	ribosomal protein L23a pseudogene 53	transcribed_processed_pseudogene	-1.13524	-2.19656	0.000885516
8752	ENSG00000170185.9		USP38	ubiquitin specific peptidase 38	protein_coding	-1.135	-2.19618	0.00202111
1299	ENSG00000086544.3		ITPKC	inositol-trisphosphate 3-kinase C	protein_coding	-1.13189	-2.19146	1.5897e-05
820	ENSG00000069275.13		NUCKS1	nuclear casein kinase and cyclin dependent kinase substrate 1	protein_coding	-1.13066	-2.18959	0.00504434
6587	ENSG00000149657.20		LSM14B	LSM family member 14B	protein_coding	-1.12982	-2.18832	0.00229887
1102	ENSG00000078804.13		TP53INP2	tumor protein p53 inducible nuclear protein 2	protein_coding	-1.1281	-2.1857	6.08849e-05
3999	ENSG00000123810.8		B9D2	B9 protein domain 2	protein_coding	-1.12582	-2.18226	0.000341328
1339	ENSG00000087586.17		AURKA	aurora kinase A	protein_coding	-1.12523	-2.18137	0.00137186
13515	ENSG00000263155.6		MYZAP	myocardial zonula adherens protein	protein_coding	-1.12259	-2.17738	0.00163198
14602	ENSG00000286053.1		ASDURF		protein_coding	-1.12234	-2.17699	0.000142196
6410	ENSG00000147459.18		DOCK5	dedicator of cytokinesis 5	protein_coding	-1.12221	-2.1768	0.00302641
12085	ENSG00000228065.10		LINC01515	long intergenic non-protein coding RNA 1515	lincRNA	-1.12178	-2.17616	0.00107239
10303	ENSG00000185515.14		BRCC3	BRCA1/BRCA2-containing complex subunit 3	protein_coding	-1.12003	-2.17352	0.00160274
4027	ENSG00000124172.10		ATP5F1E		protein_coding	-1.11731	-2.16942	0.00357834
2326	ENSG00000105323.16		HNRNPUL1	heterogeneous nuclear ribonucleoprotein U like 1	protein_coding	-1.11406	-2.16453	0.00404148
13291	ENSG00000259460.1		AC078909.1		antisense	-1.11328	-2.16337	0.00378537
10743	ENSG00000196408.11		NOXO1	NADPH oxidase organizer 1	protein_coding	-1.11267	-2.16245	0.000201351
4807	ENSG00000132646.11		PCNA	proliferating cell nuclear antigen	protein_coding	-1.10864	-2.15642	0.0035969
12148	ENSG00000229299.2		AL121845.1		antisense	-1.10736	-2.15451	0.00121149
12468	ENSG00000236698.1		EIF1AXP1	eukaryotic translation initiation factor 1A, X-linked pseudogene 1	processed_pseudogene	-1.10727	-2.15438	0.0026995
4243	ENSG00000126267.10		COX6B1	cytochrome c oxidase subunit 6B1	protein_coding	-1.10575	-2.1521	0.00281775
6682	ENSG00000151458.12		ANKRD50	ankyrin repeat domain 50	protein_coding	-1.10533	-2.15148	3.08391e-05
4720	ENSG00000131941.8		RHPN2	rhophilin Rho GTPase binding protein 2	protein_coding	-1.10456	-2.15033	0.00023313
5057	ENSG00000135111.16		TBX3	T-box 3	protein_coding	-1.10249	-2.14726	0.000666239
2192	ENSG00000104320.13		NBN	nibrin	protein_coding	-1.10046	-2.14423	0.00320009
6438	ENSG00000147853.17		AK3	adenylate kinase 3	protein_coding	-1.09705	-2.13917	0.0033696
2300	ENSG00000105173.14		CCNE1	cyclin E1	protein_coding	-1.09615	-2.13784	0.00164002
1854	ENSG00000101003.10		GINS1	GINS complex subunit 1	protein_coding	-1.09553	-2.13692	0.00144677
13169	ENSG00000257103.8		LSM14A	LSM14A, mRNA processing body assembly factor	protein_coding	-1.09307	-2.13327	0.000916171
13472	ENSG00000261857.7		MIA	melanoma inhibitory activity	protein_coding	-1.09256	-2.13253	0.000280258
9960	ENSG00000182372.9		CLN8	ceroid-lipofuscinosis, neuronal 8	protein_coding	-1.09212	-2.13187	0.000196932
9740	ENSG00000179604.10		CDC42EP4	CDC42 effector protein 4	protein_coding	-1.08801	-2.12581	0.00255129
2281	ENSG00000104973.18		MED25	mediator complex subunit 25	protein_coding	-1.08792	-2.12567	0.000281737
2238	ENSG00000104738.17		MCM4	minichromosome maintenance complex component 4	protein_coding	-1.08778	-2.12546	0.00251872
10485	ENSG00000187231.14		SESTD1	SEC14 and spectrin domain containing 1	protein_coding	-1.08746	-2.125	0.000780215
1877	ENSG00000101166.16		PRELID3B	PRELI domain containing 3B	protein_coding	-1.08552	-2.12213	0.000592433
8004	ENSG00000165156.15		ZHX1	zinc fingers and homeoboxes 1	protein_coding	-1.08446	-2.12058	0.00537606
4585	ENSG00000130723.20		PRRC2B	proline rich coiled-coil 2B	protein_coding	-1.08357	-2.11928	0.00386455
11122	ENSG00000198618.5		PPIAP22	peptidylprolyl isomerase A pseudogene 22	processed_pseudogene	-1.0821	-2.11712	0.00431021
11925	ENSG00000224578.5		HNRNPA1P48	heterogeneous nuclear ribonucleoprotein A1 pseudogene 48	protein_coding	-1.08084	-2.11527	0.00269783
7941	ENSG00000164754.14		RAD21	RAD21 cohesin complex component	protein_coding	-1.07638	-2.10874	0.00242435
12020	ENSG00000226332.2		AL354836.1		antisense	-1.07617	-2.10843	1.25988e-05
1538	ENSG00000095015.6		MAP3K1	mitogen-activated protein kinase kinase kinase 1	protein_coding	-1.07264	-2.10328	0.00053782
7300	ENSG00000160007.18		ARHGAP35	Rho GTPase activating protein 35	protein_coding	-1.06879	-2.09768	0.000824643
8017	ENSG00000165244.7		ZNF367	zinc finger protein 367	protein_coding	-1.06775	-2.09617	0.00155559
13049	ENSG00000254452.1		AP001107.2		antisense	-1.06551	-2.09291	2.96508e-06
476	ENSG00000047597.7		XK	X-linked Kx blood group	protein_coding	-1.06471	-2.09175	7.27123e-08
2353	ENSG00000105447.12		GRWD1	glutamate rich WD repeat containing 1	protein_coding	-1.06406	-2.0908	0.00413672
7597	ENSG00000162924.14		REL	REL proto-oncogene, NF-kB subunit	protein_coding	-1.05915	-2.0837	1.38534e-05
4910	ENSG00000133805.15		AMPD3	adenosine monophosphate deaminase 3	protein_coding	-1.05774	-2.08167	9.73145e-05
4248	ENSG00000126453.9		BCL2L12	BCL2 like 12	protein_coding	-1.05714	-2.0808	0.00310147
4565	ENSG00000130590.14		SAMD10	sterile alpha motif domain containing 10	protein_coding	-1.05706	-2.08068	0.00224118
10203	ENSG00000184828.10		ZBTB7C	zinc finger and BTB domain containing 7C	protein_coding	-1.05671	-2.08019	0.000411301
7371	ENSG00000160570.14		DEDD2	death effector domain containing 2	protein_coding	-1.0539	-2.07614	0.00271226
3350	ENSG00000115828.17		QPCT	glutaminyl-peptide cyclotransferase	protein_coding	-1.04981	-2.07025	0.00268805
1112	ENSG00000079257.8		LXN	latexin	protein_coding	-1.04951	-2.06982	0.00501063
5861	ENSG00000141574.7		SECTM1	secreted and transmembrane 1	protein_coding	-1.04908	-2.06921	6.48208e-05
1873	ENSG00000101152.11		Hsp40	DnaJ heat shock protein family	protein_coding	-1.04164	-2.05857	0.00388914
7819	ENSG00000164070.12		Hsp70	heat shock protein family A	protein_coding	-1.0399	-2.05608	0.00168857
10837	ENSG00000196917.5		HCAR1	hydroxycarboxylic acid receptor 1	protein_coding	-1.0372	-2.05223	0.00201014
7842	ENSG00000164134.13		alpha	N	protein_coding	-1.03686	-2.05176	0.0033472
10944	ENSG00000197555.9		SIPA1L1	signal induced proliferation associated 1 like 1	protein_coding	-1.03368	-2.04724	0.000768343
6664	ENSG00000151240.17		DIP2C	disco interacting protein 2 homolog C	protein_coding	-1.03315	-2.04649	9.07911e-07
4058	ENSG00000124429.18		POF1B	premature ovarian failure, 1B	protein_coding	-1.02913	-2.04079	0.000381734
8902	ENSG00000171345.13		KRT19	keratin 19	protein_coding	-1.02698	-2.03776	0.000964229
1153	ENSG00000080854.14		IGSF9B	immunoglobulin superfamily member 9B	protein_coding	-1.02672	-2.03739	0.00434821
907	ENSG00000072195.15		SPEG	SPEG complex locus	protein_coding	-1.02454	-2.03431	0.00144894
7246	ENSG00000159216.18		RUNX1	runt related transcription factor 1	protein_coding	-1.02454	-2.03431	0.00505801
10547	ENSG00000188064.10		WNT7B	Wnt family member 7B	protein_coding	-1.0221	-2.03088	0.00202837
13226	ENSG00000258366.8		RTEL1	regulator of telomere elongation helicase 1	protein_coding	-1.0216	-2.03016	0.000158435
7341	ENSG00000160271.16		RALGDS	ral guanine nucleotide dissociation stimulator	protein_coding	-1.02088	-2.02916	0.000107493
4669	ENSG00000131408.14		NR1H2	nuclear receptor subfamily 1 group H member 2	protein_coding	-1.01911	-2.02666	0.000894016
3950	ENSG00000123124.13		WWP1	WW domain containing E3 ubiquitin protein ligase 1	protein_coding	-1.01671	-2.0233	0.000832679
4829	ENSG00000132819.17		RBM38	RNA binding motif protein 38	protein_coding	-1.01655	-2.02308	0.00205047
51	ENSG00000004799.8		PDK4	pyruvate dehydrogenase kinase 4	protein_coding	-1.01537	-2.02142	0.00092489
2239	ENSG00000104756.16		KCTD9	potassium channel tetramerization domain containing 9	protein_coding	-1.01494	-2.02082	0.000654064
2398	ENSG00000105723.12		GSK3A	glycogen synthase kinase 3 alpha	protein_coding	-1.00704	-2.00979	0.00353239
6825	ENSG00000153147.6		SMARCA5	SWI/SNF related, matrix associated, actin dependent regulator of chromatin, subfamily a, member 5	protein_coding	-1.0069	-2.00958	0.00365512
5929	ENSG00000142528.16		ZNF473	zinc finger protein 473	protein_coding	-1.0065	-2.00903	0.00319545
4882	ENSG00000133321.11		RARRES3	retinoic acid receptor responder 3	protein_coding	-1.00496	-2.00688	0.00161079
12500	ENSG00000237296.9		SMG1P1	SMG1P1, nonsense mediated mRNA decay associated PI3K related kinase pseudogene 1	transcribed_unprocessed_pseudogene	-1.00304	-2.00422	0.00141679
8060	ENSG00000165556.9		CDX2	caudal type homeobox 2	protein_coding	-1.00293	-2.00407	1.45061e-09
5316	ENSG00000136982.6		DSCC1	DNA replication and sister chromatid cohesion 1	protein_coding	-1.00266	-2.00369	0.00445697
1878	ENSG00000101181.17		MTG2	mitochondrial ribosome associated GTPase 2	protein_coding	-1.00004	-2.00006	0.00283237
