# Supplementary material for: Osteopontin (OPN/SPP1), a Mediator of Tumor Progression, Is Regulated by the Mesenchymal Transcription Factor Slug/SNAI2 in Colorectal Cancer (CRC)
Source: Cells. 2022 May 31;11(11):1808. doi: 10.3390/cells11111808 (PMC9180003; doi:10.3390/cells11111808)
Supplement: Supplementary file 1 [file cells-11-01808-s001.zip › Amilca-Seba et al_Table S3.xlsx]

## Sheet:  Xeno_all (2120)
Amilca et al. Table S3 subset xenograft HT-29_SNAI2 vs HT-29_controls
Index	EnsemblID	HGNC	GeneType	Fold Change	Fold Change (Log2)	p-value
3606	ENSG00000118785.14	SPP1	protein_coding	44.7412	5.48353	2.49519e-25
1042	ENSG00000076706.17	AP002956.1	protein_coding	36.164	5.17648	3.64071e-23
12281	ENSG00000232677.7	LINC00665	lincRNA	27.6197	4.78762	1.0709e-20
9971	ENSG00000182492.16	BGN	protein_coding	19.1582	4.25989	1.00321e-13
10956	ENSG00000197619.14	ZNF615	protein_coding	18.7641	4.2299	5.73902e-34
8414	ENSG00000167766.18	ZNF83	protein_coding	16.2289	4.02049	1.887e-14
11482	ENSG00000205777.17	GAGE1	protein_coding	16.0295	4.00266	1.96968e-16
4643	ENSG00000131127.14	ZNF141	protein_coding	15.5196	3.95602	1.24865e-32
816	ENSG00000068985.5	PAGE1	protein_coding	14.4097	3.84897	5.05989e-19
13741	ENSG00000268902.3	CSAG2	protein_coding	13.9541	3.80262	3.37891e-12
11182	ENSG00000198829.6	SUCNR1	protein_coding	13.8777	3.79469	7.16558e-09
9801	ENSG00000180479.13	ZNF571	protein_coding	13.8587	3.79271	5.81467e-26
13743	ENSG00000268916.6	CSAG3	protein_coding	12.7505	3.67248	4.16108e-11
295	ENSG00000019549.12	SNAI2	protein_coding	12.3294	3.62404	3.34832e-27
2870	ENSG00000110888.17	CAPRIN2	protein_coding	11.5847	3.53415	1.42946e-09
7446	ENSG00000161551.14	ZNF577	protein_coding	11.5499	3.5298	2.10002e-10
286	ENSG00000018408.14	WWTR1	protein_coding	11.2855	3.4964	8.45436e-16
6286	ENSG00000145908.12	ZNF300	protein_coding	11.0079	3.46047	5.74294e-19
13158	ENSG00000256683.7	ZNF350	protein_coding	10.8498	3.4396	1.19963e-12
14278	ENSG00000277502.1	RF02271	misc_RNA	10.6171	3.40832	0.0190369
13032	ENSG00000254004.7	ZNF260	protein_coding	10.6031	3.40642	1.07038e-25
10370	ENSG00000186020.13	ZNF529	protein_coding	10.0137	3.3239	7.99738e-20
13321	ENSG00000259952.1	AC009133.2	antisense	9.65474	3.27124	3.47452e-13
1008	ENSG00000075618.18	FSCN1	protein_coding	9.29155	3.21592	7.65268e-11
14479	ENSG00000281379.2	SEPT14P19	transcribed_unprocessed_pseudogene	9.19998	3.20163	9.39376e-05
13733	ENSG00000268606.5	MAGEA2	protein_coding	8.91638	3.15646	3.93593e-10
13779	ENSG00000269825.1	AC022150.4	sense_intronic	8.91451	3.15616	8.07697e-20
10640	ENSG00000189042.13	ZNF567	protein_coding	8.82187	3.14109	1.91101e-19
13780	ENSG00000269837.1	IPO5P1	transcribed_processed_pseudogene	8.67522	3.1169	5.05841e-12
14498	ENSG00000282508.1	LINC01002	processed_transcript	8.65263	3.11314	2.73035e-07
14513	ENSG00000283236.1	AC074141.1	transcribed_unprocessed_pseudogene	8.56947	3.09921	2.31765e-26
12491	ENSG00000237094.12	AL732372.2	transcribed_unprocessed_pseudogene	8.5489	3.09574	1.16649e-10
12360	ENSG00000234444.10	ZNF736	protein_coding	8.28952	3.05129	1.39722e-27
11094	ENSG00000198464.14	ZNF480	protein_coding	8.24369	3.04329	1.96423e-14
2738	ENSG00000109113.20	RAB34	protein_coding	8.04309	3.00775	2.9347e-16
10955	ENSG00000197608.11	ZNF841	protein_coding	7.94601	2.99023	8.74904e-10
14528	ENSG00000284428.1	AC092329.4	processed_transcript	7.921	2.98568	4.52645e-15
13139	ENSG00000256087.7	ZNF432	protein_coding	7.82617	2.96831	1.94696e-07
8032	ENSG00000165376.10	CLDN2	protein_coding	7.78473	2.96065	0.00202015
4003	ENSG00000123870.10	ZNF137P	transcribed_unprocessed_pseudogene	7.67841	2.94081	4.96829e-16
13965	ENSG00000272602.6	ZNF595	protein_coding	7.4967	2.90626	1.15388e-12
5772	ENSG00000140839.11	CLEC18B	protein_coding	7.46922	2.90096	1.10029e-11
10187	ENSG00000184635.15	ZNF93	protein_coding	7.09399	2.8266	5.03685e-18
11254	ENSG00000203326.11	ZNF525	protein_coding	6.73335	2.75133	3.63158e-13
9177	ENSG00000173727.12	AP000769.1	transcribed_unprocessed_pseudogene	6.49372	2.69905	4.17123e-06
12377	ENSG00000234719.8	NPIPB2	protein_coding	6.42111	2.68282	4.49627e-06
13161	ENSG00000256771.3	ZNF253	protein_coding	6.36173	2.66942	1.78877e-15
12507	ENSG00000237440.9	AC008554.1	protein_coding	6.35431	2.66773	1.18247e-17
13637	ENSG00000267041.6	ZNF850	protein_coding	6.34717	2.66611	6.17191e-22
11053	ENSG00000198182.13	ZNF607	protein_coding	6.25418	2.64482	5.08383e-26
14018	ENSG00000273018.6	FAM106A	processed_transcript	6.21937	2.63677	6.20336e-09
3927	ENSG00000122786.20	CALD1	protein_coding	6.10871	2.61087	9.13346e-09
5936	ENSG00000142556.19	ZNF614	protein_coding	6.04688	2.59619	4.08234e-08
12742	ENSG00000243716.10	NPIPB5	protein_coding	5.98275	2.58081	0.000671007
11037	ENSG00000198093.11	ZNF649	protein_coding	5.97843	2.57977	6.21695e-12
11099	ENSG00000198482.12	ZNF808	protein_coding	5.96405	2.57629	1.44384e-11
12431	ENSG00000235681.1	AC245884.3	processed_pseudogene	5.90159	2.5611	0.00181827
3156	ENSG00000113971.20	NPHP3	protein_coding	5.81926	2.54083	1.02105e-06
1553	ENSG00000095564.14	BTAF1	protein_coding	5.77739	2.53042	7.31718e-07
8312	ENSG00000167232.14	ZNF91	protein_coding	5.76656	2.52771	5.54235e-08
6202	ENSG00000144824.20	PHLDB2	protein_coding	5.74283	2.52176	6.78942e-12
11668	ENSG00000213988.11	ZNF90	protein_coding	5.67645	2.50499	3.29033e-16
9910	ENSG00000181894.15	ZNF329	protein_coding	5.64266	2.49637	4.17492e-08
9414	ENSG00000176024.18	ZNF613	protein_coding	5.6	2.48543	1.68924e-07
14569	ENSG00000285517.1	AC010198.2	lincRNA	5.56035	2.47518	1.93057e-06
5621	ENSG00000139292.13	LGR5	protein_coding	5.53457	2.46847	2.04209e-08
12497	ENSG00000237238.3	BMS1P10	transcribed_unprocessed_pseudogene	5.53181	2.46775	8.67377e-08
12206	ENSG00000230724.9	LINC01001	lincRNA	5.50115	2.45973	9.10051e-06
3369	ENSG00000116001.16	TIA1	protein_coding	5.49421	2.45791	0.000361543
13092	ENSG00000255026.1	AC136475.3	antisense	5.49224	2.4574	5.10627e-06
9815	ENSG00000180747.15	SMG1P3	transcribed_unprocessed_pseudogene	5.48202	2.45471	1.19647e-09
12699	ENSG00000242588.6	AC108010.1	processed_transcript	5.45752	2.44825	1.30533e-10
11546	ENSG00000212907.2	MT-ND4L	protein_coding	5.42868	2.4406	2.49442e-06
12271	ENSG00000232527.7	AC245595.1	lincRNA	5.42117	2.4386	0.00486614
10369	ENSG00000186017.14	ZNF566	protein_coding	5.40172	2.43342	2.40622e-20
12664	ENSG00000241860.6	AL627309.5	processed_transcript	5.34577	2.4184	5.80792e-13
11395	ENSG00000204681.11	GABBR1	protein_coding	5.31465	2.40997	4.80416e-15
8303	ENSG00000167165.19	UGT1A6	protein_coding	5.27447	2.39903	3.18181e-06
1974	ENSG00000101974.14	ATP11C	protein_coding	5.26848	2.39739	2.79265e-15
12945	ENSG00000250420.8	AACSP1	transcribed_unprocessed_pseudogene	5.23756	2.3889	2.49428e-19
13533	ENSG00000263647.1	BPTFP1	unprocessed_pseudogene	5.20984	2.38124	6.35873e-06
11549	ENSG00000213020.10	ZNF611	protein_coding	5.18926	2.37553	1.5245e-08
2431	ENSG00000105971.15	CAV2	protein_coding	5.14467	2.36308	0.000384683
8363	ENSG00000167562.12	ZNF701	protein_coding	5.12356	2.35715	3.5977e-12
812	ENSG00000068885.15	IFT80	protein_coding	5.11597	2.35501	3.13671e-05
3294	ENSG00000115355.16	CCDC88A	protein_coding	5.08497	2.34624	2.96154e-08
10490	ENSG00000187258.13	NPSR1	protein_coding	5.07693	2.34396	2.24807e-10
6341	ENSG00000146592.17	CREB5	protein_coding	5.06308	2.34002	1.32378e-06
11861	ENSG00000222009.8	BTBD19	protein_coding	5.05326	2.33721	4.80361e-06
11424	ENSG00000205076.4	LGALS7	protein_coding	5.00046	2.32206	4.99106e-05
7138	ENSG00000157827.20	FMNL2	protein_coding	4.96145	2.31076	0.000245818
10857	ENSG00000197013.10	ZNF429	protein_coding	4.96079	2.31057	7.45922e-16
1510	ENSG00000092758.17	COL9A3	protein_coding	4.94279	2.30532	0.000508782
1780	ENSG00000100557.9	CCDC198	protein_coding	4.90227	2.29345	0.0153612
1864	ENSG00000101104.12	PABPC1L	protein_coding	4.88834	2.28935	3.28577e-05
14542	ENSG00000284906.1	ARHGAP11B	protein_coding	4.88729	2.28903	2.49812e-05
13907	ENSG00000272114.1	AL136131.3	antisense	4.87866	2.28649	8.50249e-05
12811	ENSG00000245680.10	ZNF585B	protein_coding	4.86913	2.28366	6.34056e-08
13142	ENSG00000256223.6	ZNF10	protein_coding	4.85967	2.28086	3.89585e-06
12769	ENSG00000244218.3	RN7SL81P	misc_RNA	4.85546	2.27961	0.00335615
9052	ENSG00000172687.13	ZNF738	protein_coding	4.84984	2.27794	3.37658e-09
9712	ENSG00000179240.9	GVQW3	protein_coding	4.84714	2.27713	2.53842e-10
2432	ENSG00000105974.12	CAV1	protein_coding	4.84331	2.27599	0.00725247
4105	ENSG00000124882.4	EREG	protein_coding	4.83684	2.27406	1.05208e-06
12358	ENSG00000234420.7	ZNF37BP	transcribed_processed_pseudogene	4.77879	2.25664	5.56773e-06
14493	ENSG00000282339.1	AC010507.2	transcribed_processed_pseudogene	4.75135	2.24834	0.000570801
11031	ENSG00000198064.13	NPIPB13	protein_coding	4.74588	2.24667	1.816e-05
5545	ENSG00000138623.10	SEMA7A	protein_coding	4.71527	2.23734	0.00232603
10984	ENSG00000197808.12	ZNF461	protein_coding	4.71305	2.23666	5.71611e-17
12419	ENSG00000235408.5	SNORA71B	snoRNA	4.70318	2.23364	0.000814242
10349	ENSG00000185864.16	NPIPB4	protein_coding	4.69053	2.22975	0.00914654
9729	ENSG00000179455.8	MKRN3	protein_coding	4.66566	2.22208	3.89946e-14
6865	ENSG00000153898.13	MCOLN2	protein_coding	4.66351	2.22142	1.55648e-12
3928	ENSG00000122861.16	PLAU	protein_coding	4.6614	2.22076	5.03485e-08
10366	ENSG00000186001.13	LRCH3	protein_coding	4.64046	2.21427	0.00240053
13343	ENSG00000260160.1	AC011468.1	sense_overlapping	4.63006	2.21103	2.24668e-06
11760	ENSG00000215252.11	GOLGA8B	protein_coding	4.5832	2.19636	0.00045809
9547	ENSG00000177469.13	CAVIN1	protein_coding	4.57272	2.19305	0.000149366
3604	ENSG00000118762.8	PKD2	protein_coding	4.56012	2.18907	4.04817e-07
10591	ENSG00000188549.12	CCDC9B	protein_coding	4.55466	2.18734	0.000226435
12872	ENSG00000248323.6	LUCAT1	antisense	4.53209	2.18018	1.44072e-07
11960	ENSG00000225193.5	RPS12P26	transcribed_processed_pseudogene	4.52578	2.17817	8.72009e-05
14601	ENSG00000286051.1	AC244102.3	bidirectional_promoter_lncRNA	4.51916	2.17605	2.48181e-06
10302	ENSG00000185513.16	L3MBTL1	protein_coding	4.50069	2.17015	1.46302e-06
14231	ENSG00000276168.1	RN7SL1	misc_RNA	4.49897	2.16959	6.379e-07
13842	ENSG00000270757.1	HSPE1-MOB4	protein_coding	4.4522	2.15452	0.000102104
13880	ENSG00000271788.1	AC008875.1	lincRNA	4.43341	2.14842	1.29917e-05
11675	ENSG00000214029.5	ZNF891	protein_coding	4.43217	2.14801	6.91827e-12
6213	ENSG00000145012.13	LPP	protein_coding	4.42196	2.14469	4.57739e-05
9784	ENSG00000180229.12	HERC2P3	transcribed_unprocessed_pseudogene	4.40917	2.14051	0.00431137
11963	ENSG00000225210.10	DUXAP9	transcribed_processed_pseudogene	4.39305	2.13522	5.58853e-05
3216	ENSG00000114744.9	COMMD2	protein_coding	4.38041	2.13107	0.0148863
9341	ENSG00000175315.3	CST6	protein_coding	4.37921	2.13067	9.40527e-06
12203	ENSG00000230650.1	AC140479.2	processed_pseudogene	4.37064	2.12785	7.43064e-07
11026	ENSG00000198040.10	ZNF84	protein_coding	4.36925	2.12739	1.36864e-05
10385	ENSG00000186166.9	CCDC84	protein_coding	4.34435	2.11914	8.92202e-05
14319	ENSG00000278202.1	AC243919.1	processed_transcript	4.31011	2.10772	8.60292e-07
2054	ENSG00000102908.21	NFAT5	protein_coding	4.29762	2.10354	3.2485e-07
12653	ENSG00000241635.7	UGT1A1	protein_coding	4.29378	2.10225	2.68416e-08
13131	ENSG00000255893.1	AP000786.1	antisense	4.2872	2.10004	2.02621e-05
291	ENSG00000019144.19	PHLDB1	protein_coding	4.26974	2.09415	0.000367132
11837	ENSG00000221817.9	PPP3CB-AS1	processed_transcript	4.25947	2.09067	6.19538e-06
294	ENSG00000019505.8	SYT13	protein_coding	4.23645	2.08286	6.86601e-05
12589	ENSG00000240053.8	LY6G5B	protein_coding	4.2316	2.0812	4.60632e-06
14244	ENSG00000276550.4	HERC2P2	transcribed_unprocessed_pseudogene	4.23143	2.08114	0.000202906
12145	ENSG00000229152.2	ANKRD10-IT1	sense_intronic	4.2297	2.08056	2.33132e-07
10297	ENSG00000185485.14	SDHAP1	transcribed_unprocessed_pseudogene	4.21849	2.07673	0.000420604
9620	ENSG00000178202.13	KDELC2	protein_coding	4.21484	2.07548	1.34684e-05
12415	ENSG00000235313.1	HM13-IT1	sense_intronic	4.20718	2.07285	0.000499305
11686	ENSG00000214135.8	AC132008.2	transcribed_unprocessed_pseudogene	4.20008	2.07042	2.95067e-05
11818	ENSG00000219529.2	AP000580.1	processed_pseudogene	4.19601	2.06902	0.00134369
6363	ENSG00000146858.8	ZC3HAV1L	protein_coding	4.19109	2.06732	4.67542e-08
7735	ENSG00000163728.11	TTC14	protein_coding	4.18553	2.06541	2.06968e-06
13909	ENSG00000272140.2	AC022400.6	lincRNA	4.16567	2.05855	3.67294e-05
6803	ENSG00000152926.14	ZNF117	protein_coding	4.14933	2.05288	4.35328e-12
5655	ENSG00000139629.16	GALNT6	protein_coding	4.14033	2.04975	0.000403521
10902	ENSG00000197261.11	C6orf141	protein_coding	4.14018	2.04969	0.000161562
1745	ENSG00000100393.13	EP300	protein_coding	4.1302	2.04621	1.48002e-05
14353	ENSG00000278864.1	AC055811.4	TEC	4.09342	2.03331	1.56882e-08
14178	ENSG00000275393.1	AC018695.6	sense_intronic	4.08679	2.03097	0.00171828
14497	ENSG00000282458.1	WASH5P	transcribed_processed_pseudogene	4.07625	2.02724	7.99325e-06
955	ENSG00000073921.18	PICALM	protein_coding	4.07126	2.02548	0.00128984
9574	ENSG00000177721.4	ANXA2R	protein_coding	4.06611	2.02365	0.000359017
1016	ENSG00000075826.17	SEC31B	protein_coding	4.06479	2.02318	1.41885e-05
11205	ENSG00000198887.9	SMC5	protein_coding	4.06065	2.02171	0.000119744
11076	ENSG00000198353.8	HOXC4	protein_coding	4.05129	2.01838	0.000531919
7720	ENSG00000163660.11	CCNL1	protein_coding	4.04938	2.0177	5.9341e-05
4391	ENSG00000128567.17	PODXL	protein_coding	4.03923	2.01408	0.00230815
14106	ENSG00000274012.1	RN7SL2	misc_RNA	4.02787	2.01002	2.91624e-06
7051	ENSG00000156671.14	SAMD8	protein_coding	4.02554	2.00918	1.8115e-05
6557	ENSG00000149311.18	ATM	protein_coding	4.0174	2.00626	1.5058e-06
14474	ENSG00000280987.4	MATR3	protein_coding	4.01687	2.00607	0.000730534
13570	ENSG00000265205.1	AC010761.4	antisense	4.01432	2.00516	0.00013681
12600	ENSG00000240303.8	ACAD11	protein_coding	3.99946	1.9998	0.000261562
7853	ENSG00000164171.11	ITGA2	protein_coding	3.99615	1.99861	6.55439e-05
6607	ENSG00000149948.13	HMGA2	protein_coding	3.9949	1.99816	0.000259167
10689	ENSG00000196123.13	KIAA0895L	protein_coding	3.99446	1.998	0.00035514
5093	ENSG00000135407.10	AVIL	protein_coding	3.98303	1.99387	1.68771e-05
12976	ENSG00000251369.8	ZNF550	protein_coding	3.9779	1.99201	4.48183e-07
8351	ENSG00000167524.14	RSKR	protein_coding	3.97064	1.98937	4.45453e-05
5189	ENSG00000136048.14	DRAM1	protein_coding	3.95304	1.98296	5.66671e-06
5337	ENSG00000137135.18	ARHGEF39	protein_coding	3.9496	1.98171	0.000708625
1444	ENSG00000090539.15	CHRD	protein_coding	3.94581	1.98032	0.0059177
13599	ENSG00000265800.1	AC022211.3	sense_intronic	3.93657	1.97694	0.000160475
13858	ENSG00000271225.1	BNIP3P4	processed_pseudogene	3.93346	1.9758	5.60676e-05
11984	ENSG00000225630.1	MTND2P28	unprocessed_pseudogene	3.91268	1.96816	0.000111046
13776	ENSG00000269737.2	AL691432.1	transcribed_processed_pseudogene	3.90321	1.96466	4.79184e-07
7766	ENSG00000163872.16	YEATS2	protein_coding	3.89516	1.96168	0.000830155
10808	ENSG00000196705.8	ZNF431	protein_coding	3.89203	1.96052	4.0974e-06
6042	ENSG00000143429.10	LSP1P4	transcribed_unprocessed_pseudogene	3.88808	1.95906	7.41417e-05
12074	ENSG00000227671.4	AL390728.4	transcribed_unprocessed_pseudogene	3.87923	1.95577	0.00023867
14549	ENSG00000284981.1	AC093668.3	protein_coding	3.87522	1.95428	0.000131523
12486	ENSG00000237015.1	AL031186.1	antisense	3.86923	1.95205	0.00082037
12482	ENSG00000236871.7	LINC00106	lincRNA	3.86549	1.95065	0.00171002
10794	ENSG00000196653.12	ZNF502	protein_coding	3.85872	1.94812	1.13175e-08
13093	ENSG00000255031.5	AP002807.1	antisense	3.85751	1.94767	0.000559276
10719	ENSG00000196268.11	ZNF493	protein_coding	3.85498	1.94672	8.38224e-08
9113	ENSG00000173209.23	AHSA2P	transcribed_unitary_pseudogene	3.83974	1.94101	0.00148941
10344	ENSG00000185829.17	ARL17A	protein_coding	3.82716	1.93628	1.36958e-05
11477	ENSG00000205746.9	AC126755.1	transcribed_unprocessed_pseudogene	3.82697	1.9362	0.000824237
8244	ENSG00000166813.15	KIF7	protein_coding	3.81976	1.93348	3.72993e-05
5733	ENSG00000140451.13	PIF1	protein_coding	3.81005	1.92981	0.00243153
13618	ENSG00000266490.1	AC127024.5	lincRNA	3.8078	1.92896	0.00129013
3232	ENSG00000114857.18	NKTR	protein_coding	3.80724	1.92875	0.000375134
12500	ENSG00000237296.9	SMG1P1	transcribed_unprocessed_pseudogene	3.80338	1.92728	0.000289421
14509	ENSG00000283154.2	IQCJ-SCHIP1	protein_coding	3.79555	1.92431	4.87021e-05
13341	ENSG00000260121.1	AC138028.4	antisense	3.78798	1.92143	8.83505e-06
12414	ENSG00000235298.1	AL354733.3	antisense	3.7845	1.9201	0.000670521
951	ENSG00000073792.15	IGF2BP2	protein_coding	3.76481	1.91258	0.00507861
11967	ENSG00000225313.5	AL513327.1	antisense	3.75947	1.91053	0.0014563
10171	ENSG00000184465.16	WDR27	protein_coding	3.75829	1.91008	5.35244e-06
6743	ENSG00000152133.14	GPATCH11	protein_coding	3.7547	1.9087	0.000365493
13939	ENSG00000272382.1	AC025171.5	lincRNA	3.74847	1.9063	0.000139682
5254	ENSG00000136603.14	SKIL	protein_coding	3.74542	1.90513	0.00518823
7083	ENSG00000157106.16	SMG1	protein_coding	3.73738	1.90203	6.8317e-06
12056	ENSG00000227212.3	PFN1P6	processed_pseudogene	3.73214	1.9	0.000662603
3919	ENSG00000122696.14	SLC25A51	protein_coding	3.71548	1.89355	0.000122761
11500	ENSG00000206149.10	HERC2P9	transcribed_unprocessed_pseudogene	3.70824	1.89073	0.000991827
5217	ENSG00000136231.14	IGF2BP3	protein_coding	3.70742	1.89042	0.00080425
11501	ENSG00000206195.10	DUXAP8	processed_transcript	3.70664	1.89011	0.00290554
6200	ENSG00000144802.11	NFKBIZ	protein_coding	3.70468	1.88935	0.012825
12762	ENSG00000244055.1	AC007566.1	antisense	3.70268	1.88857	0.0019422
11749	ENSG00000215068.7	AC025171.2	antisense	3.69748	1.88654	4.15192e-06
2669	ENSG00000108515.17	ENO3	protein_coding	3.69591	1.88593	0.000412584
10554	ENSG00000188158.15	NHS	protein_coding	3.69478	1.88549	0.000138053
10655	ENSG00000189144.13	ZNF573	protein_coding	3.6869	1.88241	2.92325e-08
3923	ENSG00000122741.16	DCAF10	protein_coding	3.68322	1.88097	6.47169e-05
7743	ENSG00000163755.8	HPS3	protein_coding	3.67864	1.87917	0.00383307
12533	ENSG00000238035.8	AC138035.1	lincRNA	3.67814	1.87898	3.87946e-07
14305	ENSG00000277991.4	FP236241.1	lincRNA	3.67645	1.87831	1.21167e-10
11012	ENSG00000197969.13	VPS13A	protein_coding	3.67366	1.87722	6.046e-08
7266	ENSG00000159445.13	THEM4	protein_coding	3.67003	1.87579	0.00094858
13694	ENSG00000267681.1	AC135721.1	transcribed_processed_pseudogene	3.66994	1.87576	0.0044807
7998	ENSG00000165118.15	C9orf64	protein_coding	3.66169	1.87251	0.000206056
1484	ENSG00000091651.9	ORC6	protein_coding	3.65168	1.86856	0.000738207
12715	ENSG00000243156.8	MICAL3	protein_coding	3.64213	1.86478	0.00016594
7609	ENSG00000162994.16	CLHC1	protein_coding	3.63649	1.86255	0.00127129
2899	ENSG00000111252.10	SH2B3	protein_coding	3.63529	1.86207	6.14176e-05
1247	ENSG00000084734.9	GCKR	protein_coding	3.62505	1.858	0.000151336
12583	ENSG00000239906.1	AL627309.2	antisense	3.62116	1.85645	0.0031526
767	ENSG00000067191.16	CACNB1	protein_coding	3.61407	1.85362	0.000414568
12506	ENSG00000237438.7	CECR7	transcribed_unprocessed_pseudogene	3.60577	1.85031	1.60881e-12
11603	ENSG00000213468.6	FIRRE	processed_transcript	3.60521	1.85008	1.052e-05
12093	ENSG00000228253.1	MT-ATP8	protein_coding	3.60289	1.84915	9.01186e-05
14486	ENSG00000281649.1	EBLN3P	lincRNA	3.59327	1.8453	0.000178137
11324	ENSG00000204305.14	AGER	protein_coding	3.59227	1.8449	0.00204028
5386	ENSG00000137496.17	IL18BP	protein_coding	3.58635	1.84251	1.79181e-05
13108	ENSG00000255284.1	AP006621.3	lincRNA	3.58619	1.84245	0.00273786
11855	ENSG00000221978.12	CCNL2	protein_coding	3.57407	1.83757	0.00304184
222	ENSG00000011405.13	PIK3C2A	protein_coding	3.57337	1.83728	4.55994e-06
10328	ENSG00000185710.9	SMG1P4	transcribed_unprocessed_pseudogene	3.57336	1.83728	0.00271136
2635	ENSG00000108187.16	PBLD	protein_coding	3.56779	1.83503	0.00135227
6581	ENSG00000149582.16	TMEM25	protein_coding	3.56435	1.83364	1.95836e-05
14252	ENSG00000276952.1	AL121772.3	antisense	3.56313	1.83315	1.00472e-07
12705	ENSG00000242779.7	ZNF702P	transcribed_processed_pseudogene	3.5541	1.82948	0.000265561
2395	ENSG00000105708.9	ZNF14	protein_coding	3.55261	1.82888	2.73233e-06
14270	ENSG00000277290.1	AC136475.10	processed_pseudogene	3.54194	1.82454	8.72875e-05
14067	ENSG00000273369.1	AC096586.2	antisense	3.5412	1.82424	0.000426695
10715	ENSG00000196247.11	ZNF107	protein_coding	3.5408	1.82408	5.18365e-08
10537	ENSG00000187961.14	KLHL17	protein_coding	3.53808	1.82297	0.0033121
10859	ENSG00000197020.11	ZNF100	protein_coding	3.53425	1.8214	4.11484e-08
14225	ENSG00000276077.4	CU633904.1	lincRNA	3.52925	1.81936	0.00179203
13806	ENSG00000269981.1	AL627309.7	processed_pseudogene	3.52736	1.81859	0.0130593
4805	ENSG00000132635.17	PCED1A	protein_coding	3.5255	1.81783	0.000807175
11821	ENSG00000219665.8	ZNF433-AS1	processed_transcript	3.52475	1.81752	0.000878012
13628	ENSG00000266918.1	AC091132.3	TEC	3.52179	1.81631	3.38963e-06
5301	ENSG00000136895.19	GARNL3	protein_coding	3.51138	1.81204	2.87355e-06
10658	ENSG00000189164.15	ZNF527	protein_coding	3.51119	1.81196	1.62303e-08
3560	ENSG00000118058.21	KMT2A	protein_coding	3.50693	1.81021	3.94684e-05
973	ENSG00000074657.13	ZNF532	protein_coding	3.50648	1.81002	0.0084487
11487	ENSG00000205885.7	C1RL-AS1	antisense	3.50602	1.80983	1.69284e-05
5026	ENSG00000134884.15	ARGLU1	protein_coding	3.50566	1.80969	0.000934389
3456	ENSG00000116830.12	TTF2	protein_coding	3.50235	1.80832	0.000107025
11873	ENSG00000223509.8	AC135983.2	transcribed_processed_pseudogene	3.50102	1.80778	9.69974e-06
13185	ENSG00000257411.1	AC034102.2	protein_coding	3.4939	1.80484	0.000350187
6443	ENSG00000147883.11	CDKN2B	protein_coding	3.49336	1.80462	0.000208658
10571	ENSG00000188295.14	ZNF669	protein_coding	3.49054	1.80345	0.000834742
9748	ENSG00000179818.13	PCBP1-AS1	processed_transcript	3.46958	1.79476	0.00300926
11909	ENSG00000224186.8	C5orf66	antisense	3.46841	1.79428	2.71155e-06
13401	ENSG00000260920.2	AL031985.3	sense_overlapping	3.46157	1.79143	5.16895e-09
4971	ENSG00000134324.11	LPIN1	protein_coding	3.45401	1.78827	0.00141815
13816	ENSG00000270069.1	MIR222HG	lincRNA	3.45353	1.78807	0.0015104
6084	ENSG00000143702.16	CEP170	protein_coding	3.45243	1.78761	0.000652186
12077	ENSG00000227775.3	AL031282.1	transcribed_processed_pseudogene	3.44543	1.78469	0.000135895
13964	ENSG00000272601.1	AC010655.3	transcribed_unprocessed_pseudogene	3.44372	1.78397	0.000126709
5898	ENSG00000142065.14	ZFP14	protein_coding	3.43996	1.78239	4.80361e-15
13579	ENSG00000265393.1	AC084125.4	antisense	3.43653	1.78095	0.00662663
10600	ENSG00000188629.12	ZNF177	protein_coding	3.43303	1.77948	3.65716e-08
13609	ENSG00000266145.1	RHOT1P1	processed_pseudogene	3.43177	1.77895	0.00195441
1688	ENSG00000100201.21	DDX17	protein_coding	3.43024	1.77831	0.000829653
2963	ENSG00000111752.11	PHC1	protein_coding	3.42828	1.77748	0.00134412
7549	ENSG00000162601.10	MYSM1	protein_coding	3.42658	1.77677	3.14388e-05
4813	ENSG00000132680.11	KHDC4	protein_coding	3.42561	1.77636	0.00255107
13349	ENSG00000260261.2	AC124944.3	transcribed_unprocessed_pseudogene	3.42418	1.77576	8.41529e-05
9625	ENSG00000178295.15	GEN1	protein_coding	3.42256	1.77508	0.00248721
6886	ENSG00000154134.15	ROBO3	protein_coding	3.41808	1.77319	0.000114423
2145	ENSG00000103540.16	CCP110	protein_coding	3.41454	1.77169	0.000171255
1770	ENSG00000100490.9	CDKL1	protein_coding	3.40303	1.76682	0.00502538
12199	ENSG00000230590.10	FTX	lincRNA	3.40144	1.76614	0.00085902
10848	ENSG00000196967.10	ZNF585A	protein_coding	3.40043	1.76572	3.11757e-09
6775	ENSG00000152492.15	CCDC50	protein_coding	3.3975	1.76448	0.000191196
1065	ENSG00000077458.13	FAM76B	protein_coding	3.39666	1.76412	0.000683081
11010	ENSG00000197961.11	ZNF121	protein_coding	3.39562	1.76367	0.000592875
1411	ENSG00000089682.16	RBM41	protein_coding	3.39531	1.76354	0.00119334
11991	ENSG00000225808.1	DNAJC19P5	processed_pseudogene	3.38778	1.76034	0.0117043
6903	ENSG00000154358.20	OBSCN	protein_coding	3.38641	1.75976	0.000102918
4204	ENSG00000125885.13	MCM8	protein_coding	3.38553	1.75938	6.95959e-05
11645	ENSG00000213839.4	TMX2P1	processed_pseudogene	3.37229	1.75373	0.000128035
7744	ENSG00000163781.13	TOPBP1	protein_coding	3.37011	1.7528	0.00103714
10921	ENSG00000197372.9	ZNF675	protein_coding	3.36705	1.75149	6.55315e-06
9279	ENSG00000174799.10	CEP135	protein_coding	3.36698	1.75145	0.000130319
12579	ENSG00000239883.8	PARGP1	transcribed_unprocessed_pseudogene	3.36258	1.74957	8.62512e-06
11912	ENSG00000224271.6	AL117329.1	lincRNA	3.35783	1.74753	1.12445e-06
835	ENSG00000069966.18	GNB5	protein_coding	3.35531	1.74644	0.00550607
12906	ENSG00000249456.1	AL731577.2	sense_overlapping	3.35284	1.74539	3.37548e-05
10987	ENSG00000197816.13	CCDC180	protein_coding	3.35181	1.74494	1.15076e-06
14426	ENSG00000279900.1	AP001767.4	TEC	3.34905	1.74375	0.00128871
6800	ENSG00000152818.18	UTRN	protein_coding	3.34453	1.7418	0.00630638
12094	ENSG00000228274.3	AL021707.2	antisense	3.33255	1.73663	0.000497556
1865	ENSG00000101109.12	STK4	protein_coding	3.32206	1.73208	0.000489954
13976	ENSG00000272669.1	AL021707.6	antisense	3.32076	1.73152	0.00445392
8189	ENSG00000166348.18	USP54	protein_coding	3.32001	1.73119	0.000194219
5650	ENSG00000139618.14	BRCA2	protein_coding	3.31882	1.73067	0.000150607
7354	ENSG00000160336.15	ZNF761	protein_coding	3.31182	1.72762	4.4026e-05
8825	ENSG00000170734.11	POLH	protein_coding	3.31019	1.72691	0.00122817
11321	ENSG00000204282.4	TNRC6C-AS1	processed_transcript	3.30766	1.72581	0.0135683
13795	ENSG00000269937.1	AC093525.7	antisense	3.30715	1.72559	3.41681e-08
12229	ENSG00000231443.2	AC124944.2	processed_pseudogene	3.30079	1.72281	1.03166e-06
6725	ENSG00000151849.15	CENPJ	protein_coding	3.29968	1.72233	0.0047227
3147	ENSG00000113810.16	SMC4	protein_coding	3.29702	1.72116	0.0101522
10619	ENSG00000188785.12	ZNF548	protein_coding	3.29396	1.71983	0.00023816
1659	ENSG00000100068.12	LRP5L	protein_coding	3.29136	1.71868	0.00164079
803	ENSG00000068489.12	PRR11	protein_coding	3.28957	1.7179	0.00121641
13582	ENSG00000265415.1	AC099850.3	antisense	3.28865	1.7175	0.00189628
13935	ENSG00000272341.1	AL137003.2	lincRNA	3.2869	1.71673	0.000223636
6734	ENSG00000152056.17	AP1S3	protein_coding	3.27954	1.71349	0.00329378
3300	ENSG00000115414.19	FN1	protein_coding	3.27259	1.71043	0.000826301
14455	ENSG00000280279.1	AC240565.2	lincRNA	3.27051	1.70952	1.12207e-08
6385	ENSG00000147162.14	OGT	protein_coding	3.26258	1.70601	0.000543538
8589	ENSG00000168906.13	MAT2A	protein_coding	3.26225	1.70587	0.00707232
13073	ENSG00000254788.7	CKLF-CMTM1	protein_coding	3.26204	1.70577	0.000636505
5637	ENSG00000139496.16	NUP58	protein_coding	3.26092	1.70528	0.00151779
10534	ENSG00000187951.11	AC091057.1	processed_transcript	3.2608	1.70522	0.00029051
8461	ENSG00000168010.11	ATG16L2	protein_coding	3.25744	1.70374	0.00126151
2402	ENSG00000105750.15	ZNF85	protein_coding	3.25499	1.70265	1.2225e-08
947	ENSG00000073711.11	PPP2R3A	protein_coding	3.25178	1.70123	2.97282e-08
9579	ENSG00000177738.3	AC025171.1	sense_overlapping	3.25088	1.70083	0.000204559
12446	ENSG00000236017.8	ASMTL-AS1	antisense	3.24992	1.7004	0.00524241
13828	ENSG00000270231.4	NBPF8	transcribed_unprocessed_pseudogene	3.24411	1.69782	0.000376231
12688	ENSG00000242294.6	STAG3L5P	transcribed_unprocessed_pseudogene	3.23761	1.69493	0.000691044
2826	ENSG00000110237.4	ARHGEF17	protein_coding	3.23649	1.69443	0.00473757
12067	ENSG00000227507.2	LTB	protein_coding	3.23336	1.69304	0.000118744
14500	ENSG00000282798.1	AC008993.2	TEC	3.232	1.69243	7.15027e-05
10550	ENSG00000188100.9	FAM25A	protein_coding	3.2252	1.68939	0.0209785
9458	ENSG00000176463.14	SLCO3A1	protein_coding	3.22498	1.68929	0.000130268
9047	ENSG00000172650.13	AGAP5	protein_coding	3.22358	1.68866	0.000583873
12186	ENSG00000230373.8	GOLGA6L5P	transcribed_unprocessed_pseudogene	3.22258	1.68822	0.00182845
6163	ENSG00000144445.17	KANSL1L	protein_coding	3.22204	1.68797	0.00239612
2076	ENSG00000103047.8	TANGO6	protein_coding	3.22015	1.68713	0.000174993
2035	ENSG00000102780.16	DGKH	protein_coding	3.21602	1.68528	7.9732e-06
4867	ENSG00000133142.17	TCEAL4	protein_coding	3.21595	1.68524	0.00780468
11165	ENSG00000198786.2	MT-ND5	protein_coding	3.21303	1.68394	0.00196845
2725	ENSG00000109046.15	WSB1	protein_coding	3.21038	1.68274	0.00253329
10452	ENSG00000186814.14	ZSCAN30	protein_coding	3.20388	1.67982	0.00022367
11974	ENSG00000225400.1	RAB28P5	processed_pseudogene	3.20211	1.67902	0.00140812
6230	ENSG00000145284.12	SCD5	protein_coding	3.19457	1.67562	5.05373e-10
14000	ENSG00000272870.2	AC097534.2	antisense	3.19374	1.67525	0.001307
5901	ENSG00000142102.15	PGGHG	protein_coding	3.19347	1.67512	0.00761023
9357	ENSG00000175471.19	MCTP1	protein_coding	3.18825	1.67277	0.000326709
9354	ENSG00000175455.15	CCDC14	protein_coding	3.18735	1.67236	0.000609144
13189	ENSG00000257509.1	AC073487.1	sense_intronic	3.18342	1.67058	0.00223042
3170	ENSG00000114127.10	XRN1	protein_coding	3.18235	1.67009	0.00260272
12978	ENSG00000251474.6	RPL32P3	transcribed_unprocessed_pseudogene	3.18021	1.66912	0.000406742
6547	ENSG00000149231.14	CCDC82	protein_coding	3.17986	1.66896	0.000167715
443	ENSG00000041982.16	TNC	protein_coding	3.17824	1.66823	0.000143302
2822	ENSG00000110172.12	CHORDC1	protein_coding	3.17624	1.66732	8.98068e-05
11655	ENSG00000213906.10	LTB4R2	protein_coding	3.17502	1.66677	3.2297e-07
14454	ENSG00000280239.1	AC011498.7	TEC	3.17462	1.66658	4.6127e-05
8110	ENSG00000165868.14	HSPA12A	protein_coding	3.16997	1.66447	0.000182979
14595	ENSG00000285979.1	AC009090.6	antisense	3.16993	1.66445	3.21097e-08
8661	ENSG00000169429.11	CXCL8	protein_coding	3.16685	1.66305	0.00801096
9332	ENSG00000175265.17	GOLGA8A	protein_coding	3.16262	1.66112	0.0027207
12656	ENSG00000241749.4	RPSAP52	transcribed_processed_pseudogene	3.16208	1.66087	3.67408e-05
3220	ENSG00000114771.14	AADAC	protein_coding	3.15311	1.65678	0.00935349
14458	ENSG00000280385.1	AP000648.3	TEC	3.15192	1.65623	4.15724e-07
9475	ENSG00000176700.20	SCAND2P	transcribed_unprocessed_pseudogene	3.15112	1.65587	0.00290933
6629	ENSG00000150760.12	DOCK1	protein_coding	3.14998	1.65534	0.00304542
7792	ENSG00000163960.12	UBXN7	protein_coding	3.1486	1.65471	0.000898843
14253	ENSG00000276997.4	AL513314.2	lincRNA	3.14409	1.65264	0.000612488
14039	ENSG00000273151.1	AC073957.3	antisense	3.14177	1.65158	0.000833429
14543	ENSG00000284946.1	AC068831.7	protein_coding	3.13996	1.65075	7.93192e-05
14553	ENSG00000285077.2	AC091057.6	protein_coding	3.13971	1.65063	0.00208008
12791	ENSG00000244649.4	LINC02086	lincRNA	3.13962	1.65059	0.019441
12233	ENSG00000231607.11	DLEU2	antisense	3.13894	1.65028	7.65408e-05
12822	ENSG00000246174.7	KCTD21-AS1	antisense	3.137	1.64939	0.000523564
13023	ENSG00000253816.3	AC138866.1	unprocessed_pseudogene	3.1354	1.64865	0.00196239
9677	ENSG00000178934.4	LGALS7B	protein_coding	3.13539	1.64865	0.0117814
9892	ENSG00000181666.18	HKR1	protein_coding	3.13475	1.64835	0.0123978
13445	ENSG00000261499.2	AC233699.1	unprocessed_pseudogene	3.13103	1.64664	5.15518e-05
4839	ENSG00000132911.4	NMUR2	protein_coding	3.12847	1.64546	0.00340176
9195	ENSG00000173914.12	RBM4B	protein_coding	3.12727	1.6449	0.00975697
11736	ENSG00000214922.9	HLA-F-AS1	processed_transcript	3.12663	1.64461	0.000750106
12432	ENSG00000235703.5	LINC00894	antisense	3.12656	1.64457	0.013748
10111	ENSG00000183853.18	KIRREL1	protein_coding	3.12604	1.64433	0.000841906
11566	ENSG00000213186.8	TRIM59	protein_coding	3.12583	1.64424	0.00110625
35	ENSG00000003509.16	NDUFAF7	protein_coding	3.12491	1.64381	0.00122117
4103	ENSG00000124831.19	LRRFIP1	protein_coding	3.12308	1.64297	0.00639643
10560	ENSG00000188211.8	NCR3LG1	protein_coding	3.11994	1.64152	2.6054e-08
11322	ENSG00000204301.6	NOTCH4	protein_coding	3.10885	1.63638	1.19457e-08
14025	ENSG00000273055.1	AC005046.1	antisense	3.10599	1.63505	0.00482786
12028	ENSG00000226419.7	SLC16A1-AS1	antisense	3.10339	1.63384	0.00320265
12719	ENSG00000243302.3	AC018638.4	processed_pseudogene	3.10338	1.63384	0.000714297
9158	ENSG00000173559.12	NABP1	protein_coding	3.10269	1.63352	0.000592946
3760	ENSG00000120458.11	MSANTD2	protein_coding	3.10248	1.63342	0.000738152
6126	ENSG00000144026.12	ZNF514	protein_coding	3.09475	1.62982	0.00187283
9735	ENSG00000179532.12	DNHD1	protein_coding	3.09411	1.62953	6.84407e-06
8021	ENSG00000165275.10	TRMT10B	protein_coding	3.09397	1.62946	0.000790578
13986	ENSG00000272752.6	STAG3L5P-PVRIG2P-PILRB	processed_transcript	3.09363	1.6293	0.00220374
7990	ENSG00000165055.15	METTL2B	protein_coding	3.09262	1.62883	0.00612406
2622	ENSG00000108021.20	TASOR2	protein_coding	3.09076	1.62796	0.000315888
10739	ENSG00000196387.9	ZNF140	protein_coding	3.08364	1.62464	0.00253668
9233	ENSG00000174353.17	STAG3L3	transcribed_unprocessed_pseudogene	3.08278	1.62423	0.00660387
4361	ENSG00000128159.12	TUBGCP6	protein_coding	3.08164	1.6237	0.00229385
4635	ENSG00000131051.22	RBM39	protein_coding	3.07966	1.62277	0.00697342
11880	ENSG00000223745.7	CCDC18-AS1	processed_transcript	3.07815	1.62206	0.00110111
527	ENSG00000051825.14	MPHOSPH9	protein_coding	3.07595	1.62103	0.00075934
13648	ENSG00000267152.1	AC093227.1	lincRNA	3.07453	1.62037	6.2718e-10
14511	ENSG00000283196.2	AC006453.2	transcribed_unprocessed_pseudogene	3.07364	1.61995	0.00363222
4938	ENSG00000134086.7	VHL	protein_coding	3.07048	1.61846	0.00493446
1404	ENSG00000089335.21	ZNF302	protein_coding	3.06984	1.61816	0.00577431
302	ENSG00000020922.12	MRE11	protein_coding	3.0694	1.61795	0.000773104
5391	ENSG00000137504.13	CREBZF	protein_coding	3.06873	1.61764	0.000899353
9456	ENSG00000176444.19	CLK2	protein_coding	3.06634	1.61652	0.0120407
13491	ENSG00000262580.5	AC087741.1	antisense	3.06477	1.61578	0.00182377
9257	ENSG00000174579.4	MSL2	protein_coding	3.06237	1.61465	0.0101718
14432	ENSG00000280063.1	AC012676.5	TEC	3.06113	1.61406	9.14644e-05
11015	ENSG00000197978.9	GOLGA6L9	protein_coding	3.06058	1.6138	0.000491859
13364	ENSG00000260404.3	AC110079.1	transcribed_unprocessed_pseudogene	3.06047	1.61375	3.52804e-05
12840	ENSG00000247137.8	AP000873.2	processed_transcript	3.0571	1.61216	8.31661e-07
522	ENSG00000051341.14	POLQ	protein_coding	3.05698	1.61211	0.000540735
2442	ENSG00000106006.6	HOXA6	protein_coding	3.0566	1.61193	0.00145043
10972	ENSG00000197753.10	LHFPL5	protein_coding	3.05514	1.61124	5.20747e-07
6885	ENSG00000154127.10	UBASH3B	protein_coding	3.05295	1.6102	0.00147181
14137	ENSG00000274487.2	AC244154.1	transcribed_unprocessed_pseudogene	3.0527	1.61009	0.00212736
12357	ENSG00000234353.2	AP000346.2	transcribed_unprocessed_pseudogene	3.05191	1.60971	0.00022414
12741	ENSG00000243708.10	PLA2G4B	protein_coding	3.04629	1.60705	0.014975
12165	ENSG00000229931.1	AL137003.1	antisense	3.04591	1.60687	0.00168748
13538	ENSG00000263786.1	AC022211.1	sense_intronic	3.0429	1.60545	1.3673e-05
13678	ENSG00000267512.1	AC011446.1	antisense	3.04005	1.6041	3.78603e-05
8892	ENSG00000171241.9	SHCBP1	protein_coding	3.03975	1.60395	0.00372555
11512	ENSG00000206573.8	THUMPD3-AS1	antisense	3.03635	1.60234	0.00472911
8227	ENSG00000166669.13	ATF7IP2	protein_coding	3.03273	1.60062	3.01831e-06
9961	ENSG00000182378.14	PLCXD1	protein_coding	3.02695	1.59786	0.000526069
12125	ENSG00000228727.9	SAPCD1	protein_coding	3.02639	1.5976	0.00846645
14079	ENSG00000273559.5	CWC25	protein_coding	3.0259	1.59736	0.0167382
14169	ENSG00000275180.1	AC048341.2	lincRNA	3.02373	1.59633	0.00927265
14441	ENSG00000280128.1	AL662795.2	TEC	3.02173	1.59537	0.000390873
9810	ENSG00000180626.10	ZNF594	protein_coding	3.01693	1.59308	0.000110672
9171	ENSG00000173681.16	BCLAF3	protein_coding	3.01683	1.59303	0.0222137
6978	ENSG00000155621.15	C9orf85	protein_coding	3.01436	1.59185	0.0021395
7695	ENSG00000163558.13	PRKCI	protein_coding	3.01222	1.59083	0.00638136
11073	ENSG00000198315.11	ZKSCAN8	protein_coding	3.01114	1.59031	0.000101569
13477	ENSG00000262001.1	DLGAP1-AS2	antisense	3.00971	1.58963	0.00199219
13128	ENSG00000255769.7	GOLGA2P10	transcribed_unprocessed_pseudogene	3.00721	1.58843	0.0109218
9932	ENSG00000182141.10	ZNF708	protein_coding	3.00523	1.58747	3.56766e-08
14029	ENSG00000273076.1	AL021707.7	antisense	3.00494	1.58734	0.00117724
8273	ENSG00000166938.13	DIS3L	protein_coding	2.99804	1.58402	0.00602619
13725	ENSG00000268350.7	FAM156A	protein_coding	2.99629	1.58318	8.84353e-05
7511	ENSG00000162341.17	TPCN2	protein_coding	2.99612	1.58309	0.00354934
12577	ENSG00000239827.8	SUGT1P3	transcribed_unprocessed_pseudogene	2.99581	1.58295	0.00650762
9546	ENSG00000177463.15	NR2C2	protein_coding	2.99373	1.58195	0.00145304
14143	ENSG00000274615.1	AC233968.1	unprocessed_pseudogene	2.99103	1.58064	0.00699032
12937	ENSG00000250271.2	AC068647.2	transcribed_unprocessed_pseudogene	2.99064	1.58045	0.00534719
8291	ENSG00000167103.12	PIP5KL1	protein_coding	2.98611	1.57827	1.02823e-05
12875	ENSG00000248405.10	PRR5-ARHGAP8	protein_coding	2.98519	1.57782	4.50575e-06
11770	ENSG00000215424.9	MCM3AP-AS1	antisense	2.9844	1.57744	0.000490727
10472	ENSG00000187079.17	TEAD1	protein_coding	2.98377	1.57714	0.00202144
5129	ENSG00000135637.13	CCDC142	protein_coding	2.98252	1.57653	0.0130595
11653	ENSG00000213903.9	LTB4R	protein_coding	2.98155	1.57606	3.53648e-06
3046	ENSG00000112584.13	FAM120B	protein_coding	2.9805	1.57556	4.69596e-05
10092	ENSG00000183718.5	TRIM52	protein_coding	2.97255	1.5717	0.00327559
13612	ENSG00000266338.6	NBPF15	protein_coding	2.97079	1.57085	0.0163105
2163	ENSG00000103942.13	HOMER2	protein_coding	2.97039	1.57065	1.00531e-05
13048	ENSG00000254428.1	AP003392.1	antisense	2.96752	1.56926	6.63919e-05
14035	ENSG00000273136.7	NBPF26	protein_coding	2.96693	1.56897	0.000700112
13973	ENSG00000272655.2	POLR2J4	transcribed_unprocessed_pseudogene	2.96569	1.56837	0.00303481
171	ENSG00000008869.12	HEATR5B	protein_coding	2.96422	1.56765	0.00375983
13963	ENSG00000272599.2	AC016394.2	antisense	2.96203	1.56659	0.000847686
10563	ENSG00000188234.13	AGAP4	protein_coding	2.96158	1.56637	0.0183466
11045	ENSG00000198146.4	ZNF770	protein_coding	2.9614	1.56628	0.000290488
1326	ENSG00000087266.16	SH3BP2	protein_coding	2.9613	1.56623	0.00515305
2835	ENSG00000110395.6	CBL	protein_coding	2.95863	1.56493	7.71738e-05
12462	ENSG00000236499.2	LINC00896	lincRNA	2.95772	1.56448	3.36348e-05
83	ENSG00000005801.18	ZNF195	protein_coding	2.95696	1.56411	0.00131211
11084	ENSG00000198393.8	ZNF26	protein_coding	2.95526	1.56328	0.000422946
8570	ENSG00000168795.5	ZBTB5	protein_coding	2.95432	1.56282	0.000230602
7546	ENSG00000162591.16	MEGF6	protein_coding	2.95094	1.56117	0.0018425
13865	ENSG00000271383.7	NBPF19	protein_coding	2.94847	1.55997	0.000789294
13243	ENSG00000258593.2	AL583810.1	lincRNA	2.94631	1.55891	0.00181368
373	ENSG00000031003.10	FAM13B	protein_coding	2.94592	1.55872	0.0038239
9499	ENSG00000176953.12	NFATC2IP	protein_coding	2.94285	1.55722	0.0175445
5106	ENSG00000135473.15	PAN2	protein_coding	2.94151	1.55656	0.0117732
13228	ENSG00000258388.7	PPT2-EGFL8	protein_coding	2.94036	1.55599	6.48682e-05
9769	ENSG00000180008.9	SOCS4	protein_coding	2.93562	1.55367	9.20678e-05
4364	ENSG00000128191.16	DGCR8	protein_coding	2.93412	1.55293	0.0148707
13830	ENSG00000270392.2	PFN1P2	transcribed_processed_pseudogene	2.93272	1.55224	1.78139e-06
5456	ENSG00000137962.13	ARHGAP29	protein_coding	2.9305	1.55114	0.00205927
3969	ENSG00000123352.17	SPATS2	protein_coding	2.92993	1.55087	0.0118166
3258	ENSG00000115129.14	TP53I3	protein_coding	2.92718	1.54951	0.00784488
13126	ENSG00000255717.6	SNHG1	processed_transcript	2.92115	1.54654	0.0124011
12935	ENSG00000250251.6	PKD1P6	transcribed_unprocessed_pseudogene	2.92021	1.54607	0.00213642
11751	ENSG00000215126.10	CBWD6	protein_coding	2.91767	1.54482	0.000281169
14499	ENSG00000282542.1	AC008993.1	TEC	2.91682	1.5444	6.81154e-05
2915	ENSG00000111358.14	GTF2H3	protein_coding	2.91447	1.54323	0.0116231
13715	ENSG00000268030.1	AC005253.1	antisense	2.91383	1.54292	2.79096e-05
7199	ENSG00000158636.16	EMSY	protein_coding	2.91138	1.5417	0.000281473
192	ENSG00000010292.13	NCAPD2	protein_coding	2.91038	1.54121	0.00896276
11590	ENSG00000213398.7	LCAT	protein_coding	2.90882	1.54043	0.00394727
12201	ENSG00000230606.10	AC092683.1	lincRNA	2.90866	1.54035	0.00501497
8853	ENSG00000170921.15	TANC2	protein_coding	2.90678	1.53942	5.42436e-08
3088	ENSG00000113108.19	APBB3	protein_coding	2.90404	1.53806	0.00136645
11363	ENSG00000204519.11	ZNF551	protein_coding	2.90147	1.53678	0.000480103
14138	ENSG00000274512.5	TBC1D3L	protein_coding	2.89838	1.53525	0.0154297
4412	ENSG00000128791.12	TWSG1	protein_coding	2.89548	1.5338	0.00387781
6171	ENSG00000144554.10	FANCD2	protein_coding	2.89206	1.5321	0.00650313
9077	ENSG00000172888.12	ZNF621	protein_coding	2.88691	1.52953	5.23573e-05
13418	ENSG00000261140.1	AC093525.4	antisense	2.88601	1.52908	0.00823133
3632	ENSG00000119231.11	SENP5	protein_coding	2.88517	1.52865	0.00441421
6215	ENSG00000145016.16	RUBCN	protein_coding	2.88448	1.52831	0.00555029
11068	ENSG00000198265.12	HELZ	protein_coding	2.88397	1.52806	0.00333777
4098	ENSG00000124788.18	ATXN1	protein_coding	2.88171	1.52693	0.00331181
14081	ENSG00000273576.1	AC009283.1	lincRNA	2.88151	1.52682	0.00622833
3178	ENSG00000114331.14	ACAP2	protein_coding	2.87916	1.52565	0.0107609
11490	ENSG00000205918.9	PDPK2P	transcribed_unprocessed_pseudogene	2.87835	1.52524	5.85841e-06
9190	ENSG00000173889.16	PHC3	protein_coding	2.87563	1.52388	0.000177732
14325	ENSG00000278259.4	MYO19	protein_coding	2.87478	1.52345	0.00858824
12100	ENSG00000228327.3	AL669831.1	transcribed_unprocessed_pseudogene	2.87261	1.52236	0.00215718
11778	ENSG00000215769.8	ARHGAP27P1-BPTFP1-KPNA2P3	processed_transcript	2.87237	1.52224	0.00372868
11689	ENSG00000214176.9	PLEKHM1P1	transcribed_unprocessed_pseudogene	2.87211	1.52211	0.0177812
14355	ENSG00000278903.3	CU633906.2	lincRNA	2.87176	1.52193	0.00132841
1143	ENSG00000080603.17	SRCAP	protein_coding	2.86889	1.52049	0.000210724
9592	ENSG00000177943.14	MAMDC4	protein_coding	2.86844	1.52026	0.0018943
10685	ENSG00000196081.9	ZNF724	protein_coding	2.86812	1.5201	1.6665e-12
4020	ENSG00000124120.11	TTPAL	protein_coding	2.86624	1.51916	0.00226577
8703	ENSG00000169756.16	LIMS1	protein_coding	2.86472	1.51839	0.00320573
2455	ENSG00000106080.10	FKBP14	protein_coding	2.86118	1.51661	0.00105626
11768	ENSG00000215417.12	MIR17HG	processed_transcript	2.86088	1.51646	0.000490889
3167	ENSG00000114120.12	SLC25A36	protein_coding	2.86028	1.51616	0.0175955
12310	ENSG00000233327.10	USP32P2	transcribed_unprocessed_pseudogene	2.85998	1.516	0.0133038
7875	ENSG00000164292.13	RHOBTB3	protein_coding	2.85975	1.51589	0.00930987
13824	ENSG00000270168.2	AC004233.2	protein_coding	2.8554	1.51369	0.00161595
577	ENSG00000056277.16	ZNF280C	protein_coding	2.8547	1.51334	7.26081e-06
8237	ENSG00000166762.18	CATSPER2	protein_coding	2.85121	1.51157	0.00203058
2601	ENSG00000107854.6	TNKS2	protein_coding	2.8508	1.51137	0.00392786
14491	ENSG00000282051.1	AC010507.1	transcribed_processed_pseudogene	2.84926	1.51059	0.0172284
5738	ENSG00000140471.17	LINS1	protein_coding	2.84915	1.51053	0.00746824
6077	ENSG00000143630.10	HCN3	protein_coding	2.84716	1.50953	0.00369025
11729	ENSG00000214783.9	POLR2J4	processed_transcript	2.84686	1.50937	0.0133567
11754	ENSG00000215158.9	AC138409.2	transcribed_unprocessed_pseudogene	2.84566	1.50876	0.00162549
11437	ENSG00000205238.9	SPDYE2	protein_coding	2.8456	1.50873	1.3018e-07
12408	ENSG00000235245.1	AL360181.2	antisense	2.84108	1.50644	0.000735778
2612	ENSG00000107938.18	EDRF1	protein_coding	2.83785	1.5048	0.00123461
13929	ENSG00000272301.1	AP002360.3	lincRNA	2.83426	1.50297	0.00433685
13623	ENSG00000266820.1	KPNA2P3	transcribed_unprocessed_pseudogene	2.83259	1.50212	0.00872112
10909	ENSG00000197301.7	HMGA2-AS1	antisense	2.83088	1.50125	8.34005e-05
3054	ENSG00000112659.14	CUL9	protein_coding	2.83011	1.50086	0.0102145
8251	ENSG00000166839.17	ANKDD1A	protein_coding	2.82941	1.5005	1.84031e-05
4952	ENSG00000134245.18	WNT2B	protein_coding	2.82888	1.50023	0.00115464
11293	ENSG00000204130.13	RUFY2	protein_coding	2.82866	1.50012	0.00235009
10924	ENSG00000197385.5	ZNF860	protein_coding	2.82843	1.5	0.00035431
8313	ENSG00000167244.20	IGF2	protein_coding	2.82743	1.49949	0.000223831
11247	ENSG00000201581.1	RN7SKP78	misc_RNA	2.82725	1.4994	0.0188679
11874	ENSG00000223546.6	LINC00630	lincRNA	2.82584	1.49868	0.00109875
12926	ENSG00000250067.12	YJEFN3	protein_coding	2.82556	1.49854	0.000233173
11652	ENSG00000213901.10	SLC23A3	protein_coding	2.82528	1.4984	0.000897325
13984	ENSG00000272720.1	AL022322.1	lincRNA	2.82132	1.49637	0.00152056
9582	ENSG00000177842.12	ZNF620	protein_coding	2.81968	1.49553	0.000897933
5869	ENSG00000141646.13	SMAD4	protein_coding	2.81362	1.49243	0.00482929
1448	ENSG00000090612.21	ZNF268	protein_coding	2.8113	1.49124	0.00442085
12634	ENSG00000241170.3	AP001992.1	transcribed_processed_pseudogene	2.80868	1.48989	0.0174729
12238	ENSG00000231731.7	AC010976.1	antisense	2.80842	1.48976	0.000450815
4316	ENSG00000127483.18	HP1BP3	protein_coding	2.80807	1.48958	0.018043
5744	ENSG00000140525.17	FANCI	protein_coding	2.80797	1.48953	0.0167709
9628	ENSG00000178338.11	ZNF354B	protein_coding	2.80795	1.48952	0.000803658
7495	ENSG00000162139.10	NEU3	protein_coding	2.80753	1.4893	0.00328351
12104	ENSG00000228434.1	AC004951.1	lincRNA	2.80601	1.48852	0.000648562
14021	ENSG00000273036.3	AL390726.5	transcribed_processed_pseudogene	2.80267	1.4868	0.0121585
12290	ENSG00000232934.7	AL157786.1	antisense	2.80226	1.48659	0.000110661
13198	ENSG00000257621.7	PSMA3-AS1	antisense	2.80224	1.48658	0.0201147
6408	ENSG00000147454.14	SLC25A37	protein_coding	2.80123	1.48606	0.00204089
3534	ENSG00000117616.18	RSRP1	protein_coding	2.79917	1.485	0.00368307
7091	ENSG00000157193.16	LRP8	protein_coding	2.79787	1.48433	0.00826952
7295	ENSG00000159899.14	NPR2	protein_coding	2.79675	1.48375	0.00109874
9342	ENSG00000175322.11	ZNF519	protein_coding	2.79394	1.4823	0.000205649
11994	ENSG00000225855.6	RUSC1-AS1	antisense	2.78909	1.47979	0.0136744
14336	ENSG00000278600.1	AC015871.3	sense_intronic	2.7874	1.47892	0.00417111
12569	ENSG00000239665.8	AL157392.3	processed_transcript	2.78722	1.47883	0.0105188
10686	ENSG00000196083.10	IL1RAP	protein_coding	2.78352	1.47691	0.0191878
13721	ENSG00000268201.1	AC020915.2	sense_intronic	2.78345	1.47687	0.00789474
14481	ENSG00000281398.4	SNHG4	lincRNA	2.78021	1.4752	0.0159831
206	ENSG00000011021.23	CLCN6	protein_coding	2.77976	1.47496	0.0114707
12790	ENSG00000244627.5	TPTEP2	transcribed_unprocessed_pseudogene	2.77892	1.47452	0.00361985
12463	ENSG00000236540.7	AC006547.1	antisense	2.77026	1.47002	0.0199871
11296	ENSG00000204149.11	AGAP6	protein_coding	2.76988	1.46982	0.0188546
6050	ENSG00000143458.12	GABPB2	protein_coding	2.76963	1.46969	0.0071899
1355	ENSG00000088340.16	FER1L4	transcribed_unitary_pseudogene	2.76754	1.4686	0.00465909
5488	ENSG00000138131.4	LOXL4	protein_coding	2.76628	1.46795	0.0213806
11703	ENSG00000214331.8	AC009053.1	transcribed_unprocessed_pseudogene	2.76562	1.4676	0.000155346
13287	ENSG00000259429.5	UBE2Q2P2	transcribed_unprocessed_pseudogene	2.75958	1.46445	0.000671613
7667	ENSG00000163428.4	LRRC58	protein_coding	2.75256	1.46077	0.00500309
8039	ENSG00000165434.8	PGM2L1	protein_coding	2.74989	1.45937	0.00231502
14249	ENSG00000276710.4	CSPG4P10	transcribed_unprocessed_pseudogene	2.74905	1.45893	0.000821902
12585	ENSG00000239969.5	AC091390.4	transcribed_unprocessed_pseudogene	2.74873	1.45877	0.0179924
14413	ENSG00000279716.1	AC006128.1	TEC	2.74568	1.45716	0.000616489
1422	ENSG00000089916.17	GPATCH2L	protein_coding	2.74556	1.4571	0.00405726
5411	ENSG00000137713.15	PPP2R1B	protein_coding	2.74456	1.45658	0.00297567
13882	ENSG00000271816.1	AC022400.5	processed_transcript	2.7418	1.45512	0.000205046
3564	ENSG00000118193.12	KIF14	protein_coding	2.74144	1.45493	0.00120965
5407	ENSG00000137693.14	YAP1	protein_coding	2.7399	1.45412	0.0155893
13716	ENSG00000268043.7	NBPF12	protein_coding	2.73969	1.45402	0.00171829
14429	ENSG00000280018.3	CU634019.6	lincRNA	2.73875	1.45352	0.000753417
1186	ENSG00000082258.13	CCNT2	protein_coding	2.73759	1.45291	0.0083144
1220	ENSG00000083814.13	ZNF671	protein_coding	2.73395	1.45099	0.000315925
7838	ENSG00000164118.13	CEP44	protein_coding	2.73075	1.4493	0.00870064
9362	ENSG00000175544.13	CABP4	protein_coding	2.73025	1.44904	0.0184591
1151	ENSG00000080839.11	RBL1	protein_coding	2.72888	1.44831	0.000686428
7097	ENSG00000157259.8	GATAD1	protein_coding	2.72881	1.44827	0.0201146
11351	ENSG00000204410.15	MSH5	protein_coding	2.7286	1.44816	0.00108391
11929	ENSG00000224660.1	SH3BP5-AS1	antisense	2.72822	1.44796	6.70961e-06
11204	ENSG00000198886.2	MT-ND4	protein_coding	2.72784	1.44776	0.0102723
10030	ENSG00000183044.12	ABAT	protein_coding	2.72644	1.44702	3.58805e-05
13732	ENSG00000268575.1	AL031282.2	processed_transcript	2.72587	1.44672	0.000974604
8172	ENSG00000166261.11	ZNF202	protein_coding	2.7246	1.44604	0.001194
12853	ENSG00000247627.2	MTND4P12	processed_pseudogene	2.7245	1.44599	0.00652225
1588	ENSG00000099251.14	HSD17B7P2	transcribed_unprocessed_pseudogene	2.72425	1.44586	0.00329521
1504	ENSG00000092439.15	TRPM7	protein_coding	2.72356	1.44549	0.00719505
8025	ENSG00000165288.10	BRWD3	protein_coding	2.72314	1.44527	0.00023646
8796	ENSG00000170471.15	RALGAPB	protein_coding	2.72069	1.44397	0.0225921
8524	ENSG00000168404.13	MLKL	protein_coding	2.71923	1.4432	0.015774
3724	ENSG00000119969.15	HELLS	protein_coding	2.71898	1.44306	0.00584736
422	ENSG00000038382.20	TRIO	protein_coding	2.7187	1.44292	0.0107921
1324	ENSG00000087253.13	LPCAT2	protein_coding	2.71861	1.44287	0.0143364
14125	ENSG00000274333.4	CU633967.1	lincRNA	2.71838	1.44275	7.23849e-05
11970	ENSG00000225345.3	SNX18P3	transcribed_unprocessed_pseudogene	2.71745	1.44225	3.19287e-07
7851	ENSG00000164168.7	TMEM184C	protein_coding	2.71596	1.44146	0.010588
5509	ENSG00000138346.15	DNA2	protein_coding	2.71509	1.441	0.00651628
4711	ENSG00000131797.12	CLUHP3	transcribed_unprocessed_pseudogene	2.71465	1.44077	0.0126019
11383	ENSG00000204611.7	ZNF616	protein_coding	2.71136	1.43902	0.00653202
7070	ENSG00000156931.15	VPS8	protein_coding	2.71084	1.43874	0.0122612
12776	ENSG00000244306.11	AL589743.1	transcribed_processed_pseudogene	2.7099	1.43824	0.00736527
13561	ENSG00000264608.1	AC005726.3	sense_intronic	2.70879	1.43765	0.0237177
2167	ENSG00000103995.14	CEP152	protein_coding	2.70785	1.43715	0.0024547
6779	ENSG00000152527.14	PLEKHH2	protein_coding	2.70469	1.43546	0.0061248
11761	ENSG00000215256.3	DHRS4-AS1	antisense	2.70396	1.43507	0.00760115
3696	ENSG00000119737.5	GPR75	protein_coding	2.70136	1.43368	1.71458e-06
9583	ENSG00000177853.14	ZNF518A	protein_coding	2.70029	1.43311	0.00229913
9060	ENSG00000172766.19	NAA16	protein_coding	2.69249	1.42894	0.00919186
10822	ENSG00000196793.13	ZNF239	protein_coding	2.69161	1.42847	0.00291476
7457	ENSG00000161692.18	DBF4B	protein_coding	2.69053	1.42789	0.00953244
14362	ENSG00000279069.1	AC015813.5	TEC	2.68905	1.42709	0.000777561
14567	ENSG00000285437.1	POLR2J3	protein_coding	2.68233	1.42348	0.00140368
14444	ENSG00000280145.3	CU638689.4	lincRNA	2.68064	1.42258	2.40383e-06
13607	ENSG00000266086.2	AC015813.2	protein_coding	2.67993	1.4222	0.0218646
12827	ENSG00000246451.2	AL049840.1	antisense	2.6794	1.42191	0.00182388
10359	ENSG00000185946.16	RNPC3	protein_coding	2.67918	1.42179	0.00409793
4026	ENSG00000124171.9	PARD6B	protein_coding	2.67783	1.42106	0.00140582
1386	ENSG00000089057.15	SLC23A2	protein_coding	2.67724	1.42074	0.000573076
10464	ENSG00000186908.14	ZDHHC17	protein_coding	2.67685	1.42053	0.019232
9744	ENSG00000179674.3	ARL14	protein_coding	2.67363	1.4188	0.0189835
3720	ENSG00000119943.13	PYROXD2	protein_coding	2.67082	1.41728	0.00572535
10552	ENSG00000188130.14	MAPK12	protein_coding	2.67037	1.41704	0.00868749
10444	ENSG00000186687.16	LYRM7	protein_coding	2.66641	1.4149	0.000611482
14076	ENSG00000273486.1	AC096992.2	antisense	2.66621	1.41479	0.000499664
14453	ENSG00000280237.3	MIR4697HG	TEC	2.66411	1.41366	4.07493e-05
13883	ENSG00000271833.1	AL445222.1	sense_intronic	2.66315	1.41313	0.00845446
2768	ENSG00000109576.14	AADAT	protein_coding	2.66161	1.4123	0.00153535
6647	ENSG00000151012.13	SLC7A11	protein_coding	2.66157	1.41228	0.0010166
12084	ENSG00000228049.7	POLR2J2	protein_coding	2.66085	1.41189	0.00114344
10830	ENSG00000196865.4	NHLRC2	protein_coding	2.66081	1.41187	0.00154154
9278	ENSG00000174796.12	THAP6	protein_coding	2.65955	1.41118	0.015978
13848	ENSG00000270871.1	AC015849.3	antisense	2.65926	1.41102	0.024978
4442	ENSG00000129173.13	E2F8	protein_coding	2.65816	1.41043	0.000170386
10405	ENSG00000186318.16	BACE1	protein_coding	2.65753	1.41008	0.00806538
13257	ENSG00000258839.3	MC1R	protein_coding	2.65747	1.41005	0.00211414
3219	ENSG00000114770.17	ABCC5	protein_coding	2.65712	1.40987	0.00209084
14116	ENSG00000274211.5	SOCS7	protein_coding	2.65501	1.40872	0.0131126
7515	ENSG00000162377.6	COA7	protein_coding	2.65283	1.40753	0.00720575
11318	ENSG00000204267.14	TAP2	protein_coding	2.65213	1.40715	0.00459558
12701	ENSG00000242599.7	CSAG4	transcribed_unprocessed_pseudogene	2.65056	1.4063	0.00868993
10380	ENSG00000186130.5	ZBTB6	protein_coding	2.6501	1.40605	0.00136907
12036	ENSG00000226696.6	LENG8-AS1	antisense	2.64607	1.40385	0.0116825
10750	ENSG00000196428.12	TSC22D2	protein_coding	2.64471	1.40311	0.0049613
13037	ENSG00000254166.2	CASC19	processed_transcript	2.64452	1.40301	0.000414737
13284	ENSG00000259345.6	AC013652.1	lincRNA	2.6436	1.4025	0.00441495
6381	ENSG00000147133.15	TAF1	protein_coding	2.6425	1.4019	0.00570295
9673	ENSG00000178917.16	ZNF852	protein_coding	2.64163	1.40143	1.81303e-05
7336	ENSG00000160218.13	TRAPPC10	protein_coding	2.64126	1.40123	0.00400384
6449	ENSG00000147996.16	CBWD5	protein_coding	2.64047	1.4008	0.00943808
5492	ENSG00000138160.6	KIF11	protein_coding	2.63943	1.40023	0.00948276
13430	ENSG00000261326.3	LINC01355	lincRNA	2.63924	1.40012	0.00173453
14388	ENSG00000279382.1	AC018665.1	TEC	2.63814	1.39952	0.00340547
2922	ENSG00000111450.14	STX2	protein_coding	2.63664	1.3987	0.0218271
12004	ENSG00000226065.1	ZBTB45P2	processed_pseudogene	2.63581	1.39825	0.00235444
11095	ENSG00000198466.12	ZNF587	protein_coding	2.63568	1.39818	0.0108706
8761	ENSG00000170264.13	FAM161A	protein_coding	2.63535	1.39799	0.00537143
12706	ENSG00000242798.1	AC073842.2	antisense	2.63487	1.39773	0.00100338
11718	ENSG00000214595.11	EML6	protein_coding	2.63391	1.3972	2.61277e-05
28	ENSG00000003137.8	CYP26B1	protein_coding	2.63347	1.39697	9.75919e-08
7622	ENSG00000163069.12	SGCB	protein_coding	2.63324	1.39684	0.00474515
13590	ENSG00000265678.1	AC129510.1	antisense	2.63313	1.39678	0.00786157
4915	ENSG00000133858.15	ZFC3H1	protein_coding	2.63059	1.39538	0.00331402
12099	ENSG00000228315.12	GUSBP11	processed_transcript	2.62874	1.39437	0.00258757
7449	ENSG00000161638.11	ITGA5	protein_coding	2.62501	1.39233	3.34973e-11
12018	ENSG00000226314.8	ZNF192P1	transcribed_unprocessed_pseudogene	2.62245	1.39092	0.00185281
1000	ENSG00000075407.18	ZNF37A	protein_coding	2.62208	1.39071	0.00613515
13339	ENSG00000260095.1	AC106820.3	antisense	2.6182	1.38858	0.0243782
9083	ENSG00000172932.14	ANKRD13D	protein_coding	2.61667	1.38773	0.0205551
13406	ENSG00000261008.6	LINC01572	lincRNA	2.61593	1.38732	0.000216023
12278	ENSG00000232630.1	PRPS1P2	processed_pseudogene	2.61458	1.38658	7.50705e-05
11301	ENSG00000204177.10	BMS1P1	transcribed_unprocessed_pseudogene	2.61281	1.3856	8.44761e-06
12149	ENSG00000229320.3	KRT8P12	transcribed_processed_pseudogene	2.61234	1.38534	0.0245397
12158	ENSG00000229807.11	XIST	lincRNA	2.60671	1.38223	2.84744e-05
3195	ENSG00000114503.11	NCBP2	protein_coding	2.60634	1.38203	0.0144834
13395	ENSG00000260884.1	AC009120.3	lincRNA	2.60608	1.38188	0.00925693
8132	ENSG00000166004.15	CEP295	protein_coding	2.60578	1.38171	0.00131985
13441	ENSG00000261485.1	PAN3-AS1	antisense	2.60355	1.38048	0.00301495
10329	ENSG00000185716.12	MOSMO	protein_coding	2.60217	1.37972	0.000601913
1581	ENSG00000099139.13	PCSK5	protein_coding	2.60161	1.3794	0.00141345
3624	ENSG00000119042.17	SATB2	protein_coding	2.60105	1.3791	1.48244e-06
17	ENSG00000001631.15	KRIT1	protein_coding	2.59837	1.37761	0.00420895
13681	ENSG00000267523.1	AC008735.2	antisense	2.59799	1.3774	0.0232773
5292	ENSG00000136868.11	SLC31A1	protein_coding	2.5971	1.3769	0.00422248
10775	ENSG00000196547.15	MAN2A2	protein_coding	2.59708	1.37689	0.00936667
10338	ENSG00000185798.8	WDR53	protein_coding	2.59696	1.37683	0.0210905
10735	ENSG00000196369.11	SRGAP2B	protein_coding	2.59338	1.37483	0.00449017
10792	ENSG00000196646.12	ZNF136	protein_coding	2.59221	1.37418	0.0032799
4392	ENSG00000128578.10	STRIP2	protein_coding	2.59177	1.37394	3.25943e-05
12912	ENSG00000249592.5	AC139887.2	antisense	2.59074	1.37336	0.0011301
7876	ENSG00000164294.14	GPX8	protein_coding	2.59029	1.37311	1.65009e-06
10603	ENSG00000188647.13	PTAR1	protein_coding	2.58698	1.37127	3.79158e-05
6551	ENSG00000149262.17	INTS4	protein_coding	2.58698	1.37127	0.0210426
14333	ENSG00000278540.5	ACACA	protein_coding	2.58587	1.37065	0.00967524
9246	ENSG00000174469.22	CNTNAP2	protein_coding	2.58536	1.37037	8.07213e-05
5746	ENSG00000140534.13	TICRR	protein_coding	2.58405	1.36963	0.00692835
11475	ENSG00000205730.6	ITPRIPL2	protein_coding	2.58299	1.36904	0.0133789
6731	ENSG00000151914.20	DST	protein_coding	2.58251	1.36878	0.000191073
9953	ENSG00000182310.14	SPACA6	protein_coding	2.58091	1.36788	0.000588722
9773	ENSG00000180071.20	ANKRD18A	protein_coding	2.58088	1.36786	0.00157592
10201	ENSG00000184787.19	UBE2G2	protein_coding	2.58029	1.36753	0.018577
13377	ENSG00000260628.5	AC142381.3	transcribed_unprocessed_pseudogene	2.57838	1.36646	0.0168291
10106	ENSG00000183808.11	RBM12B	protein_coding	2.57728	1.36585	0.00885012
14406	ENSG00000279672.1	AP006621.5	TEC	2.57678	1.36557	0.00543878
10849	ENSG00000196968.11	FUT11	protein_coding	2.57666	1.3655	0.0233952
8199	ENSG00000166436.16	TRIM66	protein_coding	2.57631	1.36531	0.000593915
10525	ENSG00000187801.15	ZFP69B	protein_coding	2.57217	1.36299	1.99935e-07
12283	ENSG00000232713.2	AC010733.1	processed_pseudogene	2.56909	1.36125	0.00322949
7601	ENSG00000162949.16	CAPN13	protein_coding	2.56784	1.36056	0.00377284
7175	ENSG00000158286.13	RNF207	protein_coding	2.56486	1.35888	0.00506373
1866	ENSG00000101115.13	SALL4	protein_coding	2.56484	1.35887	0.00163283
13274	ENSG00000259244.1	AC048382.2	processed_transcript	2.56474	1.35881	0.00658983
12927	ENSG00000250073.2	AP000866.2	antisense	2.56253	1.35757	0.00247656
12276	ENSG00000232593.7	KANTR	protein_coding	2.56022	1.35627	0.0154998
10806	ENSG00000196696.12	AC009022.1	processed_transcript	2.55827	1.35517	0.022186
13777	ENSG00000269743.3	SLC25A53	protein_coding	2.55724	1.35459	0.00234333
6712	ENSG00000151718.16	WWC2	protein_coding	2.55681	1.35435	0.00114696
954	ENSG00000073910.21	FRY	protein_coding	2.55674	1.35431	0.000449312
12534	ENSG00000238039.1	AC244197.2	lincRNA	2.5567	1.35428	0.0227341
5027	ENSG00000134897.14	BIVM	protein_coding	2.55651	1.35417	0.023629
3870	ENSG00000122008.15	POLK	protein_coding	2.55579	1.35377	0.00299599
10805	ENSG00000196693.15	ZNF33B	protein_coding	2.5554	1.35355	0.0205399
8483	ENSG00000168140.5	VASN	protein_coding	2.55111	1.35112	0.000295522
12448	ENSG00000236088.9	COX10-AS1	processed_transcript	2.55088	1.351	0.0152784
12617	ENSG00000240695.1	AC117382.1	processed_pseudogene	2.55073	1.35091	0.000506575
9161	ENSG00000173588.14	CEP83	protein_coding	2.55065	1.35086	0.0193563
13066	ENSG00000254681.6	PKD1P5	transcribed_unprocessed_pseudogene	2.55061	1.35084	0.00324858
8047	ENSG00000165490.13	DDIAS	protein_coding	2.54897	1.34992	0.00304705
3150	ENSG00000113838.13	TBCCD1	protein_coding	2.54774	1.34922	0.0236815
10451	ENSG00000186812.13	ZNF397	protein_coding	2.54528	1.34782	0.0116362
3008	ENSG00000112200.17	ZNF451	protein_coding	2.54466	1.34747	0.0146044
13622	ENSG00000266717.1	AC134407.1	antisense	2.54344	1.34678	0.00379545
11193	ENSG00000198853.12	RUSC2	protein_coding	2.54283	1.34644	5.44665e-05
1408	ENSG00000089505.17	CMTM1	protein_coding	2.54181	1.34586	0.00725577
8200	ENSG00000166439.6	RNF169	protein_coding	2.54139	1.34562	0.000581234
8048	ENSG00000165494.11	PCF11	protein_coding	2.54079	1.34528	0.00880539
8187	ENSG00000166343.10	MSS51	protein_coding	2.54054	1.34513	0.0013458
10156	ENSG00000184307.15	ZDHHC23	protein_coding	2.54047	1.3451	0.00529342
12984	ENSG00000251595.7	ABCA11P	transcribed_processed_pseudogene	2.53913	1.34433	0.00211982
10867	ENSG00000197056.11	ZMYM1	protein_coding	2.53897	1.34424	0.00085213
7050	ENSG00000156650.14	KAT6B	protein_coding	2.53867	1.34407	0.00776987
11944	ENSG00000224975.1	INE1	sense_intronic	2.53848	1.34396	0.00130252
11112	ENSG00000198556.14	ZNF789	protein_coding	2.5373	1.34329	0.0034723
3146	ENSG00000113790.11	EHHADH	protein_coding	2.53715	1.34321	0.00929053
1336	ENSG00000087470.17	DNM1L	protein_coding	2.53647	1.34282	0.0189506
9640	ENSG00000178502.6	KLHL11	protein_coding	2.53636	1.34276	3.33584e-06
6740	ENSG00000152104.12	PTPN14	protein_coding	2.53597	1.34254	0.00627017
12694	ENSG00000242474.2	AC093627.5	lincRNA	2.53576	1.34242	8.66496e-05
8358	ENSG00000167548.15	KMT2D	protein_coding	2.53371	1.34125	0.00358392
14068	ENSG00000273373.1	AL355488.1	antisense	2.5323	1.34045	0.0136729
12646	ENSG00000241404.7	EGFL8	protein_coding	2.53217	1.34037	0.00867154
1170	ENSG00000081665.14	ZNF506	protein_coding	2.53086	1.33963	0.00164753
7356	ENSG00000160352.15	ZNF714	protein_coding	2.53082	1.3396	0.00529317
12303	ENSG00000233175.2	AC008105.1	antisense	2.52992	1.33909	0.000407023
3893	ENSG00000122435.10	TRMT13	protein_coding	2.52939	1.33879	0.00562053
9123	ENSG00000173269.14	MMRN2	protein_coding	2.52865	1.33837	0.00158967
12294	ENSG00000232995.7	AL592435.1	antisense	2.52699	1.33742	0.00899375
6590	ENSG00000149716.12	LTO1	protein_coding	2.52617	1.33695	0.00943938
5304	ENSG00000136925.15	TSTD2	protein_coding	2.52518	1.33638	0.020728
13774	ENSG00000269688.1	AC008982.2	sense_intronic	2.52405	1.33574	0.00230044
10952	ENSG00000197587.10	DMBX1	protein_coding	2.52316	1.33523	0.0087312
2029	ENSG00000102710.20	SUPT20H	protein_coding	2.52295	1.33511	0.00362366
14447	ENSG00000280183.1	AC067852.4	TEC	2.52254	1.33488	0.0115917
5458	ENSG00000137968.16	SLC44A5	protein_coding	2.52182	1.33446	0.000772375
11931	ENSG00000224699.8	LAMTOR5-AS1	processed_transcript	2.5185	1.33257	0.0116735
13497	ENSG00000262766.1	AC135050.5	sense_intronic	2.51765	1.33208	0.000367919
3596	ENSG00000118620.13	ZNF430	protein_coding	2.51661	1.33148	0.000166568
11401	ENSG00000204802.3	AL590399.1	lincRNA	2.51633	1.33132	0.00119421
4998	ENSG00000134627.12	PIWIL4	protein_coding	2.51632	1.33131	0.022082
7451	ENSG00000161647.18	MPP3	protein_coding	2.51586	1.33105	0.00189406
9507	ENSG00000177034.16	MTX3	protein_coding	2.51495	1.33053	0.000361929
13190	ENSG00000257511.1	AC084824.1	processed_pseudogene	2.51478	1.33043	0.0145807
11388	ENSG00000204623.9	ZNRD1ASP	transcribed_unitary_pseudogene	2.51425	1.33013	2.88935e-06
9126	ENSG00000173275.12	ZNF449	protein_coding	2.51371	1.32982	0.00983229
11063	ENSG00000198237.8	AC131392.1	unprocessed_pseudogene	2.5131	1.32947	0.00309654
3370	ENSG00000116005.12	PCYOX1	protein_coding	2.51213	1.32891	0.0171741
12819	ENSG00000246067.7	RAB30-AS1	lincRNA	2.51171	1.32867	0.00469372
7353	ENSG00000160326.14	SLC2A6	protein_coding	2.51151	1.32856	0.0013873
10569	ENSG00000188283.11	ZNF383	protein_coding	2.51041	1.32792	0.00494653
14435	ENSG00000280077.1	AL353763.2	TEC	2.50925	1.32726	0.00431798
10660	ENSG00000189180.15	ZNF33A	protein_coding	2.50867	1.32692	0.00605038
5008	ENSG00000134744.14	TUT4	protein_coding	2.50602	1.3254	0.00170914
9795	ENSG00000180376.16	CCDC66	protein_coding	2.5052	1.32493	0.0053388
11124	ENSG00000198625.13	MDM4	protein_coding	2.50481	1.3247	0.0132179
11947	ENSG00000225032.5	AL162586.1	antisense	2.50411	1.3243	0.00127661
9394	ENSG00000175787.16	ZNF169	protein_coding	2.50347	1.32393	0.00229459
12607	ENSG00000240429.1	LRRFIP1P1	processed_pseudogene	2.50209	1.32313	0.00233149
232	ENSG00000011677.13	GABRA3	protein_coding	2.50129	1.32267	0.00149525
7544	ENSG00000162576.16	MXRA8	protein_coding	2.49965	1.32173	0.0211572
5460	ENSG00000137992.14	DBT	protein_coding	2.49789	1.32071	0.00707736
11299	ENSG00000204172.12	AGAP9	protein_coding	2.49772	1.32061	0.013552
12974	ENSG00000251201.8	TMED7-TICAM2	protein_coding	2.49473	1.31888	0.00426285
3577	ENSG00000118369.13	USP35	protein_coding	2.49396	1.31844	0.0052805
12968	ENSG00000251079.6	BMS1P2	transcribed_unprocessed_pseudogene	2.49387	1.31839	2.77699e-05
4227	ENSG00000126070.20	AGO3	protein_coding	2.49088	1.31666	0.000967116
2585	ENSG00000107719.9	PALD1	protein_coding	2.48981	1.31603	0.0125708
14361	ENSG00000279059.1	AC007485.2	TEC	2.48972	1.31599	0.00532007
4430	ENSG00000129003.17	VPS13C	protein_coding	2.48754	1.31472	0.000444314
8026	ENSG00000165304.8	MELK	protein_coding	2.48718	1.31451	0.019567
10251	ENSG00000185158.12	LRRC37B	protein_coding	2.48707	1.31445	0.0084041
13253	ENSG00000258727.1	AL135999.1	antisense	2.4857	1.31365	0.00311735
14518	ENSG00000283486.2	FAM95C	protein_coding	2.48555	1.31356	0.00112806
7793	ENSG00000163961.4	RNF168	protein_coding	2.48335	1.31229	0.014065
12422	ENSG00000235499.1	AC073046.1	lincRNA	2.48075	1.31077	0.0111964
5181	ENSG00000135976.19	ANKRD36	protein_coding	2.48066	1.31073	0.0183587
12178	ENSG00000230149.2	AL021707.3	antisense	2.47993	1.3103	0.0124532
6660	ENSG00000151208.17	DLG5	protein_coding	2.47525	1.30757	0.0124337
13004	ENSG00000253352.9	TUG1	bidirectional_promoter_lncRNA	2.47059	1.30485	0.00312451
10674	ENSG00000189337.17	KAZN	protein_coding	2.46919	1.30404	0.00413582
6693	ENSG00000151503.12	NCAPD3	protein_coding	2.46919	1.30404	0.0113162
14380	ENSG00000279283.1	AC131009.4	TEC	2.46825	1.30349	0.00754119
5695	ENSG00000140043.11	PTGR2	protein_coding	2.46817	1.30344	0.012695
3248	ENSG00000115020.17	PIKFYVE	protein_coding	2.4671	1.30282	0.000509869
10170	ENSG00000184445.12	KNTC1	protein_coding	2.46564	1.30196	0.000719231
12863	ENSG00000248019.2	FAM13A-AS1	antisense	2.46525	1.30174	0.00218226
10746	ENSG00000196418.12	ZNF124	protein_coding	2.46496	1.30156	0.0064347
18	ENSG00000002016.17	RAD52	protein_coding	2.4645	1.30129	0.01492
8133	ENSG00000166012.16	TAF1D	protein_coding	2.46131	1.29943	0.0107238
12336	ENSG00000233885.7	YEATS2-AS1	antisense	2.46093	1.29921	0.000654445
9189	ENSG00000173875.13	ZNF791	protein_coding	2.45826	1.29764	0.0229542
13862	ENSG00000271335.5	AL117336.2	antisense	2.45624	1.29645	0.0124492
7347	ENSG00000160299.17	PCNT	protein_coding	2.45433	1.29533	0.00455402
8720	ENSG00000169914.6	OTUD3	protein_coding	2.45391	1.29508	0.00953696
13836	ENSG00000270629.6	NBPF14	protein_coding	2.45377	1.295	0.022302
11927	ENSG00000224621.1	AL451042.1	antisense	2.45366	1.29493	0.00839113
11732	ENSG00000214826.5	DDX12P	unprocessed_pseudogene	2.45226	1.29411	0.000341975
3349	ENSG00000115827.14	DCAF17	protein_coding	2.45221	1.29408	0.00332214
12817	ENSG00000245958.6	AC093752.1	transcribed_unprocessed_pseudogene	2.45167	1.29376	0.0128165
580	ENSG00000056736.10	IL17RB	protein_coding	2.45056	1.29311	0.0115059
13869	ENSG00000271533.1	Z83843.1	sense_intronic	2.44878	1.29206	1.15705e-05
13857	ENSG00000271151.1	AC016737.1	lincRNA	2.44627	1.29058	0.00319449
13794	ENSG00000269929.2	AL158152.1	lincRNA	2.44606	1.29046	0.0169658
7797	ENSG00000164002.11	EXO5	protein_coding	2.44589	1.29036	0.0161902
6677	ENSG00000151376.16	ME3	protein_coding	2.44529	1.29	0.0127796
13187	ENSG00000257489.6	AC010203.1	transcribed_unprocessed_pseudogene	2.44342	1.2889	0.000403822
14483	ENSG00000281490.1	CICP14	processed_pseudogene	2.44329	1.28883	0.00566998
10782	ENSG00000196584.3	XRCC2	protein_coding	2.44315	1.28874	0.000586333
11615	ENSG00000213599.10	SLX1A-SULT1A3	processed_transcript	2.44306	1.28869	0.022758
7712	ENSG00000163629.13	PTPN13	protein_coding	2.44299	1.28865	0.00160441
14131	ENSG00000274414.1	AL121772.1	lincRNA	2.44252	1.28837	0.00825897
9862	ENSG00000181264.8	TMEM136	protein_coding	2.44116	1.28757	0.000735225
10161	ENSG00000184371.14	CSF1	protein_coding	2.44021	1.287	0.00240796
4858	ENSG00000133111.3	RFXAP	protein_coding	2.43721	1.28523	0.00529874
5323	ENSG00000137054.16	POLR1E	protein_coding	2.43441	1.28357	0.018479
10052	ENSG00000183305.13	MAGEA2B	protein_coding	2.43425	1.28348	3.3881e-05
12991	ENSG00000252690.3	AC105339.2	processed_transcript	2.4333	1.28292	0.00342443
4744	ENSG00000132199.20	ENOSF1	protein_coding	2.43004	1.28098	0.00530029
9149	ENSG00000173517.10	PEAK1	protein_coding	2.42804	1.27979	0.00686847
13240	ENSG00000258515.1	AL355075.2	antisense	2.42788	1.2797	0.00129639
3103	ENSG00000113319.13	RASGRF2	protein_coding	2.42674	1.27902	0.00612607
12690	ENSG00000242338.6	BMS1P4	transcribed_unprocessed_pseudogene	2.42654	1.2789	0.000428073
12109	ENSG00000228486.10	C2orf92	protein_coding	2.41792	1.27377	0.0127261
6887	ENSG00000154144.13	TBRG1	protein_coding	2.41754	1.27354	0.00253762
13730	ENSG00000268516.2	AC020915.3	antisense	2.41319	1.27094	0.0032386
5644	ENSG00000139537.11	CCDC65	protein_coding	2.4103	1.26921	0.000304566
10480	ENSG00000187164.20	SHTN1	protein_coding	2.40927	1.26859	0.0236884
10141	ENSG00000184206.11	GOLGA6L4	protein_coding	2.40789	1.26777	0.000896527
10817	ENSG00000196757.8	ZNF700	protein_coding	2.40738	1.26746	0.0217912
13179	ENSG00000257285.5	AL132780.1	antisense	2.4065	1.26694	0.00316896
11504	ENSG00000206344.7	HCG27	lincRNA	2.40426	1.26559	0.00718546
13767	ENSG00000269439.5	AC010618.4	lincRNA	2.40305	1.26487	0.0123202
11672	ENSG00000214021.16	TTLL3	protein_coding	2.40051	1.26334	0.0198094
3752	ENSG00000120318.16	ARAP3	protein_coding	2.39792	1.26178	0.00260193
12610	ENSG00000240498.8	CDKN2B-AS1	antisense	2.39686	1.26114	0.00105976
12451	ENSG00000236200.5	KDM4A-AS1	antisense	2.39606	1.26066	0.0185494
9912	ENSG00000181904.9	C5orf24	protein_coding	2.39551	1.26033	0.00330488
3489	ENSG00000117222.14	RBBP5	protein_coding	2.39491	1.25997	0.0217445
13504	ENSG00000262903.1	AC027796.4	antisense	2.39489	1.25996	0.00353566
13813	ENSG00000270055.1	AC127502.2	sense_intronic	2.39471	1.25985	0.000266592
13810	ENSG00000270015.1	AC087481.3	sense_intronic	2.38903	1.25643	0.00384952
5463	ENSG00000138018.18	SELENOI	protein_coding	2.38736	1.25542	0.0129626
10723	ENSG00000196295.11	GARS-DT	processed_transcript	2.38653	1.25492	0.00493518
9939	ENSG00000182179.13	UBA7	protein_coding	2.38644	1.25486	0.0145662
8484	ENSG00000168143.9	FAM83B	protein_coding	2.38622	1.25473	0.00508909
8919	ENSG00000171488.15	LRRC8C	protein_coding	2.38362	1.25315	0.000298793
13446	ENSG00000261505.1	AL031714.1	antisense	2.3821	1.25224	0.0147649
12390	ENSG00000234945.7	GTF3C2-AS1	antisense	2.37938	1.25059	0.00662671
10006	ENSG00000182841.12	RRP7BP	transcribed_unprocessed_pseudogene	2.37858	1.2501	0.00334812
13290	ENSG00000259456.3	ADNP-AS1	antisense	2.37794	1.24971	0.0048561
14049	ENSG00000273243.1	Z82243.1	lincRNA	2.37739	1.24938	0.0203957
9725	ENSG00000179406.7	LINC00174	processed_transcript	2.37707	1.24919	0.0172634
6556	ENSG00000149308.17	NPAT	protein_coding	2.37303	1.24673	0.00018863
14263	ENSG00000277161.2	PIGW	protein_coding	2.37183	1.246	0.0119674
12913	ENSG00000249626.1	AC024560.2	processed_pseudogene	2.37044	1.24516	0.00200578
14083	ENSG00000273599.1	AL731571.1	antisense	2.36949	1.24458	5.21995e-05
10911	ENSG00000197312.12	DDI2	protein_coding	2.36585	1.24236	0.0126025
2834	ENSG00000110367.13	DDX6	protein_coding	2.36574	1.24229	0.0232726
9235	ENSG00000174370.9	C11orf45	protein_coding	2.36527	1.242	0.015508
8104	ENSG00000165813.20	CCDC186	protein_coding	2.36436	1.24145	0.0172826
3664	ENSG00000119547.6	ONECUT2	protein_coding	2.36345	1.24089	0.0148642
1235	ENSG00000084112.15	SSH1	protein_coding	2.36309	1.24067	0.0145373
2877	ENSG00000110944.9	IL23A	protein_coding	2.36186	1.23992	0.0139822
11720	ENSG00000214654.8	B3GNT10	protein_coding	2.36003	1.2388	0.0030455
4716	ENSG00000131873.7	CHSY1	protein_coding	2.35811	1.23763	0.0160803
4343	ENSG00000127946.17	HIP1	protein_coding	2.3572	1.23707	0.00202246
12277	ENSG00000232611.1	AL683813.1	lincRNA	2.35441	1.23536	0.0085848
4866	ENSG00000133138.20	TBC1D8B	protein_coding	2.35052	1.23298	0.0108039
13724	ENSG00000268225.2	AC010487.1	unprocessed_pseudogene	2.35048	1.23295	0.00117206
558	ENSG00000054967.13	RELT	protein_coding	2.34946	1.23233	0.00767164
13222	ENSG00000258311.5	AC009779.3	protein_coding	2.3486	1.2318	0.0029315
13354	ENSG00000260277.1	AC009019.1	antisense	2.34765	1.23122	0.00301743
7597	ENSG00000162924.14	REL	protein_coding	2.34664	1.2306	5.18862e-06
3658	ENSG00000119509.13	INVS	protein_coding	2.34516	1.22969	0.0183255
13451	ENSG00000261578.1	AP003119.3	sense_overlapping	2.34313	1.22844	0.000588707
11788	ENSG00000216775.3	AL109918.1	transcribed_unprocessed_pseudogene	2.34307	1.2284	0.00067939
5552	ENSG00000138658.15	ZGRF1	protein_coding	2.34292	1.22831	0.00440772
12258	ENSG00000232149.1	FERP1	processed_pseudogene	2.34221	1.22787	0.00156314
12373	ENSG00000234684.6	SDCBP2-AS1	antisense	2.34155	1.22746	0.000838963
12366	ENSG00000234602.7	MCIDAS	protein_coding	2.34095	1.2271	0.00209942
8848	ENSG00000170903.11	MSANTD4	protein_coding	2.34053	1.22683	0.0182183
6270	ENSG00000145736.14	GTF2H2	protein_coding	2.33917	1.22599	0.0175153
7065	ENSG00000156869.13	FRRS1	protein_coding	2.33915	1.22598	0.01261
9280	ENSG00000174804.4	FZD4	protein_coding	2.33887	1.22581	5.9056e-08
14230	ENSG00000276166.1	AC092118.2	antisense	2.33794	1.22524	0.00437262
11950	ENSG00000225125.2	RANP4	processed_pseudogene	2.33791	1.22522	0.0230431
2070	ENSG00000103034.14	NDRG4	protein_coding	2.33645	1.22432	0.0137546
14603	ENSG00000286067.1	AC004263.2	antisense	2.33618	1.22415	0.0148123
8113	ENSG00000165891.16	E2F7	protein_coding	2.3346	1.22317	0.00567497
13164	ENSG00000256967.1	AC018653.3	antisense	2.3332	1.22231	0.00767169
14357	ENSG00000278948.1	AL031587.5	TEC	2.33303	1.2222	0.0220834
5335	ENSG00000137124.8	ALDH1B1	protein_coding	2.33242	1.22183	0.0155611
4842	ENSG00000132952.12	USPL1	protein_coding	2.33238	1.22181	0.00985824
12218	ENSG00000231074.8	HCG18	antisense	2.32912	1.21978	0.0195053
7862	ENSG00000164211.13	STARD4	protein_coding	2.32822	1.21923	0.00885162
6302	ENSG00000146094.14	DOK3	protein_coding	2.32769	1.2189	0.000169684
14472	ENSG00000280832.1	GSEC	antisense	2.32745	1.21875	0.00385644
13891	ENSG00000271936.1	AC012073.1	antisense	2.32693	1.21843	0.00237262
8581	ENSG00000168876.9	ANKRD49	protein_coding	2.32334	1.2162	0.0112819
12416	ENSG00000235351.1	AC114730.3	antisense	2.32286	1.2159	0.00316234
3790	ENSG00000120800.5	UTP20	protein_coding	2.32267	1.21578	0.00683177
13483	ENSG00000262333.1	HNRNPA1P16	processed_pseudogene	2.32005	1.21416	0.0188712
7810	ENSG00000164048.14	ZNF589	protein_coding	2.31808	1.21293	0.0158341
2323	ENSG00000105290.12	APLP1	protein_coding	2.31472	1.21083	0.00485178
13543	ENSG00000263956.6	NBPF11	protein_coding	2.31456	1.21074	0.0160386
4481	ENSG00000129566.13	TEP1	protein_coding	2.31302	1.20978	0.0223481
7930	ENSG00000164663.14	USP49	protein_coding	2.31064	1.20829	0.000448334
6204	ENSG00000144840.9	RABL3	protein_coding	2.30986	1.2078	0.0227135
5245	ENSG00000136490.9	LIMD2	protein_coding	2.30803	1.20666	0.00986498
668	ENSG00000064393.16	HIPK2	protein_coding	2.30712	1.20609	0.00346252
12040	ENSG00000226803.8	ZNF451-AS1	antisense	2.30657	1.20575	0.0175494
10192	ENSG00000184677.18	ZBTB40	protein_coding	2.30597	1.20538	0.00793985
4275	ENSG00000126790.12	L3HYPDH	protein_coding	2.30535	1.20498	0.00808837
9385	ENSG00000175711.8	B3GNTL1	protein_coding	2.30522	1.2049	0.0138344
890	ENSG00000071575.11	TRIB2	protein_coding	2.30181	1.20277	0.0184415
11942	ENSG00000224934.4	AL391684.1	bidirectional_promoter_lncRNA	2.3006	1.20201	0.00120071
3891	ENSG00000122417.15	ODF2L	protein_coding	2.30051	1.20195	0.0209625
12540	ENSG00000238105.7	GOLGA2P5	transcribed_unprocessed_pseudogene	2.30047	1.20193	0.00882652
14581	ENSG00000285730.1	Z94721.3	bidirectional_promoter_lncRNA	2.29867	1.2008	0.0161407
14153	ENSG00000274925.1	ZKSCAN2-DT	lincRNA	2.29842	1.20064	0.0145746
14015	ENSG00000272994.1	AC012360.3	lincRNA	2.29726	1.19991	0.00331064
11846	ENSG00000221909.3	FAM200A	protein_coding	2.2934	1.19748	0.0178148
12614	ENSG00000240602.7	AADACP1	transcribed_unprocessed_pseudogene	2.2928	1.19711	0.00179703
4656	ENSG00000131263.12	RLIM	protein_coding	2.29278	1.1971	0.0125349
7595	ENSG00000162913.9	OBSCN-AS1	antisense	2.29236	1.19683	0.00170764
13961	ENSG00000272578.5	AP000347.1	transcribed_unprocessed_pseudogene	2.29119	1.1961	0.00233481
7346	ENSG00000160298.17	C21orf58	protein_coding	2.2899	1.19528	0.0237955
2969	ENSG00000111801.16	BTN3A3	protein_coding	2.28975	1.19519	0.0121893
14582	ENSG00000285756.1	BX890604.2	lincRNA	2.28907	1.19476	0.00324744
5569	ENSG00000138759.19	FRAS1	protein_coding	2.28887	1.19464	0.00615355
1951	ENSG00000101751.10	POLI	protein_coding	2.28842	1.19435	0.0239749
6782	ENSG00000152580.8	IGSF10	protein_coding	2.28689	1.19339	0.000266204
10809	ENSG00000196712.17	NF1	protein_coding	2.28536	1.19242	0.00402434
177	ENSG00000009724.16	MASP2	protein_coding	2.28488	1.19212	1.63925e-05
12536	ENSG00000238058.2	AL355574.1	bidirectional_promoter_lncRNA	2.28403	1.19158	0.0200182
495	ENSG00000049130.15	KITLG	protein_coding	2.2827	1.19074	0.0245978
11682	ENSG00000214106.8	PAXIP1-AS2	antisense	2.28154	1.19001	0.000185256
6891	ENSG00000154188.10	ANGPT1	protein_coding	2.27834	1.18798	0.00966635
10526	ENSG00000187815.10	ZFP69	protein_coding	2.27766	1.18755	0.00241693
8741	ENSG00000170049.9	KCNAB3	protein_coding	2.27721	1.18727	0.00201171
10832	ENSG00000196873.15	CBWD3	protein_coding	2.27709	1.18719	0.0157634
12452	ENSG00000236255.1	AC009404.1	lincRNA	2.27696	1.18711	0.00652519
10447	ENSG00000186767.6	SPIN4	protein_coding	2.27674	1.18697	0.000414044
7106	ENSG00000157388.17	CACNA1D	protein_coding	2.27651	1.18682	0.0183102
14220	ENSG00000276007.1	AC079414.3	sense_intronic	2.27649	1.18681	0.0159595
14216	ENSG00000275910.1	AC138932.5	antisense	2.27618	1.18661	0.0247144
11255	ENSG00000203392.3	AC105020.1	antisense	2.27612	1.18657	0.0172055
12564	ENSG00000239552.2	HOXB-AS2	antisense	2.27513	1.18595	0.000905435
9541	ENSG00000177425.11	PAWR	protein_coding	2.27437	1.18547	0.0197374
4424	ENSG00000128928.9	IVD	protein_coding	2.27108	1.18338	0.016959
12959	ENSG00000250802.7	ZBED3-AS1	antisense	2.27051	1.18302	0.000925158
10397	ENSG00000186260.16	MRTFB	protein_coding	2.26959	1.18243	0.0103387
2567	ENSG00000107371.13	EXOSC3	protein_coding	2.26905	1.18209	0.0241544
10810	ENSG00000196715.7	VKORC1L1	protein_coding	2.26879	1.18193	0.0178215
4887	ENSG00000133433.10	GSTT2B	protein_coding	2.26779	1.18129	0.00487282
12969	ENSG00000251095.6	AC097478.1	antisense	2.26774	1.18126	0.000217255
13968	ENSG00000272620.1	AFAP1-AS1	antisense	2.26768	1.18122	0.0107132
4022	ENSG00000124151.19	NCOA3	protein_coding	2.26761	1.18117	0.0114268
9802	ENSG00000180488.15	MIGA1	protein_coding	2.26704	1.18081	0.0208939
7348	ENSG00000160305.18	DIP2A	protein_coding	2.26652	1.18048	0.0235302
14417	ENSG00000279789.1	AC120114.3	TEC	2.26619	1.18027	0.0116646
6568	ENSG00000149485.18	FADS1	protein_coding	2.26513	1.1796	3.53735e-05
8992	ENSG00000172113.9	NME6	protein_coding	2.26477	1.17936	0.0143582
13375	ENSG00000260565.6	ERVK13-1	processed_transcript	2.26239	1.17785	0.00251453
7329	ENSG00000160201.11	U2AF1	protein_coding	2.26105	1.17699	0.00167541
2859	ENSG00000110723.12	EXPH5	protein_coding	2.25848	1.17535	0.000781186
2638	ENSG00000108256.9	NUFIP2	protein_coding	2.25598	1.17376	0.0084155
11415	ENSG00000204920.11	ZNF155	protein_coding	2.25509	1.17319	0.0170661
11461	ENSG00000205560.12	CPT1B	protein_coding	2.25349	1.17216	0.000191256
12704	ENSG00000242622.1	AC092910.3	lincRNA	2.25277	1.1717	0.0142522
6895	ENSG00000154237.13	LRRK1	protein_coding	2.25276	1.1717	0.00881496
10589	ENSG00000188529.14	SRSF10	protein_coding	2.25098	1.17055	0.0206384
8856	ENSG00000170955.10	CAVIN3	protein_coding	2.24973	1.16975	0.00148032
9435	ENSG00000176208.9	ATAD5	protein_coding	2.24962	1.16968	0.00453372
3825	ENSG00000121281.12	ADCY7	protein_coding	2.24784	1.16854	0.000397916
9096	ENSG00000173041.12	ZNF680	protein_coding	2.24581	1.16724	0.00821325
6710	ENSG00000151694.13	ADAM17	protein_coding	2.24578	1.16722	0.0245707
7662	ENSG00000163378.14	EOGT	protein_coding	2.24508	1.16677	0.0034926
8912	ENSG00000171448.9	ZBTB26	protein_coding	2.24504	1.16674	0.0128193
2967	ENSG00000111788.10	AC009533.1	unprocessed_pseudogene	2.24429	1.16626	0.0108911
10068	ENSG00000183474.15	GTF2H2C	protein_coding	2.24425	1.16623	0.0218099
13871	ENSG00000271605.6	MILR1	protein_coding	2.24362	1.16583	0.0115255
8422	ENSG00000167785.9	ZNF558	protein_coding	2.24238	1.16503	0.0241915
14403	ENSG00000279649.1	AC020978.9	TEC	2.24125	1.1643	0.000498327
832	ENSG00000069869.16	NEDD4	protein_coding	2.2374	1.16182	0.00971788
4423	ENSG00000128923.11	MINDY2	protein_coding	2.2289	1.15633	0.0108619
324	ENSG00000023516.9	AKAP11	protein_coding	2.22888	1.15632	0.00297375
13823	ENSG00000270157.1	AC004918.3	sense_intronic	2.22863	1.15616	0.00231203
11631	ENSG00000213713.3	PIGCP1	processed_pseudogene	2.22813	1.15583	0.0122625
7131	ENSG00000157741.15	UBN2	protein_coding	2.22779	1.15561	0.00250393
10910	ENSG00000197302.10	ZNF720	protein_coding	2.22766	1.15553	0.00216916
705	ENSG00000065457.10	ADAT1	protein_coding	2.22754	1.15545	0.0084299
2210	ENSG00000104427.12	ZC2HC1A	protein_coding	2.22691	1.15505	0.0115039
13460	ENSG00000261716.2	AC239868.1	transcribed_unprocessed_pseudogene	2.22593	1.15441	0.00525613
8937	ENSG00000171680.21	PLEKHG5	protein_coding	2.22588	1.15438	0.00942593
14121	ENSG00000274274.1	GAGE13	protein_coding	2.22429	1.15334	0.00117082
13355	ENSG00000260279.3	AC137932.1	antisense	2.22388	1.15308	0.0223845
10217	ENSG00000184925.12	LCN12	protein_coding	2.22247	1.15217	0.0193673
12248	ENSG00000231890.7	DARS-AS1	antisense	2.22087	1.15112	0.0154739
13814	ENSG00000270060.1	AC090589.3	sense_intronic	2.22011	1.15063	0.0096231
2727	ENSG00000109063.15	MYH3	protein_coding	2.22004	1.15058	1.19921e-06
1812	ENSG00000100731.15	PCNX1	protein_coding	2.21922	1.15005	0.016182
10892	ENSG00000197182.14	MIRLET7BHG	lincRNA	2.21917	1.15002	0.0244351
14299	ENSG00000277938.1	AL035252.3	lincRNA	2.21748	1.14892	0.000318297
5426	ENSG00000137812.19	KNL1	protein_coding	2.21678	1.14846	0.0207285
13912	ENSG00000272145.1	NFYC-AS1	antisense	2.2159	1.14789	0.00204198
88	ENSG00000005889.15	ZFX	protein_coding	2.21537	1.14755	0.0230387
14550	ENSG00000285035.1	AC091057.5	transcribed_unprocessed_pseudogene	2.21468	1.1471	0.0116895
10364	ENSG00000185986.12	SDHAP3	transcribed_unprocessed_pseudogene	2.20706	1.14213	0.00957925
12884	ENSG00000248643.5	RBM14-RBM4	protein_coding	2.20646	1.14174	5.29519e-05
13400	ENSG00000260917.1	AL158212.3	sense_overlapping	2.20541	1.14105	0.0202889
10557	ENSG00000188185.11	LINC00265	lincRNA	2.20401	1.14013	0.0241173
5125	ENSG00000135622.13	SEMA4F	protein_coding	2.2017	1.13862	0.00445241
157	ENSG00000008300.17	CELSR3	protein_coding	2.20098	1.13814	0.00191032
10960	ENSG00000197647.11	ZNF433	protein_coding	2.19947	1.13716	0.0190893
693	ENSG00000065060.17	UHRF1BP1	protein_coding	2.1979	1.13613	0.00870185
551	ENSG00000054523.17	KIF1B	protein_coding	2.19651	1.13522	0.0149933
12724	ENSG00000243406.6	MRPS31P5	transcribed_unprocessed_pseudogene	2.19632	1.13509	0.0230218
5526	ENSG00000138443.16	ABI2	protein_coding	2.19465	1.13399	0.0233053
14506	ENSG00000283050.2	GTF2IP12	transcribed_unprocessed_pseudogene	2.19331	1.13311	0.00424361
11043	ENSG00000198131.14	ZNF544	protein_coding	2.19075	1.13142	0.0051476
3646	ENSG00000119397.16	CNTRL	protein_coding	2.18974	1.13076	0.0116553
666	ENSG00000064309.14	CDON	protein_coding	2.18959	1.13066	0.00476462
11025	ENSG00000198039.11	ZNF273	protein_coding	2.18952	1.13062	0.00598079
6201	ENSG00000144815.16	NXPE3	protein_coding	2.18936	1.13051	0.00367357
11005	ENSG00000197935.6	ZNF311	protein_coding	2.18624	1.12845	0.0112189
2833	ENSG00000110344.9	UBE4A	protein_coding	2.18465	1.1274	0.00383421
11340	ENSG00000204379.10	XAGE1A	protein_coding	2.18394	1.12693	0.0031834
11341	ENSG00000204382.11	XAGE1B	protein_coding	2.18394	1.12693	0.0031834
10728	ENSG00000196323.14	ZBTB44	protein_coding	2.18269	1.12611	0.0177828
10646	ENSG00000189064.8	GAGE2A	protein_coding	2.18046	1.12463	4.89262e-06
623	ENSG00000060749.15	QSER1	protein_coding	2.17853	1.12336	0.0217974
7500	ENSG00000162194.12	LBHD1	protein_coding	2.17851	1.12334	0.00440102
11425	ENSG00000205078.5	SYCE1L	protein_coding	2.17566	1.12145	0.00535371
390	ENSG00000033867.16	SLC4A7	protein_coding	2.17488	1.12093	0.0171031
12122	ENSG00000228696.8	ARL17B	protein_coding	2.1748	1.12088	0.0212917
11962	ENSG00000225205.5	AC078883.1	antisense	2.16995	1.11766	0.00928661
14443	ENSG00000280143.1	AP000892.3	TEC	2.16938	1.11728	0.00153354
3041	ENSG00000112541.14	PDE10A	protein_coding	2.1671	1.11577	0.00147828
13043	ENSG00000254338.1	MAFA-AS1	antisense	2.16252	1.11271	0.00587448
7786	ENSG00000163945.16	UVSSA	protein_coding	2.16203	1.11238	0.0118669
9237	ENSG00000174373.16	RALGAPA1	protein_coding	2.16189	1.11229	0.00588818
3308	ENSG00000115464.14	USP34	protein_coding	2.16154	1.11206	0.00463323
4299	ENSG00000127311.9	HELB	protein_coding	2.16082	1.11158	0.000647004
3894	ENSG00000122477.12	LRRC39	protein_coding	2.16052	1.11138	0.010661
12630	ENSG00000241015.2	TPM3P9	transcribed_processed_pseudogene	2.15865	1.11013	0.00355017
9164	ENSG00000173611.17	SCAI	protein_coding	2.15588	1.10828	0.000164697
9905	ENSG00000181827.14	RFX7	protein_coding	2.15561	1.1081	0.0165542
37	ENSG00000003989.17	SLC7A2	protein_coding	2.15215	1.10578	0.00247998
6723	ENSG00000151835.16	SACS	protein_coding	2.15111	1.10508	1.6686e-06
7170	ENSG00000158186.13	MRAS	protein_coding	2.15058	1.10473	4.79952e-08
10618	ENSG00000188766.12	SPRED3	protein_coding	2.14619	1.10178	0.0115724
13286	ENSG00000259366.1	AC108449.2	sense_intronic	2.14538	1.10124	0.000425421
7159	ENSG00000158079.16	PTPDC1	protein_coding	2.14316	1.09974	0.0134211
3259	ENSG00000115137.11	DNAJC27	protein_coding	2.14226	1.09913	0.00593589
9433	ENSG00000176171.11	BNIP3	protein_coding	2.13964	1.09737	0.00130754
11056	ENSG00000198198.16	SZT2	protein_coding	2.13959	1.09734	0.0100277
13413	ENSG00000261094.2	AC007066.2	sense_overlapping	2.13917	1.09705	0.0217795
11698	ENSG00000214279.13	SCART1	protein_coding	2.13868	1.09672	0.00401366
14313	ENSG00000278129.2	ZNF8	protein_coding	2.13829	1.09646	0.00731774
14262	ENSG00000277156.1	AL589743.6	processed_pseudogene	2.13792	1.09621	0.010388
12484	ENSG00000236991.6	EDRF1-AS1	antisense	2.13522	1.09438	0.0247326
13844	ENSG00000270800.3	RPS10-NUDT3	protein_coding	2.13519	1.09436	0.00685528
414	ENSG00000037749.12	MFAP3	protein_coding	2.13482	1.09412	0.00420079
497	ENSG00000049192.15	ADAMTS6	protein_coding	2.13457	1.09395	0.00802869
13241	ENSG00000258559.2	AC005519.1	sense_overlapping	2.13399	1.09355	0.00888229
13962	ENSG00000272589.1	ZSWIM8-AS1	antisense	2.13066	1.0913	0.00784892
5469	ENSG00000138035.15	PNPT1	protein_coding	2.12931	1.09039	0.0213459
9473	ENSG00000176681.14	LRRC37A	protein_coding	2.12788	1.08942	0.00405977
1169	ENSG00000081386.12	ZNF510	protein_coding	2.12711	1.0889	0.0101918
2339	ENSG00000105383.15	CD33	protein_coding	2.12675	1.08865	2.42723e-08
10524	ENSG00000187800.13	PEAR1	protein_coding	2.12643	1.08844	0.003091
12132	ENSG00000228925.1	AC016722.2	antisense	2.11962	1.0838	0.00271358
2702	ENSG00000108797.12	CNTNAP1	protein_coding	2.11662	1.08176	2.09957e-05
13405	ENSG00000260942.1	CAPN10-DT	antisense	2.11592	1.08129	0.00591925
1964	ENSG00000101898.6	MCTS2P	protein_coding	2.11432	1.0802	0.00420481
5450	ENSG00000137941.17	TTLL7	protein_coding	2.11405	1.08001	0.00249586
578	ENSG00000056558.11	TRAF1	protein_coding	2.11391	1.07991	0.00922236
14616	ENSG00000286214.1	AUXG01000058.1	antisense	2.11182	1.07849	0.00716911
7249	ENSG00000159247.13	TUBBP5	transcribed_unprocessed_pseudogene	2.1039	1.07307	0.025003
13157	ENSG00000256667.6	KLRA1P	transcribed_unprocessed_pseudogene	2.10001	1.0704	0.0218545
3730	ENSG00000120049.19	KCNIP2	protein_coding	2.09862	1.06944	0.0113929
11319	ENSG00000204271.13	SPIN3	protein_coding	2.09625	1.06781	0.0210275
3214	ENSG00000114739.14	ACVR2B	protein_coding	2.09512	1.06703	0.00208709
11709	ENSG00000214425.7	LRRC37A4P	transcribed_unprocessed_pseudogene	2.09481	1.06682	0.00227974
7516	ENSG00000162378.13	ZYG11B	protein_coding	2.0945	1.06661	0.013996
9778	ENSG00000180178.11	FAR2P1	transcribed_unprocessed_pseudogene	2.09317	1.06569	2.9154e-05
2798	ENSG00000109944.10	JHY	protein_coding	2.09268	1.06535	0.00428575
9957	ENSG00000182326.15	C1S	protein_coding	2.09051	1.06385	0.0120006
5368	ENSG00000137338.5	PGBD1	protein_coding	2.0877	1.06192	0.00569422
12785	ENSG00000244513.6	AC109587.1	antisense	2.08651	1.06109	0.0180283
14168	ENSG00000275131.3	AC241952.1	transcribed_unprocessed_pseudogene	2.08432	1.05958	0.00183202
168	ENSG00000008710.19	PKD1	protein_coding	2.08397	1.05934	0.0137119
8008	ENSG00000165185.14	KIAA1958	protein_coding	2.08373	1.05917	0.0229037
14584	ENSG00000285812.1	AL390719.3	antisense	2.08366	1.05912	0.0201587
8462	ENSG00000168014.16	C2CD3	protein_coding	2.08352	1.05902	0.00477415
13539	ENSG00000263826.1	AC112907.3	antisense	2.08269	1.05845	0.00248554
10270	ENSG00000185278.15	ZBTB37	protein_coding	2.08249	1.05831	5.34283e-05
3441	ENSG00000116731.22	PRDM2	protein_coding	2.0819	1.0579	0.0211159
554	ENSG00000054654.16	SYNE2	protein_coding	2.07996	1.05655	0.00576332
7466	ENSG00000161912.18	ADCY10P1	transcribed_unprocessed_pseudogene	2.07624	1.05397	5.90815e-05
7100	ENSG00000157315.5	TMED6	protein_coding	2.07528	1.05331	0.00495868
6646	ENSG00000151006.7	PRSS53	protein_coding	2.0737	1.0522	7.76168e-05
2374	ENSG00000105613.10	MAST1	protein_coding	2.07187	1.05093	0.00293166
5332	ENSG00000137101.12	CD72	protein_coding	2.06859	1.04865	0.00486859
5344	ENSG00000137177.20	KIF13A	protein_coding	2.06674	1.04736	0.00389707
9184	ENSG00000173821.19	AC124319.1	protein_coding	2.06603	1.04686	0.0221739
1329	ENSG00000087299.12	L2HGDH	protein_coding	2.06359	1.04516	0.0171484
13372	ENSG00000260528.4	FAM157C	lincRNA	2.06207	1.04409	0.000110684
5092	ENSG00000135406.14	PRPH	protein_coding	2.06024	1.04281	0.00352147
10019	ENSG00000182957.16	SPATA13	protein_coding	2.06005	1.04268	0.0205053
2885	ENSG00000111087.10	GLI1	protein_coding	2.05821	1.04139	7.76999e-07
4303	ENSG00000127329.15	PTPRB	protein_coding	2.05763	1.04099	0.00760499
11400	ENSG00000204789.4	ZNF204P	processed_pseudogene	2.0568	1.0404	0.0205255
1137	ENSG00000080200.10	CRYBG3	protein_coding	2.05478	1.03898	5.3855e-05
14531	ENSG00000284634.1	AC092821.3	processed_transcript	2.05382	1.03831	0.000640891
13181	ENSG00000257315.2	ZBED6	protein_coding	2.04917	1.03504	0.000120077
14285	ENSG00000277687.1	AL139407.1	sense_intronic	2.04857	1.03461	3.86958e-05
1807	ENSG00000100697.14	DICER1	protein_coding	2.04844	1.03453	0.0103497
14442	ENSG00000280138.1	AC027290.2	TEC	2.04585	1.0327	0.00134659
10220	ENSG00000184956.16	MUC6	protein_coding	2.04138	1.02954	1.58629e-05
2526	ENSG00000106692.14	FKTN	protein_coding	2.04127	1.02947	0.0100322
12798	ENSG00000244754.8	N4BP2L2	protein_coding	2.03649	1.02608	0.0166358
6662	ENSG00000151233.11	GXYLT1	protein_coding	2.03552	1.0254	0.0167917
7002	ENSG00000156017.13	CARNMT1	protein_coding	2.03428	1.02452	0.0218284
14307	ENSG00000278000.1	AC139100.2	sense_intronic	2.03264	1.02335	0.0160965
12325	ENSG00000233559.1	LINC00513	lincRNA	2.03008	1.02154	0.000113921
12747	ENSG00000243766.8	HOTTIP	antisense	2.0298	1.02134	0.0227081
6055	ENSG00000143494.15	VASH2	protein_coding	2.02911	1.02085	0.000101999
6870	ENSG00000153933.10	DGKE	protein_coding	2.02739	1.01962	0.0175843
11554	ENSG00000213066.13	FGFR1OP	protein_coding	2.02677	1.01918	0.00885949
103	ENSG00000006432.15	MAP3K9	protein_coding	2.02639	1.01891	0.0190105
9558	ENSG00000177602.5	HASPIN	protein_coding	2.0262	1.01877	0.0225464
12598	ENSG00000240288.7	GHRLOS	antisense	2.02601	1.01864	9.65615e-05
14460	ENSG00000280407.2	AC132872.4	TEC	2.02434	1.01745	0.00552668
7846	ENSG00000164151.12	ICE1	protein_coding	2.02045	1.01468	0.0230601
742	ENSG00000066427.22	ATXN3	protein_coding	2.02006	1.0144	0.0213772
4327	ENSG00000127603.25	MACF1	protein_coding	2.0196	1.01407	0.013021
1945	ENSG00000101639.18	CEP192	protein_coding	2.01848	1.01327	0.00132333
14176	ENSG00000275318.1	AL136981.2	unprocessed_pseudogene	2.01751	1.01258	0.0179876
13296	ENSG00000259529.2	AL136295.5	protein_coding	2.01637	1.01176	0.000586314
7577	ENSG00000162775.15	RBM15	protein_coding	2.01635	1.01175	0.00771283
4069	ENSG00000124549.14	BTN2A3P	transcribed_unprocessed_pseudogene	2.01553	1.01116	0.0119589
13100	ENSG00000255150.2	EID3	protein_coding	2.01447	1.0104	0.00291471
13985	ENSG00000272734.1	ADIRF-AS1	processed_transcript	2.01418	1.01019	0.000714998
1224	ENSG00000083844.10	ZNF264	protein_coding	2.01384	1.00995	0.00274134
13924	ENSG00000272217.1	AL645940.1	lincRNA	2.01139	1.00819	0.0198203
13729	ENSG00000268471.6	MIR4453HG	bidirectional_promoter_lncRNA	2.01067	1.00768	0.024762
8682	ENSG00000169629.11	RGPD8	protein_coding	2.01017	1.00732	0.000216453
1736	ENSG00000100354.21	TNRC6B	protein_coding	2.01006	1.00724	0.00480391
5328	ENSG00000137075.18	RNF38	protein_coding	2.00948	1.00682	0.0207455
8072	ENSG00000165655.17	ZNF503	protein_coding	2.00798	1.00574	0.000377289
10736	ENSG00000196371.3	FUT4	protein_coding	2.00676	1.00487	0.0152247
12772	ENSG00000244257.5	PKD1P1	unprocessed_pseudogene	2.0063	1.00454	0.00166145
13346	ENSG00000260236.1	AC099778.1	antisense	2.00456	1.00328	0.00414275
13090	ENSG00000254996.5	ANKHD1-EIF4EBP3	protein_coding	2.00364	1.00262	0.00755752
8480	ENSG00000168116.14	KIAA1586	protein_coding	2.00154	1.00111	0.0176106
9315	ENSG00000175130.7	MARCKSL1	protein_coding	-2.00003	-1.00002	0.00142404
13331	ENSG00000260018.1	AC040169.1	antisense	-2.00041	-1.00029	0.000860526
9011	ENSG00000172296.13	SPTLC3	protein_coding	-2.00085	-1.00061	1.38186e-07
4248	ENSG00000126453.9	BCL2L12	protein_coding	-2.00245	-1.00176	0.0020989
11411	ENSG00000204866.8	IGFL2	protein_coding	-2.00247	-1.00178	0.0053647
5124	ENSG00000135617.4	PRADC1	protein_coding	-2.00571	-1.00411	0.000304134
7836	ENSG00000164111.15	ANXA5	protein_coding	-2.00649	-1.00467	0.00059558
12895	ENSG00000249007.1	AL691482.3	sense_intronic	-2.0065	-1.00468	0.000668235
10937	ENSG00000197483.10	ZNF628	protein_coding	-2.00689	-1.00496	0.000250413
11731	ENSG00000214796.8	AC098934.1	transcribed_unprocessed_pseudogene	-2.00734	-1.00529	0.00391553
14014	ENSG00000272991.1	AF129408.1	antisense	-2.00814	-1.00586	0.01377
3710	ENSG00000119888.10	EPCAM	protein_coding	-2.00961	-1.00691	0.00104433
7202	ENSG00000158710.14	TAGLN2	protein_coding	-2.01181	-1.00849	0.000562114
12007	ENSG00000226085.3	UQCRFS1P1	processed_pseudogene	-2.01256	-1.00903	0.00148544
10416	ENSG00000186468.13	RPS23	protein_coding	-2.01367	-1.00983	0.0028627
3325	ENSG00000115590.14	IL1R2	protein_coding	-2.01617	-1.01162	0.00493548
9749	ENSG00000179820.16	MYADM	protein_coding	-2.01658	-1.01191	0.00030929
3537	ENSG00000117632.23	STMN1	protein_coding	-2.01783	-1.01281	0.00102541
2253	ENSG00000104853.16	CLPTM1	protein_coding	-2.01857	-1.01333	0.00163623
1927	ENSG00000101444.13	AHCY	protein_coding	-2.02011	-1.01444	0.00431237
9976	ENSG00000182534.13	MXRA7	protein_coding	-2.02139	-1.01535	0.000709978
11103	ENSG00000198515.13	CNGA1	protein_coding	-2.02158	-1.01548	1.43955e-05
1616	ENSG00000099812.9	MISP	protein_coding	-2.02224	-1.01596	0.001199
7370	ENSG00000160563.14	MED27	protein_coding	-2.02452	-1.01758	0.00199336
6165	ENSG00000144455.14	SUMF1	protein_coding	-2.02552	-1.01829	0.000858025
6793	ENSG00000152766.6	ANKRD22	protein_coding	-2.02591	-1.01857	0.000788273
9487	ENSG00000176868.2	AL358781.1	antisense	-2.0268	-1.0192	0.000719727
1394	ENSG00000089157.16	RPLP0	protein_coding	-2.02699	-1.01934	0.00146791
8620	ENSG00000169116.11	PARM1	protein_coding	-2.0286	-1.02049	0.00129494
4675	ENSG00000131469.14	RPL27	protein_coding	-2.03267	-1.02337	0.00159414
1097	ENSG00000078668.14	VDAC3	protein_coding	-2.03281	-1.02348	0.00293235
3356	ENSG00000115884.11	SDC1	protein_coding	-2.03445	-1.02464	0.000741734
8004	ENSG00000165156.15	ZHX1	protein_coding	-2.03498	-1.02502	0.0104356
5999	ENSG00000143198.13	MGST3	protein_coding	-2.03501	-1.02504	0.00336469
50	ENSG00000004779.10	NDUFAB1	protein_coding	-2.03547	-1.02536	0.00111571
12284	ENSG00000232803.1	SLCO4A1-AS1	antisense	-2.03582	-1.02561	0.000238789
12525	ENSG00000237943.6	PRKCQ-AS1	processed_transcript	-2.03827	-1.02734	0.00133191
6606	ENSG00000149932.17	TMEM219	protein_coding	-2.03931	-1.02808	0.00411166
11267	ENSG00000203760.8	CENPW	protein_coding	-2.04014	-1.02867	0.00274774
8603	ENSG00000168994.13	PXDC1	protein_coding	-2.04061	-1.029	0.000428313
3653	ENSG00000119421.7	NDUFA8	protein_coding	-2.04143	-1.02958	0.00147717
8939	ENSG00000171700.14	RGS19	protein_coding	-2.04187	-1.02989	0.00090488
13422	ENSG00000261183.5	SPINT1-AS1	antisense	-2.04465	-1.03185	0.000501141
4296	ENSG00000127184.13	COX7C	protein_coding	-2.0449	-1.03203	0.00176204
9962	ENSG00000182379.10	NXPH4	protein_coding	-2.04614	-1.0329	0.000196021
7960	ENSG00000164897.13	TMUB1	protein_coding	-2.04617	-1.03293	0.000946835
3930	ENSG00000122873.12	CISD1	protein_coding	-2.04641	-1.0331	0.00409265
5457	ENSG00000137965.11	IFI44	protein_coding	-2.04749	-1.03386	0.000286278
9485	ENSG00000176845.13	METRNL	protein_coding	-2.04918	-1.03505	0.000711316
10241	ENSG00000185090.14	MANEAL	protein_coding	-2.04959	-1.03533	0.000949586
13687	ENSG00000267576.1	AC011472.3	sense_intronic	-2.05014	-1.03572	0.000415562
2490	ENSG00000106399.11	RPA3	protein_coding	-2.05034	-1.03587	0.0012189
6467	ENSG00000148248.14	SURF4	protein_coding	-2.0506	-1.03604	0.00310398
2196	ENSG00000104341.16	LAPTM4B	protein_coding	-2.05195	-1.037	0.000882863
6911	ENSG00000154518.9	ATP5MC3	protein_coding	-2.05249	-1.03737	0.00233298
7938	ENSG00000164733.21	CTSB	protein_coding	-2.053	-1.03773	0.00344891
7559	ENSG00000162645.13	GBP2	protein_coding	-2.0541	-1.0385	0.00127108
8152	ENSG00000166165.13	CKB	protein_coding	-2.05537	-1.0394	0.000537954
11773	ENSG00000215478.8	CES5AP1	transcribed_unprocessed_pseudogene	-2.0558	-1.0397	0.000627039
10743	ENSG00000196408.11	NOXO1	protein_coding	-2.05615	-1.03995	0.000772612
719	ENSG00000065717.15	TLE2	protein_coding	-2.05631	-1.04006	0.000174747
8491	ENSG00000168216.12	LMBRD1	protein_coding	-2.05698	-1.04053	0.00127138
1899	ENSG00000101276.16	SLC52A3	protein_coding	-2.05756	-1.04093	0.00140224
6404	ENSG00000147419.18	CCDC25	protein_coding	-2.05811	-1.04132	0.00475222
9843	ENSG00000181019.13	NQO1	protein_coding	-2.05852	-1.04161	0.0146733
5930	ENSG00000142530.10	FAM71E1	protein_coding	-2.05929	-1.04215	8.83864e-05
9637	ENSG00000178449.9	COX14	protein_coding	-2.05996	-1.04262	0.00121059
6711	ENSG00000151715.7	TMEM45B	protein_coding	-2.06065	-1.0431	0.00146009
4247	ENSG00000126432.14	PRDX5	protein_coding	-2.06088	-1.04326	0.00086928
5459	ENSG00000137970.7	RPL7P9	processed_pseudogene	-2.06184	-1.04393	0.000935146
7841	ENSG00000164125.15	GASK1B	protein_coding	-2.06312	-1.04483	9.15228e-06
10128	ENSG00000184076.13	UQCR10	protein_coding	-2.06521	-1.04629	0.00098873
4209	ENSG00000125931.11	CITED1	protein_coding	-2.06561	-1.04657	7.96167e-07
1613	ENSG00000099800.8	TIMM13	protein_coding	-2.06565	-1.0466	0.00252843
2914	ENSG00000111348.9	ARHGDIB	protein_coding	-2.06605	-1.04687	0.000292905
10616	ENSG00000188761.13	BCL2L15	protein_coding	-2.06679	-1.04739	0.00297895
13707	ENSG00000267855.5	NDUFA7	protein_coding	-2.06716	-1.04765	0.00148924
6384	ENSG00000147155.11	EBP	protein_coding	-2.0676	-1.04796	0.000594376
8552	ENSG00000168653.11	NDUFS5	protein_coding	-2.06891	-1.04887	0.00112095
6438	ENSG00000147853.17	AK3	protein_coding	-2.06902	-1.04895	0.000598828
878	ENSG00000071073.13	MGAT4A	protein_coding	-2.07147	-1.05065	2.70388e-13
3588	ENSG00000118513.19	MYB	protein_coding	-2.07209	-1.05109	0.00272377
8387	ENSG00000167658.16	EEF2	protein_coding	-2.07371	-1.05222	0.00737179
7926	ENSG00000164647.9	STEAP1	protein_coding	-2.07412	-1.0525	0.000146949
12672	ENSG00000242071.3	RPL7AP6	processed_pseudogene	-2.07574	-1.05363	0.00193559
14489	ENSG00000281991.1	TMEM265	protein_coding	-2.07606	-1.05385	0.00165994
10807	ENSG00000196704.12	AMZ2	protein_coding	-2.07937	-1.05615	0.00562785
12613	ENSG00000240583.12	AQP1	protein_coding	-2.07997	-1.05656	0.000305302
4587	ENSG00000130725.7	UBE2M	protein_coding	-2.08006	-1.05662	8.09069e-05
1062	ENSG00000077348.9	EXOSC5	protein_coding	-2.08067	-1.05705	0.000915138
10031	ENSG00000183048.12	SLC25A10	protein_coding	-2.08104	-1.0573	0.00030577
13217	ENSG00000258232.2	AC125611.3	antisense	-2.08135	-1.05752	0.000453159
10340	ENSG00000185803.9	SLC52A2	protein_coding	-2.08175	-1.0578	0.000483684
9141	ENSG00000173457.11	PPP1R14B	protein_coding	-2.0859	-1.06067	0.000753909
10253	ENSG00000185164.14	NOMO2	protein_coding	-2.08639	-1.06101	0.0160356
12737	ENSG00000243678.11	NME2	protein_coding	-2.08701	-1.06144	0.000811389
12993	ENSG00000253174.2	AC009630.2	antisense	-2.08721	-1.06158	0.000182276
10680	ENSG00000189376.12	C8orf76	protein_coding	-2.08866	-1.06258	0.00170141
425	ENSG00000039068.19	CDH1	protein_coding	-2.08971	-1.0633	0.00532535
12655	ENSG00000241741.1	RPL7AP30	processed_pseudogene	-2.09053	-1.06387	0.00186066
2856	ENSG00000110717.13	NDUFS8	protein_coding	-2.09092	-1.06414	0.00720159
2305	ENSG00000105197.11	TIMM50	protein_coding	-2.09149	-1.06453	0.00171901
3508	ENSG00000117410.14	ATP6V0B	protein_coding	-2.0915	-1.06454	0.00152502
13447	ENSG00000261512.2	AC092368.3	lincRNA	-2.09165	-1.06464	5.20544e-05
3463	ENSG00000116885.18	OSCP1	protein_coding	-2.09318	-1.06569	3.08337e-05
3458	ENSG00000116857.17	TMEM9	protein_coding	-2.0932	-1.06571	0.000986788
9609	ENSG00000178078.11	STAP2	protein_coding	-2.09566	-1.0674	0.000248997
5888	ENSG00000141934.10	PLPP2	protein_coding	-2.09635	-1.06788	0.00488149
13472	ENSG00000261857.7	MIA	protein_coding	-2.09647	-1.06796	0.000154867
3392	ENSG00000116209.11	TMEM59	protein_coding	-2.09773	-1.06883	0.00597106
6527	ENSG00000148926.10	ADM	protein_coding	-2.09819	-1.06914	0.00132272
10205	ENSG00000184840.11	TMED9	protein_coding	-2.09827	-1.0692	0.000637944
9670	ENSG00000178896.9	EXOSC4	protein_coding	-2.09933	-1.06993	0.00123172
11064	ENSG00000198242.14	RPL23A	protein_coding	-2.1	-1.07039	0.00165304
1612	ENSG00000099797.15	TECR	protein_coding	-2.10063	-1.07083	0.000428906
7943	ENSG00000164761.9	TNFRSF11B	protein_coding	-2.10144	-1.07138	0.000201219
11851	ENSG00000221947.7	XKR9	protein_coding	-2.10392	-1.07308	4.36365e-05
2366	ENSG00000105552.15	BCAT2	protein_coding	-2.10481	-1.07369	0.000416528
10394	ENSG00000186212.3	SOWAHB	protein_coding	-2.10508	-1.07387	0.000154123
14201	ENSG00000275718.2	CCL15	protein_coding	-2.10534	-1.07405	0.00165193
3999	ENSG00000123810.8	B9D2	protein_coding	-2.10542	-1.07411	0.000357793
7656	ENSG00000163347.6	CLDN1	protein_coding	-2.10613	-1.07459	0.000455796
6092	ENSG00000143761.16	ARF1	protein_coding	-2.10805	-1.07591	0.000753919
6290	ENSG00000145979.18	TBC1D7	protein_coding	-2.11169	-1.0784	0.00101405
14282	ENSG00000277639.2	AC007906.2	protein_coding	-2.11213	-1.0787	2.58115e-05
13731	ENSG00000268565.1	AC005339.1	antisense	-2.11247	-1.07893	0.00173356
12319	ENSG00000233476.3	EEF1A1P6	processed_pseudogene	-2.11342	-1.07958	0.000443358
6822	ENSG00000153130.17	SCOC	protein_coding	-2.11587	-1.08125	0.00286558
4448	ENSG00000129235.10	TXNDC17	protein_coding	-2.11616	-1.08145	0.00313239
9644	ENSG00000178585.15	CTNNBIP1	protein_coding	-2.11682	-1.0819	0.000355304
2464	ENSG00000106153.13	CHCHD2	protein_coding	-2.11703	-1.08204	0.00112787
9994	ENSG00000182712.16	CMC4	protein_coding	-2.11712	-1.0821	0.000490293
9864	ENSG00000181284.2	TMEM102	protein_coding	-2.1176	-1.08243	0.000168494
14197	ENSG00000275688.4	CCL15-CCL14	protein_coding	-2.1193	-1.08359	0.00373081
10659	ENSG00000189171.14	S100A13	protein_coding	-2.11932	-1.0836	0.00454382
5576	ENSG00000138777.20	PPA2	protein_coding	-2.1203	-1.08427	0.00158599
12259	ENSG00000232187.1	FTH1P7	processed_pseudogene	-2.12201	-1.08543	0.00212116
8446	ENSG00000167969.13	ECI1	protein_coding	-2.12265	-1.08587	0.0012579
13345	ENSG00000260231.2	KDM7A-DT	bidirectional_promoter_lncRNA	-2.12285	-1.086	2.37991e-05
4148	ENSG00000125505.17	MBOAT7	protein_coding	-2.12329	-1.0863	0.000454718
9890	ENSG00000181649.7	PHLDA2	protein_coding	-2.1239	-1.08671	0.000626486
7723	ENSG00000163682.16	RPL9	protein_coding	-2.12412	-1.08687	0.000825594
9696	ENSG00000179091.5	CYC1	protein_coding	-2.1244	-1.08705	0.00106929
2761	ENSG00000109475.16	RPL34	protein_coding	-2.12533	-1.08769	0.000964979
9148	ENSG00000173511.9	VEGFB	protein_coding	-2.12602	-1.08815	0.000275239
5395	ENSG00000137547.8	MRPL15	protein_coding	-2.12603	-1.08816	0.00062303
6251	ENSG00000145494.11	NDUFS6	protein_coding	-2.12788	-1.08942	0.000239218
9350	ENSG00000175390.14	EIF3F	protein_coding	-2.12912	-1.09026	0.00300269
8740	ENSG00000170043.11	TRAPPC1	protein_coding	-2.13105	-1.09156	0.000759956
12338	ENSG00000233913.7	RPL10P9	processed_pseudogene	-2.13292	-1.09283	0.000578688
2934	ENSG00000111640.15	GAPDH	protein_coding	-2.13498	-1.09422	0.00105484
11557	ENSG00000213085.10	CFAP45	protein_coding	-2.1351	-1.0943	2.72133e-05
2950	ENSG00000111678.11	C12orf57	protein_coding	-2.13589	-1.09484	0.000836379
4346	ENSG00000127952.17	STYXL1	protein_coding	-2.1368	-1.09545	0.000663128
12096	ENSG00000228300.14	C19orf24	protein_coding	-2.13761	-1.096	0.00146694
7360	ENSG00000160404.18	TOR2A	protein_coding	-2.1378	-1.09613	0.00159276
3750	ENSG00000120306.11	CYSTM1	protein_coding	-2.1389	-1.09687	0.00251969
4128	ENSG00000125356.7	NDUFA1	protein_coding	-2.14186	-1.09886	0.000538648
3643	ENSG00000119383.19	PTPA	protein_coding	-2.14203	-1.09898	0.000570896
9909	ENSG00000181885.18	CLDN7	protein_coding	-2.14236	-1.0992	0.000323367
4376	ENSG00000128311.14	TST	protein_coding	-2.14272	-1.09944	0.000575122
2823	ENSG00000110195.13	FOLR1	protein_coding	-2.14612	-1.10173	6.69005e-06
11041	ENSG00000198125.13	MB	protein_coding	-2.14633	-1.10187	1.04729e-05
3676	ENSG00000119655.10	NPC2	protein_coding	-2.1469	-1.10226	0.000309218
13236	ENSG00000258474.1	LINC02313	lincRNA	-2.14759	-1.10272	0.0018813
5313	ENSG00000136942.15	RPL35	protein_coding	-2.14801	-1.103	0.000712705
11394	ENSG00000204673.10	AKT1S1	protein_coding	-2.14866	-1.10344	0.00361558
6081	ENSG00000143653.10	SCCPDH	protein_coding	-2.14903	-1.10369	0.000767352
6460	ENSG00000148180.19	GSN	protein_coding	-2.15286	-1.10626	0.000782192
9695	ENSG00000179085.7	DPM3	protein_coding	-2.15558	-1.10808	0.000642788
2230	ENSG00000104679.11	R3HCC1	protein_coding	-2.15573	-1.10817	0.000374326
7312	ENSG00000160113.5	NR2F6	protein_coding	-2.15762	-1.10944	0.000439264
4025	ENSG00000124164.15	VAPB	protein_coding	-2.15823	-1.10985	0.0139336
5951	ENSG00000142684.9	ZNF593	protein_coding	-2.15833	-1.10991	0.000577097
10434	ENSG00000186603.5	HPDL	protein_coding	-2.15922	-1.11051	0.00120437
14468	ENSG00000280734.2	LINC01232	processed_transcript	-2.15938	-1.11061	5.80921e-06
14109	ENSG00000274049.4	INO80B-WBP1	protein_coding	-2.16122	-1.11185	5.16264e-08
2371	ENSG00000105583.11	WDR83OS	protein_coding	-2.16147	-1.11201	0.000475851
2695	ENSG00000108679.13	LGALS3BP	protein_coding	-2.16237	-1.11261	0.00026982
4720	ENSG00000131941.8	RHPN2	protein_coding	-2.16388	-1.11362	0.00026494
7448	ENSG00000161618.10	ALDH16A1	protein_coding	-2.1664	-1.1153	0.00228865
11143	ENSG00000198721.12	ECI2	protein_coding	-2.16768	-1.11615	1.27414e-08
3514	ENSG00000117472.10	TSPAN1	protein_coding	-2.16954	-1.11739	0.000285747
3043	ENSG00000112561.18	TFEB	protein_coding	-2.16987	-1.11761	0.000210793
9989	ENSG00000182648.12	LINC01006	lincRNA	-2.1703	-1.1179	0.00373049
8377	ENSG00000167632.15	TRAPPC9	protein_coding	-2.17061	-1.1181	0.000655472
10082	ENSG00000183617.5	MRPL54	protein_coding	-2.17216	-1.11913	0.000655812
5023	ENSG00000134864.10	GGACT	protein_coding	-2.17227	-1.1192	1.34465e-05
7663	ENSG00000163382.12	NAXE	protein_coding	-2.17261	-1.11943	0.000737105
5351	ENSG00000137210.13	TMEM14B	protein_coding	-2.17272	-1.1195	0.00044383
638	ENSG00000062582.14	MRPS24	protein_coding	-2.17349	-1.12001	0.00123218
12143	ENSG00000229119.3	AC026403.1	processed_pseudogene	-2.17569	-1.12148	0.000723617
2247	ENSG00000104823.9	ECH1	protein_coding	-2.17591	-1.12162	0.00038699
12866	ENSG00000248098.12	BCKDHA	protein_coding	-2.17633	-1.1219	0.00022662
12544	ENSG00000238227.8	TMEM250	protein_coding	-2.17915	-1.12377	0.000386357
11292	ENSG00000204128.6	C2orf72	protein_coding	-2.18023	-1.12448	0.0138377
10027	ENSG00000183011.13	NAA38	protein_coding	-2.18043	-1.12462	0.001063
7036	ENSG00000156482.11	RPL30	protein_coding	-2.18044	-1.12462	0.000627892
4357	ENSG00000128016.6	ZFP36	protein_coding	-2.18072	-1.12481	0.000497657
11431	ENSG00000205138.3	SDHAF1	protein_coding	-2.1812	-1.12512	0.000389514
7897	ENSG00000164405.11	UQCRQ	protein_coding	-2.1814	-1.12526	0.000892237
8540	ENSG00000168528.12	SERINC2	protein_coding	-2.18156	-1.12536	0.000361367
11552	ENSG00000213058.3	AL365357.1	processed_pseudogene	-2.18254	-1.12601	0.000804096
3185	ENSG00000114391.13	RPL24	protein_coding	-2.18775	-1.12945	0.000725294
6195	ENSG00000144746.7	ARL6IP5	protein_coding	-2.18807	-1.12966	0.00116574
7240	ENSG00000159184.7	HOXB13	protein_coding	-2.18861	-1.13002	3.29251e-06
7936	ENSG00000164713.9	BRI3	protein_coding	-2.19178	-1.13211	0.00187569
4152	ENSG00000125611.15	CHCHD5	protein_coding	-2.19427	-1.13374	0.00130716
9572	ENSG00000177700.6	POLR2L	protein_coding	-2.19483	-1.13411	0.000437981
6676	ENSG00000151366.13	NDUFC2	protein_coding	-2.19551	-1.13456	0.00463118
8382	ENSG00000167645.17	YIF1B	protein_coding	-2.19642	-1.13516	0.00121867
5974	ENSG00000143001.5	TMEM61	protein_coding	-2.19655	-1.13524	2.00439e-05
2491	ENSG00000106400.12	ZNHIT1	protein_coding	-2.19717	-1.13564	0.0149596
13495	ENSG00000262664.3	OVCA2	protein_coding	-2.19786	-1.1361	0.000324887
8419	ENSG00000167775.11	CD320	protein_coding	-2.19902	-1.13686	0.000313873
9557	ENSG00000177600.9	RPLP2	protein_coding	-2.19904	-1.13687	0.000509045
5819	ENSG00000141367.11	CLTC	protein_coding	-2.19933	-1.13707	0.0109154
6103	ENSG00000143819.12	EPHX1	protein_coding	-2.19955	-1.13721	0.00018462
10422	ENSG00000186493.12	C5orf38	protein_coding	-2.20367	-1.13991	0.0155833
13248	ENSG00000258644.5	SYNJ2BP-COX16	protein_coding	-2.20383	-1.14001	0.000320825
5789	ENSG00000140990.15	NDUFB10	protein_coding	-2.20397	-1.14011	0.00036741
8640	ENSG00000169230.10	PRELID1	protein_coding	-2.20411	-1.1402	0.000312223
1035	ENSG00000076554.15	TPD52	protein_coding	-2.20425	-1.14029	0.000286341
4386	ENSG00000128524.5	ATP6V1F	protein_coding	-2.20439	-1.14038	0.000427655
4644	ENSG00000131143.8	COX4I1	protein_coding	-2.20633	-1.14165	0.00103579
5587	ENSG00000138821.13	SLC39A8	protein_coding	-2.20636	-1.14167	0.000166097
2228	ENSG00000104660.18	LEPROTL1	protein_coding	-2.20663	-1.14185	0.0143294
61	ENSG00000005022.6	SLC25A5	protein_coding	-2.20678	-1.14194	0.000562459
7033	ENSG00000156467.9	UQCRB	protein_coding	-2.20698	-1.14208	0.000655153
699	ENSG00000065268.10	WDR18	protein_coding	-2.20716	-1.14219	0.00270741
12324	ENSG00000233558.1	AL050331.1	processed_pseudogene	-2.20737	-1.14233	0.00323594
3711	ENSG00000119899.13	SLC17A5	protein_coding	-2.20824	-1.1429	0.000300693
4746	ENSG00000132207.17	SLX1A	protein_coding	-2.2095	-1.14372	0.00016995
508	ENSG00000049860.14	HEXB	protein_coding	-2.21055	-1.14441	0.00654547
12033	ENSG00000226564.1	FTH1P20	processed_pseudogene	-2.21245	-1.14565	0.000516727
12472	ENSG00000236756.4	DNAJC9-AS1	antisense	-2.21309	-1.14606	4.51507e-07
13459	ENSG00000261713.6	SSTR5-AS1	processed_transcript	-2.21548	-1.14762	3.48787e-05
5418	ENSG00000137767.14	SQOR	protein_coding	-2.21737	-1.14885	0.000129981
7205	ENSG00000158716.8	DUSP23	protein_coding	-2.21862	-1.14966	0.000334168
4859	ENSG00000133112.16	TPT1	protein_coding	-2.22035	-1.15079	0.000573362
5933	ENSG00000142544.7	CTU1	protein_coding	-2.22183	-1.15175	6.60433e-05
8776	ENSG00000170345.10	FOS	protein_coding	-2.22312	-1.15258	0.000323663
11623	ENSG00000213648.10	SULT1A4	protein_coding	-2.22315	-1.1526	0.000148464
8700	ENSG00000169738.7	DCXR	protein_coding	-2.22584	-1.15435	0.00106482
5788	ENSG00000140988.16	RPS2	protein_coding	-2.22639	-1.15471	0.000888459
304	ENSG00000021355.13	SERPINB1	protein_coding	-2.22794	-1.15571	0.00028909
2525	ENSG00000106688.12	SLC1A1	protein_coding	-2.22958	-1.15677	0.000733676
11713	ENSG00000214485.6	RPL7P1	processed_pseudogene	-2.23104	-1.15772	0.000535353
9666	ENSG00000178821.13	TMEM52	protein_coding	-2.23121	-1.15782	0.00013671
2630	ENSG00000108106.14	UBE2S	protein_coding	-2.23721	-1.1617	0.000212566
12611	ENSG00000240509.1	RPL34P18	processed_pseudogene	-2.23739	-1.16182	0.00298803
9191	ENSG00000173890.17	GPR160	protein_coding	-2.23862	-1.16261	0.000362851
9008	ENSG00000172270.19	BSG	protein_coding	-2.23874	-1.16269	0.0005329
10648	ENSG00000189077.11	TMEM120A	protein_coding	-2.23996	-1.16347	0.000374339
10891	ENSG00000197180.2	AC244090.1	lincRNA	-2.24187	-1.1647	0.000344442
5842	ENSG00000141504.11	SAT2	protein_coding	-2.24632	-1.16757	0.00268625
8602	ENSG00000168993.15	CPLX1	protein_coding	-2.24748	-1.16831	2.60299e-07
12333	ENSG00000233834.6	AC005083.1	processed_transcript	-2.24768	-1.16843	0.00869077
6949	ENSG00000155115.7	GTF3C6	protein_coding	-2.24784	-1.16854	0.000354481
3350	ENSG00000115828.17	QPCT	protein_coding	-2.24928	-1.16946	3.38314e-05
2964	ENSG00000111775.3	COX6A1	protein_coding	-2.24947	-1.16959	0.000552238
8481	ENSG00000168118.11	RAB4A	protein_coding	-2.24995	-1.16989	0.000759665
4576	ENSG00000130701.4	RBBP8NL	protein_coding	-2.25159	-1.17094	2.54902e-05
9922	ENSG00000182054.9	IDH2	protein_coding	-2.25433	-1.1727	0.00696346
2633	ENSG00000108176.15	DNAJC12	protein_coding	-2.25461	-1.17288	4.22522e-05
13526	ENSG00000263429.3	TMEM238L	protein_coding	-2.25671	-1.17422	0.000172404
2973	ENSG00000111843.14	TMEM14C	protein_coding	-2.25685	-1.17431	0.000318717
7469	ENSG00000161921.15	CXCL16	protein_coding	-2.25766	-1.17483	0.000199633
2708	ENSG00000108828.16	VAT1	protein_coding	-2.2592	-1.17581	0.000105152
11459	ENSG00000205544.4	TMEM256	protein_coding	-2.26082	-1.17685	0.000231963
10959	ENSG00000197635.10	DPP4	protein_coding	-2.26251	-1.17792	0.000571428
5879	ENSG00000141753.7	IGFBP4	protein_coding	-2.26416	-1.17898	0.000215561
13674	ENSG00000267469.1	AC005944.1	antisense	-2.26419	-1.179	0.000428791
7284	ENSG00000159720.12	ATP6V0D1	protein_coding	-2.26792	-1.18137	0.00070631
3960	ENSG00000123179.14	EBPL	protein_coding	-2.26793	-1.18138	0.001059
4217	ENSG00000125971.16	DYNLRB1	protein_coding	-2.27078	-1.18319	0.000447398
73	ENSG00000005243.10	COPZ2	protein_coding	-2.27103	-1.18334	3.63431e-05
12861	ENSG00000247993.2	FOXD1-AS1	lincRNA	-2.27159	-1.1837	0.00172148
9407	ENSG00000175920.18	DOK7	protein_coding	-2.27197	-1.18395	2.22293e-07
12309	ENSG00000233276.5	GPX1	polymorphic_pseudogene	-2.27305	-1.18463	0.000240819
9436	ENSG00000176209.11	SMIM19	protein_coding	-2.2733	-1.18479	0.00105556
5818	ENSG00000141349.8	G6PC3	protein_coding	-2.2735	-1.18492	0.00109019
330	ENSG00000023892.11	DEF6	protein_coding	-2.2737	-1.18504	8.58055e-06
12470	ENSG00000236735.3	RPL31P63	processed_pseudogene	-2.27499	-1.18586	0.00168769
12514	ENSG00000237550.5	RPL9P9	transcribed_processed_pseudogene	-2.27525	-1.18603	0.000333524
12496	ENSG00000237214.3	AL080243.2	processed_pseudogene	-2.27725	-1.1873	0.000778342
7815	ENSG00000164056.11	SPRY1	protein_coding	-2.27773	-1.1876	0.00015316
14360	ENSG00000279033.1	AC090984.1	TEC	-2.27834	-1.18798	0.00031732
11389	ENSG00000204628.11	RACK1	protein_coding	-2.27899	-1.18839	0.000238006
6435	ENSG00000147804.9	SLC39A4	protein_coding	-2.28415	-1.19166	0.00120519
7214	ENSG00000158806.14	NPM2	protein_coding	-2.2852	-1.19232	2.88949e-05
11596	ENSG00000213442.5	RPL18AP3	processed_pseudogene	-2.28601	-1.19283	0.000297429
2615	ENSG00000107954.10	NEURL1	protein_coding	-2.28881	-1.1946	2.76928e-06
9213	ENSG00000174132.9	FAM174A	protein_coding	-2.29361	-1.19762	0.000369592
3874	ENSG00000122035.6	RASL11A	protein_coding	-2.29485	-1.1984	0.000109425
13630	ENSG00000266964.5	FXYD1	protein_coding	-2.29523	-1.19864	0.000729567
4270	ENSG00000126768.12	TIMM17B	protein_coding	-2.29728	-1.19993	0.000376576
12339	ENSG00000233927.5	RPS28	protein_coding	-2.29827	-1.20055	0.000370109
10363	ENSG00000185973.11	TMLHE	protein_coding	-2.30021	-1.20176	0.00502162
13371	ENSG00000260465.1	AC018557.1	antisense	-2.30047	-1.20193	2.88112e-05
1335	ENSG00000087460.24	GNAS	protein_coding	-2.30114	-1.20235	0.000379449
3022	ENSG00000112306.8	RPS12	protein_coding	-2.3068	-1.20589	0.000224218
6701	ENSG00000151632.17	AKR1C2	protein_coding	-2.30741	-1.20628	0.000310087
9638	ENSG00000178464.6	RPL10P16	processed_pseudogene	-2.30794	-1.20661	0.000278585
967	ENSG00000074416.14	MGLL	protein_coding	-2.30976	-1.20774	0.000610375
9397	ENSG00000175806.15	MSRA	protein_coding	-2.31052	-1.20822	3.34494e-05
13064	ENSG00000254665.1	AC091053.1	antisense	-2.31067	-1.20831	0.000525498
4516	ENSG00000130193.8	THEM6	protein_coding	-2.31091	-1.20846	0.000305338
813	ENSG00000068903.20	SIRT2	protein_coding	-2.31098	-1.20851	0.000189004
13123	ENSG00000255639.3	AC005833.1	protein_coding	-2.31296	-1.20974	3.80628e-05
8769	ENSG00000170296.10	GABARAP	protein_coding	-2.3135	-1.21008	0.000142744
7534	ENSG00000162496.9	DHRS3	protein_coding	-2.31485	-1.21092	0.000122116
9983	ENSG00000182580.3	EPHB3	protein_coding	-2.31672	-1.21209	1.49684e-06
4534	ENSG00000130313.7	AC010618.1	protein_coding	-2.31842	-1.21314	0.00015151
14265	ENSG00000277203.1	F8A1	protein_coding	-2.31895	-1.21347	0.000260896
1587	ENSG00000099250.18	NRP1	protein_coding	-2.32123	-1.21489	4.37529e-05
2886	ENSG00000111110.12	PPM1H	protein_coding	-2.32143	-1.21501	7.80749e-06
13049	ENSG00000254452.1	AP001107.2	antisense	-2.32179	-1.21523	3.2682e-05
5091	ENSG00000135404.11	CD63	protein_coding	-2.32202	-1.21538	0.000238781
11098	ENSG00000198478.8	SH3BGRL2	protein_coding	-2.32259	-1.21573	0.00028946
3140	ENSG00000113732.9	ATP6V0E1	protein_coding	-2.32316	-1.21609	0.000263566
4010	ENSG00000123989.14	CHPF	protein_coding	-2.32455	-1.21695	0.000114685
1009	ENSG00000075624.15	ACTB	protein_coding	-2.32631	-1.21804	0.000519716
13498	ENSG00000262814.8	MRPL12	protein_coding	-2.32638	-1.21809	0.000344187
311	ENSG00000022277.12	RTF2	protein_coding	-2.32897	-1.21969	0.000232488
14306	ENSG00000277998.1	AC107075.1	unprocessed_pseudogene	-2.32921	-1.21984	0.000604116
2445	ENSG00000106025.8	TSPAN12	protein_coding	-2.32989	-1.22026	0.00126514
6999	ENSG00000155959.11	VBP1	protein_coding	-2.33065	-1.22073	0.000454292
8681	ENSG00000169627.8	BOLA2B	protein_coding	-2.33388	-1.22273	0.000284999
4916	ENSG00000133872.13	SARAF	protein_coding	-2.33507	-1.22347	0.00053798
744	ENSG00000066468.22	FGFR2	protein_coding	-2.33715	-1.22475	4.6485e-06
10368	ENSG00000186010.19	NDUFA13	protein_coding	-2.3387	-1.22571	0.00028938
13752	ENSG00000269145.2	AC007192.2	antisense	-2.33907	-1.22593	0.00242856
4149	ENSG00000125520.14	SLC2A4RG	protein_coding	-2.33964	-1.22628	0.000289913
648	ENSG00000063180.9	CA11	protein_coding	-2.34087	-1.22704	0.000294768
6589	ENSG00000149679.11	CABLES2	protein_coding	-2.34157	-1.22748	5.66505e-05
2369	ENSG00000105568.18	PPP2R1A	protein_coding	-2.34211	-1.22781	0.000223582
6206	ENSG00000144852.17	NR1I2	protein_coding	-2.34223	-1.22788	0.000437247
8783	ENSG00000170412.17	GPRC5C	protein_coding	-2.34367	-1.22877	0.000132192
2387	ENSG00000105672.14	ETV2	protein_coding	-2.34453	-1.2293	0.000197569
1996	ENSG00000102178.13	UBL4A	protein_coding	-2.34456	-1.22932	0.000226076
4223	ENSG00000126005.17	MMP24OS	protein_coding	-2.35116	-1.23337	0.000224309
11817	ENSG00000219507.4	FTH1P8	processed_pseudogene	-2.35218	-1.234	0.000264258
8559	ENSG00000168734.14	PKIG	protein_coding	-2.35621	-1.23647	2.34331e-05
9250	ENSG00000174514.13	MFSD4A	protein_coding	-2.35739	-1.23719	4.81771e-05
5172	ENSG00000135940.6	COX5B	protein_coding	-2.35781	-1.23745	0.000261302
6473	ENSG00000148303.17	RPL7A	protein_coding	-2.36073	-1.23923	0.000589514
9464	ENSG00000176532.4	PRR15	protein_coding	-2.36477	-1.2417	9.4629e-05
3952	ENSG00000123131.13	PRDX4	protein_coding	-2.36698	-1.24305	0.000243829
4176	ENSG00000125753.14	VASP	protein_coding	-2.36842	-1.24393	8.58507e-05
10392	ENSG00000186204.14	CYP4F12	protein_coding	-2.36846	-1.24395	2.90406e-07
3031	ENSG00000112378.12	PERP	protein_coding	-2.36958	-1.24463	8.91634e-05
13029	ENSG00000253958.1	CLDN23	protein_coding	-2.37136	-1.24571	0.00552145
1793	ENSG00000100600.15	LGMN	protein_coding	-2.37498	-1.24792	0.000104089
2483	ENSG00000106351.13	AGFG2	protein_coding	-2.37608	-1.24858	0.000543548
7669	ENSG00000163435.16	ELF3	protein_coding	-2.3762	-1.24865	2.20412e-05
8218	ENSG00000166557.13	TMED3	protein_coding	-2.3787	-1.25017	0.00125698
7005	ENSG00000156042.17	CFAP70	protein_coding	-2.37984	-1.25086	6.79666e-07
12384	ENSG00000234797.5	RPS3AP6	processed_pseudogene	-2.38016	-1.25106	0.000212995
5636	ENSG00000139438.5	FAM222A	protein_coding	-2.38069	-1.25138	6.48373e-05
8353	ENSG00000167526.13	RPL13	protein_coding	-2.38172	-1.25201	0.00024692
5430	ENSG00000137818.12	RPLP1	protein_coding	-2.38363	-1.25316	0.000270052
13442	ENSG00000261487.1	AC135048.1	processed_transcript	-2.38484	-1.25389	0.00589809
10304	ENSG00000185519.9	FAM131C	protein_coding	-2.38842	-1.25606	4.91506e-06
7040	ENSG00000156508.18	EEF1A1	protein_coding	-2.38906	-1.25644	0
4161	ENSG00000125656.10	CLPP	protein_coding	-2.38914	-1.25649	0.000102705
9117	ENSG00000173221.14	GLRX	protein_coding	-2.38957	-1.25675	0.00116274
8608	ENSG00000169021.6	UQCRFS1	protein_coding	-2.39065	-1.2574	9.75226e-05
11269	ENSG00000203778.8	FAM229B	protein_coding	-2.39133	-1.25782	0.000533642
9000	ENSG00000172183.15	ISG20	protein_coding	-2.39229	-1.25839	0.00151094
5923	ENSG00000142409.6	ZNF787	protein_coding	-2.39259	-1.25857	0.000145541
10122	ENSG00000184009.11	ACTG1	protein_coding	-2.39316	-1.25892	0.000170807
1278	ENSG00000085831.15	TTC39A	protein_coding	-2.39357	-1.25917	0.001308
7796	ENSG00000163993.7	S100P	protein_coding	-2.39369	-1.25924	0.000221154
2206	ENSG00000104408.9	EIF3E	protein_coding	-2.39515	-1.26012	0.000426241
4502	ENSG00000130021.13	PUDP	protein_coding	-2.39837	-1.26205	0.00515386
11745	ENSG00000215030.5	RPL13P12	processed_pseudogene	-2.40188	-1.26416	0.000155195
2503	ENSG00000106537.8	TSPAN13	protein_coding	-2.40207	-1.26428	0.00168784
2883	ENSG00000111057.11	KRT18	protein_coding	-2.40369	-1.26525	0.000145357
4875	ENSG00000133265.11	HSPBP1	protein_coding	-2.40449	-1.26573	7.11269e-05
7915	ENSG00000164587.13	RPS14	protein_coding	-2.4082	-1.26796	0.000491219
10968	ENSG00000197728.11	RPS26	protein_coding	-2.41024	-1.26918	0.000243747
21	ENSG00000002586.20	CD99	protein_coding	-2.41426	-1.27158	0.0126998
3282	ENSG00000115286.20	NDUFS7	protein_coding	-2.41501	-1.27203	0.00254028
12615	ENSG00000240668.1	KRT8P36	processed_pseudogene	-2.41574	-1.27247	6.89927e-06
372	ENSG00000030582.18	GRN	protein_coding	-2.4163	-1.2728	4.44557e-05
6167	ENSG00000144485.11	HES6	protein_coding	-2.42013	-1.27509	0.000113887
9566	ENSG00000177675.8	CD163L1	protein_coding	-2.42259	-1.27655	3.32784e-06
1259	ENSG00000085377.14	PREP	protein_coding	-2.42312	-1.27686	0.000641238
5276	ENSG00000136810.13	TXN	protein_coding	-2.42487	-1.27791	0.00023723
4778	ENSG00000132437.18	DDC	protein_coding	-2.42572	-1.27841	0.0201796
9288	ENSG00000174886.13	NDUFA11	protein_coding	-2.42574	-1.27842	0.0015193
6297	ENSG00000146066.3	HIGD2A	protein_coding	-2.42865	-1.28015	0.000138013
6421	ENSG00000147604.14	RPL7	protein_coding	-2.4308	-1.28143	0.000217775
5826	ENSG00000141401.12	IMPA2	protein_coding	-2.43193	-1.2821	0.000183208
9497	ENSG00000176945.17	MUC20	protein_coding	-2.43234	-1.28234	0.00302449
3025	ENSG00000112335.15	SNX3	protein_coding	-2.43369	-1.28314	0.000292511
4517	ENSG00000130202.10	NECTIN2	protein_coding	-2.43471	-1.28375	0.00012246
8905	ENSG00000171368.12	TPPP	protein_coding	-2.43779	-1.28557	0.000943935
4652	ENSG00000131188.12	PRR7	protein_coding	-2.43799	-1.28569	5.69868e-05
9467	ENSG00000176595.4	KBTBD11	protein_coding	-2.43972	-1.28671	8.39272e-07
3327	ENSG00000115641.19	FHL2	protein_coding	-2.4428	-1.28853	0.000752583
8734	ENSG00000169994.18	MYO7B	protein_coding	-2.44335	-1.28886	0.0029684
9420	ENSG00000176092.15	CRYBG2	protein_coding	-2.44429	-1.28942	0.00171826
8095	ENSG00000165775.18	FUNDC2	protein_coding	-2.44703	-1.29103	0.000426939
13227	ENSG00000258377.1	AL139099.1	antisense	-2.44735	-1.29122	8.41738e-09
8831	ENSG00000170786.12	SDR16C5	protein_coding	-2.4534	-1.29478	0.000135381
8248	ENSG00000166823.5	MESP1	protein_coding	-2.45433	-1.29533	2.2765e-07
7965	ENSG00000164919.11	COX6C	protein_coding	-2.45438	-1.29536	0.000146198
8998	ENSG00000172172.7	MRPL13	protein_coding	-2.45809	-1.29754	0.000226864
4320	ENSG00000127528.5	KLF2	protein_coding	-2.45822	-1.29761	2.2788e-05
3176	ENSG00000114315.4	HES1	protein_coding	-2.46115	-1.29933	4.62818e-05
10352	ENSG00000185883.12	ATP6V0C	protein_coding	-2.46119	-1.29935	0.000106839
6222	ENSG00000145103.14	ILDR1	protein_coding	-2.46145	-1.29951	4.50618e-06
2972	ENSG00000111832.13	RWDD1	protein_coding	-2.46311	-1.30048	0.00092893
2125	ENSG00000103363.14	ELOB	protein_coding	-2.46339	-1.30065	0.00030847
11876	ENSG00000223572.9	CKMT1A	protein_coding	-2.46551	-1.30188	0.00667008
2378	ENSG00000105640.13	RPL18A	protein_coding	-2.46839	-1.30357	0.000102867
9352	ENSG00000175416.13	CLTB	protein_coding	-2.47035	-1.30472	9.81508e-05
781	ENSG00000067829.19	IDH3G	protein_coding	-2.47285	-1.30618	0.000100144
9422	ENSG00000176101.12	SSNA1	protein_coding	-2.47386	-1.30676	0.000120692
8341	ENSG00000167468.16	GPX4	protein_coding	-2.47499	-1.30742	9.18351e-05
173	ENSG00000008988.9	RPS20	protein_coding	-2.47518	-1.30753	0.000159206
4265	ENSG00000126709.15	IFI6	protein_coding	-2.47551	-1.30773	2.16394e-05
1885	ENSG00000101193.8	GID8	protein_coding	-2.47647	-1.30829	0.000105106
1466	ENSG00000091073.19	DTX2	protein_coding	-2.47734	-1.30879	8.40195e-05
6427	ENSG00000147676.14	MAL2	protein_coding	-2.47812	-1.30925	0.000617589
2046	ENSG00000102882.12	MAPK3	protein_coding	-2.47988	-1.31027	2.04379e-05
12830	ENSG00000246705.4	H2AFJ	protein_coding	-2.48052	-1.31064	0.0021038
9859	ENSG00000181218.5	HIST3H2A	protein_coding	-2.48066	-1.31072	7.35834e-05
6597	ENSG00000149806.11	FAU	protein_coding	-2.48072	-1.31076	0.000159445
9418	ENSG00000176058.13	TPRN	protein_coding	-2.48503	-1.31326	0.000171689
11696	ENSG00000214253.8	FIS1	protein_coding	-2.48741	-1.31464	0.000252668
9124	ENSG00000173272.16	MZT2A	protein_coding	-2.48759	-1.31475	0.00111326
5645	ENSG00000139540.12	SLC39A5	protein_coding	-2.48915	-1.31565	0.000101961
1684	ENSG00000100170.9	SLC5A1	protein_coding	-2.48923	-1.3157	0.000895128
8486	ENSG00000168159.12	RNF187	protein_coding	-2.49	-1.31614	9.11196e-05
8730	ENSG00000169976.6	SF3B5	protein_coding	-2.49218	-1.31741	9.32299e-05
12746	ENSG00000243762.1	AC006547.2	antisense	-2.49354	-1.3182	7.93639e-07
5991	ENSG00000143158.11	MPC2	protein_coding	-2.49433	-1.31865	0.000307232
9292	ENSG00000174917.8	MICOS13	protein_coding	-2.49571	-1.31945	5.12689e-05
14274	ENSG00000277443.3	MARCKS	protein_coding	-2.50414	-1.32431	5.34671e-05
8845	ENSG00000170889.14	RPS9	protein_coding	-2.50791	-1.32648	0.000114113
14480	ENSG00000281383.1	FP671120.5	lincRNA	-2.50867	-1.32693	0.00524272
12464	ENSG00000236552.2	RPL13AP5	processed_pseudogene	-2.50931	-1.32729	7.53626e-05
10045	ENSG00000183207.14	RUVBL2	protein_coding	-2.50933	-1.3273	9.79854e-05
9496	ENSG00000176920.12	FUT2	protein_coding	-2.51032	-1.32787	0.000199043
1907	ENSG00000101342.10	TLDC2	protein_coding	-2.51059	-1.32802	3.79449e-05
4525	ENSG00000130255.13	RPL36	protein_coding	-2.51327	-1.32957	8.12617e-05
9657	ENSG00000178741.12	COX5A	protein_coding	-2.51335	-1.32961	8.80329e-05
2306	ENSG00000105202.9	FBL	protein_coding	-2.51622	-1.33126	0.000206739
9493	ENSG00000176912.3	TYMSOS	bidirectional_promoter_lncRNA	-2.51656	-1.33145	4.29033e-05
14187	ENSG00000275494.1	AC133552.5	sense_intronic	-2.51735	-1.3319	0.000626501
10478	ENSG00000187134.14	AKR1C1	protein_coding	-2.52044	-1.33368	1.98658e-05
1718	ENSG00000100300.18	TSPO	protein_coding	-2.52173	-1.33441	8.34462e-05
2848	ENSG00000110628.14	SLC22A18	protein_coding	-2.52383	-1.33561	8.91043e-05
3028	ENSG00000112357.13	PEX7	protein_coding	-2.52591	-1.3368	9.34754e-05
2454	ENSG00000106078.19	COBL	protein_coding	-2.52863	-1.33836	7.9059e-06
10581	ENSG00000188372.15	ZP3	protein_coding	-2.53366	-1.34122	9.68221e-05
2398	ENSG00000105723.12	GSK3A	protein_coding	-2.53478	-1.34186	0.000138541
7568	ENSG00000162729.14	IGSF8	protein_coding	-2.53751	-1.34341	0.000148933
6583	ENSG00000149600.11	COMMD7	protein_coding	-2.5376	-1.34346	0.000117916
4240	ENSG00000126249.8	PDCD2L	protein_coding	-2.54054	-1.34513	9.68341e-05
5089	ENSG00000135390.19	ATP5MC2	protein_coding	-2.54962	-1.35028	7.87085e-05
8380	ENSG00000167642.13	SPINT2	protein_coding	-2.5519	-1.35157	0.000105981
5853	ENSG00000141552.17	ANAPC11	protein_coding	-2.55247	-1.35189	0.000142805
10626	ENSG00000188833.9	ENTPD8	protein_coding	-2.55425	-1.3529	2.44005e-08
13112	ENSG00000255404.1	AP001266.1	antisense	-2.5563	-1.35405	6.43126e-06
1124	ENSG00000079462.7	PAFAH1B3	protein_coding	-2.55793	-1.35498	4.86203e-05
7672	ENSG00000163463.11	KRTCAP2	protein_coding	-2.55995	-1.35612	0.000834628
8409	ENSG00000167741.10	GGT6	protein_coding	-2.56147	-1.35697	2.88832e-05
2322	ENSG00000105289.15	TJP3	protein_coding	-2.56521	-1.35908	0.000191374
3277	ENSG00000115268.9	RPS15	protein_coding	-2.5657	-1.35935	8.92315e-05
3420	ENSG00000116574.6	RHOU	protein_coding	-2.56706	-1.36011	2.55937e-05
468	ENSG00000047249.18	ATP6V1H	protein_coding	-2.56719	-1.36019	0.000569139
2320	ENSG00000105281.12	SLC1A5	protein_coding	-2.57008	-1.36181	0.000342911
1046	ENSG00000076864.19	RAP1GAP	protein_coding	-2.57196	-1.36287	2.72045e-05
13143	ENSG00000256235.2	SMIM3	protein_coding	-2.57311	-1.36351	7.22736e-06
1852	ENSG00000100997.19	ABHD12	protein_coding	-2.5779	-1.36619	0.000114451
8105	ENSG00000165816.13	VWA2	protein_coding	-2.57844	-1.3665	1.57682e-11
13625	ENSG00000266903.1	AC243964.2	antisense	-2.57953	-1.36711	0.00020315
1873	ENSG00000101152.11	DNAJC5	protein_coding	-2.58301	-1.36905	0.000122385
1765	ENSG00000100473.17	COCH	protein_coding	-2.58335	-1.36924	9.07191e-11
4422	ENSG00000128917.8	DLL4	protein_coding	-2.58736	-1.37148	2.72923e-07
6437	ENSG00000147852.16	VLDLR	protein_coding	-2.58882	-1.3723	1.0422e-13
10120	ENSG00000183978.8	COA3	protein_coding	-2.59645	-1.37654	8.28134e-05
2943	ENSG00000111666.11	CHPT1	protein_coding	-2.598	-1.3774	0.00143089
4194	ENSG00000125845.7	BMP2	protein_coding	-2.59836	-1.3776	0.000121316
5020	ENSG00000134827.8	TCN1	protein_coding	-2.6008	-1.37895	1.43967e-10
5934	ENSG00000142546.13	NOSIP	protein_coding	-2.60278	-1.38005	0.000160903
11218	ENSG00000198918.8	RPL39	protein_coding	-2.60319	-1.38028	6.27893e-05
7454	ENSG00000161671.16	EMC10	protein_coding	-2.60332	-1.38035	0.000355962
6253	ENSG00000145506.13	NKD2	protein_coding	-2.60482	-1.38118	6.76995e-09
1547	ENSG00000095321.17	CRAT	protein_coding	-2.60997	-1.38403	0.000105535
12530	ENSG00000237991.3	RPL35P1	processed_pseudogene	-2.61242	-1.38539	0.000505335
1556	ENSG00000095739.11	BAMBI	protein_coding	-2.61278	-1.38558	9.08497e-13
9584	ENSG00000177854.8	TMEM187	protein_coding	-2.61301	-1.38571	3.83758e-05
11467	ENSG00000205609.12	EIF3CL	protein_coding	-2.61334	-1.3859	1.87069e-05
2688	ENSG00000108639.7	SYNGR2	protein_coding	-2.61339	-1.38592	7.17925e-05
6287	ENSG00000145912.8	NHP2	protein_coding	-2.61769	-1.38829	3.44579e-05
13802	ENSG00000269968.1	AC006064.4	antisense	-2.61789	-1.38841	7.1472e-05
11674	ENSG00000214026.11	MRPL23	protein_coding	-2.62245	-1.39091	4.66698e-05
1548	ENSG00000095380.11	NANS	protein_coding	-2.6254	-1.39254	9.23215e-05
2004	ENSG00000102265.12	TIMP1	protein_coding	-2.63184	-1.39607	7.75114e-05
13518	ENSG00000263244.2	AC087190.3	3prime_overlapping_ncRNA	-2.63467	-1.39762	4.18865e-07
13702	ENSG00000267795.5	SMIM22	protein_coding	-2.63707	-1.39894	8.14823e-05
2570	ENSG00000107438.9	PDLIM1	protein_coding	-2.63713	-1.39897	3.60031e-05
4345	ENSG00000127948.16	POR	protein_coding	-2.6434	-1.4024	4.81527e-05
12541	ENSG00000238142.1	BX284668.5	lincRNA	-2.64632	-1.40399	0.000214456
5448	ENSG00000137880.6	GCHFR	protein_coding	-2.64827	-1.40505	4.37954e-05
3954	ENSG00000123143.12	PKN1	protein_coding	-2.64843	-1.40514	3.12137e-05
12499	ENSG00000237289.9	CKMT1B	protein_coding	-2.64896	-1.40543	5.4101e-05
11436	ENSG00000205220.12	PSMB10	protein_coding	-2.65583	-1.40917	4.79352e-05
3058	ENSG00000112695.11	COX7A2	protein_coding	-2.65689	-1.40974	0.000114962
9066	ENSG00000172809.13	RPL38	protein_coding	-2.66065	-1.41178	7.91508e-05
8384	ENSG00000167653.5	PSCA	protein_coding	-2.66198	-1.4125	8.38866e-07
9814	ENSG00000180745.5	CLRN3	protein_coding	-2.66216	-1.4126	0.000720874
8590	ENSG00000168907.13	PLA2G4F	protein_coding	-2.66359	-1.41337	1.58113e-12
8670	ENSG00000169562.10	GJB1	protein_coding	-2.66764	-1.41557	2.07559e-05
8870	ENSG00000171130.18	ATP6V0E2	protein_coding	-2.66948	-1.41656	5.91777e-05
5079	ENSG00000135324.6	MRAP2	protein_coding	-2.67188	-1.41786	2.73075e-06
4651	ENSG00000131187.9	F12	protein_coding	-2.67418	-1.4191	1.07602e-05
3556	ENSG00000117983.17	MUC5B	protein_coding	-2.67709	-1.42066	8.91517e-09
3398	ENSG00000116260.17	QSOX1	protein_coding	-2.67856	-1.42146	0.00153403
10158	ENSG00000184343.11	SRPK3	protein_coding	-2.68146	-1.42302	3.87643e-05
12783	ENSG00000244491.1	AL021707.5	antisense	-2.6825	-1.42358	0.0053364
4241	ENSG00000126254.12	RBM42	protein_coding	-2.68283	-1.42375	2.1087e-05
10691	ENSG00000196139.14	AKR1C3	protein_coding	-2.68314	-1.42392	0.000112257
2362	ENSG00000105518.14	TMEM205	protein_coding	-2.68448	-1.42464	0.00021093
9935	ENSG00000182154.8	MRPL41	protein_coding	-2.68822	-1.42665	6.00994e-05
2240	ENSG00000104763.19	ASAH1	protein_coding	-2.69194	-1.42865	0.000527809
4586	ENSG00000130724.8	CHMP2A	protein_coding	-2.69471	-1.43013	2.23811e-05
5966	ENSG00000142875.19	PRKACB	protein_coding	-2.69523	-1.43041	4.42263e-09
5918	ENSG00000142273.12	CBLC	protein_coding	-2.69542	-1.43051	1.38528e-05
11332	ENSG00000204335.3	SP5	protein_coding	-2.69757	-1.43166	6.3062e-09
1122	ENSG00000079435.10	LIPE	protein_coding	-2.69803	-1.43191	5.19993e-05
524	ENSG00000051523.11	CYBA	protein_coding	-2.70089	-1.43343	0.000102175
11903	ENSG00000224114.1	AL591846.1	processed_pseudogene	-2.7016	-1.43381	0.000202304
12839	ENSG00000247134.6	AC090204.1	lincRNA	-2.70777	-1.4371	0.000617422
220	ENSG00000011347.9	SYT7	protein_coding	-2.71006	-1.43833	1.83645e-06
6378	ENSG00000147123.10	NDUFB11	protein_coding	-2.71285	-1.43981	2.63053e-05
9361	ENSG00000175538.10	KCNE3	protein_coding	-2.71476	-1.44082	2.73993e-05
4321	ENSG00000127540.12	UQCR11	protein_coding	-2.7179	-1.44249	0.000367707
2336	ENSG00000105373.19	NOP53	protein_coding	-2.71792	-1.4425	3.38891e-05
5843	ENSG00000141505.12	ASGR1	protein_coding	-2.72175	-1.44453	5.70725e-10
4499	ENSG00000129991.12	TNNI3	protein_coding	-2.72555	-1.44655	0.000131762
6506	ENSG00000148671.13	ADIRF	protein_coding	-2.72709	-1.44736	2.90013e-06
13456	ENSG00000261641.2	AL031600.3	antisense	-2.72868	-1.4482	3.20359e-05
6430	ENSG00000147684.9	NDUFB9	protein_coding	-2.7308	-1.44932	5.03666e-05
9333	ENSG00000175274.18	TP53I11	protein_coding	-2.73483	-1.45145	1.23941e-05
5850	ENSG00000141542.11	RAB40B	protein_coding	-2.73663	-1.4524	2.63801e-06
1611	ENSG00000099795.7	NDUFB7	protein_coding	-2.73665	-1.45241	3.14581e-05
8810	ENSG00000170604.5	IRF2BP1	protein_coding	-2.73909	-1.4537	1.30306e-05
895	ENSG00000071889.16	FAM3A	protein_coding	-2.74418	-1.45637	6.74473e-05
14600	ENSG00000286037.1	AC011479.4	antisense	-2.74553	-1.45709	6.33854e-06
7365	ENSG00000160446.19	ZDHHC12	protein_coding	-2.75672	-1.46295	4.08584e-05
8785	ENSG00000170421.12	KRT8	protein_coding	-2.75875	-1.46402	6.49911e-06
6602	ENSG00000149925.19	ALDOA	protein_coding	-2.76471	-1.46713	4.28749e-05
12073	ENSG00000227617.8	CERS6-AS1	processed_transcript	-2.77159	-1.47072	0.000911811
2135	ENSG00000103490.14	PYCARD	protein_coding	-2.78102	-1.47561	3.50324e-05
3473	ENSG00000116990.11	MYCL	protein_coding	-2.78588	-1.47813	3.45874e-07
4416	ENSG00000128849.10	CGNL1	protein_coding	-2.78683	-1.47862	2.81735e-10
9641	ENSG00000178531.6	CTXN1	protein_coding	-2.78915	-1.47982	6.70527e-08
2365	ENSG00000105523.3	FAM83E	protein_coding	-2.78955	-1.48003	1.44999e-06
6422	ENSG00000147642.17	SYBU	protein_coding	-2.79452	-1.4826	1.49599e-05
1112	ENSG00000079257.8	LXN	protein_coding	-2.79899	-1.48491	9.22255e-06
949	ENSG00000073737.16	DHRS9	protein_coding	-2.80078	-1.48583	3.00479e-05
11986	ENSG00000225663.7	MCRIP1	protein_coding	-2.8065	-1.48877	6.83653e-05
7533	ENSG00000162482.5	AKR7A3	protein_coding	-2.81845	-1.4949	1.54722e-05
6401	ENSG00000147403.16	RPL10	protein_coding	-2.81983	-1.49561	4.49248e-05
280	ENSG00000016402.13	IL20RA	protein_coding	-2.82166	-1.49654	1.65903e-06
5408	ENSG00000137699.17	TRIM29	protein_coding	-2.82271	-1.49708	0.00128313
8302	ENSG00000167136.7	ENDOG	protein_coding	-2.8263	-1.49891	1.05901e-05
5	ENSG00000000971.15	CFH	protein_coding	-2.82771	-1.49964	0.00386261
8908	ENSG00000171425.10	ZNF581	protein_coding	-2.82985	-1.50073	1.44591e-05
6738	ENSG00000152082.14	MZT2B	protein_coding	-2.83104	-1.50133	2.45535e-05
13505	ENSG00000262919.8	CCNQ	protein_coding	-2.83248	-1.50206	9.16782e-06
2344	ENSG00000105402.8	NAPA	protein_coding	-2.83594	-1.50383	2.13598e-05
4252	ENSG00000126460.11	PRRG2	protein_coding	-2.83827	-1.50501	1.68352e-05
7283	ENSG00000159714.11	ZDHHC1	protein_coding	-2.84417	-1.50801	2.90907e-07
9443	ENSG00000176340.4	COX8A	protein_coding	-2.85227	-1.51211	2.44912e-05
8887	ENSG00000171222.10	SCAND1	protein_coding	-2.85689	-1.51444	2.90073e-05
13647	ENSG00000267125.2	AC012615.3	antisense	-2.86184	-1.51695	4.69493e-05
7680	ENSG00000163501.7	IHH	protein_coding	-2.86855	-1.52032	5.59331e-05
7423	ENSG00000161016.17	RPL8	protein_coding	-2.86933	-1.52071	4.04203e-05
12547	ENSG00000238741.1	SCARNA7	scaRNA	-2.87321	-1.52266	0.00129942
8846	ENSG00000170892.11	TSEN34	protein_coding	-2.87837	-1.52525	5.20746e-05
6483	ENSG00000148346.12	LCN2	protein_coding	-2.88016	-1.52615	4.13896e-07
4173	ENSG00000125743.10	SNRPD2	protein_coding	-2.88446	-1.5283	7.42825e-05
3481	ENSG00000117122.13	MFAP2	protein_coding	-2.88668	-1.52941	3.33832e-06
12711	ENSG00000243056.2	EIF4EBP3	protein_coding	-2.88896	-1.53055	1.17228e-05
8457	ENSG00000168000.14	BSCL2	protein_coding	-2.89274	-1.53243	8.61014e-07
10104	ENSG00000183779.7	ZNF703	protein_coding	-2.89509	-1.53361	2.12983e-05
5947	ENSG00000142669.15	SH3BGRL3	protein_coding	-2.89643	-1.53428	1.20522e-05
7957	ENSG00000164885.13	CDK5	protein_coding	-2.89681	-1.53447	4.56947e-06
965	ENSG00000074370.18	ATP2A3	protein_coding	-2.90212	-1.53711	6.00446e-08
2354	ENSG00000105464.3	GRIN2D	protein_coding	-2.9157	-1.54384	1.66107e-05
529	ENSG00000052344.16	PRSS8	protein_coding	-2.91641	-1.5442	6.25848e-06
13867	ENSG00000271447.6	MMP28	protein_coding	-2.9194	-1.54567	7.8925e-08
1890	ENSG00000101213.7	PTK6	protein_coding	-2.92005	-1.546	3.25666e-05
5932	ENSG00000142541.17	RPL13A	protein_coding	-2.92043	-1.54618	2.30098e-05
2361	ENSG00000105516.10	DBP	protein_coding	-2.92251	-1.54721	5.28306e-06
3799	ENSG00000120885.21	CLU	protein_coding	-2.92372	-1.5478	4.68535e-09
9846	ENSG00000181029.9	TRAPPC5	protein_coding	-2.92757	-1.5497	2.27574e-05
6247	ENSG00000145425.10	RPS3A	protein_coding	-2.93197	-1.55187	1.78264e-05
197	ENSG00000010438.16	PRSS3	protein_coding	-2.93208	-1.55192	1.01428e-05
1662	ENSG00000100079.7	LGALS2	protein_coding	-2.93456	-1.55314	1.45898e-05
5119	ENSG00000135549.15	PKIB	protein_coding	-2.93655	-1.55412	1.41973e-05
9030	ENSG00000172460.16	PRSS30P	transcribed_unitary_pseudogene	-2.94643	-1.55897	0.000676507
11865	ENSG00000223361.5	FTH1P10	transcribed_processed_pseudogene	-2.95875	-1.56499	5.98143e-06
7216	ENSG00000158828.8	PINK1	protein_coding	-2.96308	-1.5671	5.68985e-06
4579	ENSG00000130706.13	ADRM1	protein_coding	-2.97021	-1.57057	1.50667e-05
8995	ENSG00000172164.15	SNTB1	protein_coding	-2.97522	-1.573	3.56137e-06
9255	ENSG00000174567.8	GOLT1A	protein_coding	-2.97732	-1.57402	3.14381e-06
4882	ENSG00000133321.11	RARRES3	protein_coding	-2.97991	-1.57527	1.78437e-06
7872	ENSG00000164266.10	SPINK1	protein_coding	-2.98408	-1.57728	4.4735e-05
11545	ENSG00000212864.3	RNF208	protein_coding	-2.9864	-1.57841	1.96123e-06
12922	ENSG00000249971.1	AC104116.1	antisense	-2.98985	-1.58007	0.000552007
12813	ENSG00000245848.3	CEBPA	protein_coding	-2.99128	-1.58076	1.58215e-05
353	ENSG00000027001.10	MIPEP	protein_coding	-2.99163	-1.58093	0.00379379
133	ENSG00000007255.10	TRAPPC6A	protein_coding	-2.99889	-1.58443	1.22649e-05
526	ENSG00000051620.11	HEBP2	protein_coding	-3.00111	-1.5855	0.00152105
7698	ENSG00000163586.9	FABP1	protein_coding	-3.00174	-1.5858	0.00208785
1685	ENSG00000100181.22	TPTEP1	transcribed_unprocessed_pseudogene	-3.00375	-1.58676	5.26998e-17
10035	ENSG00000183087.15	GAS6	protein_coding	-3.0042	-1.58698	2.58614e-19
1607	ENSG00000099624.8	ATP5F1D	protein_coding	-3.00711	-1.58838	3.84205e-05
7490	ENSG00000162078.11	ZG16B	protein_coding	-3.00972	-1.58963	2.909e-05
14501	ENSG00000282826.2	FRG1CP	transcribed_unprocessed_pseudogene	-3.0184	-1.59379	0.000154825
11562	ENSG00000213145.9	CRIP1	protein_coding	-3.02044	-1.59476	1.43024e-05
10831	ENSG00000196872.12	KIAA1211L	protein_coding	-3.02699	-1.59788	7.81381e-11
8381	ENSG00000167644.12	C19orf33	protein_coding	-3.03001	-1.59932	9.45382e-06
11432	ENSG00000205155.8	PSENEN	protein_coding	-3.03737	-1.60282	1.55884e-05
13299	ENSG00000259605.3	AC074212.1	processed_transcript	-3.04612	-1.60697	2.09487e-07
2754	ENSG00000109390.12	NDUFC1	protein_coding	-3.04987	-1.60875	1.51495e-05
9686	ENSG00000178982.9	EIF3K	protein_coding	-3.05394	-1.61067	3.38944e-06
187	ENSG00000010219.13	DYRK4	protein_coding	-3.06833	-1.61746	4.63045e-06
8043	ENSG00000165475.15	CRYL1	protein_coding	-3.07391	-1.62008	9.57874e-07
3867	ENSG00000121966.6	CXCR4	protein_coding	-3.07551	-1.62083	1.07404e-06
1281	ENSG00000085871.9	MGST2	protein_coding	-3.07648	-1.62128	1.80629e-05
7455	ENSG00000161677.11	JOSD2	protein_coding	-3.08686	-1.62614	4.72295e-06
7207	ENSG00000158747.14	NBL1	protein_coding	-3.09091	-1.62803	2.82678e-06
14392	ENSG00000279423.1	AL445363.3	TEC	-3.09554	-1.63019	4.40766e-05
2465	ENSG00000106211.9	HSPB1	protein_coding	-3.10898	-1.63644	3.36091e-06
5148	ENSG00000135778.12	NTPCR	protein_coding	-3.11051	-1.63715	0.00194906
8107	ENSG00000165828.15	PRAP1	protein_coding	-3.11679	-1.64006	2.29075e-06
1119	ENSG00000079385.22	CEACAM1	protein_coding	-3.12085	-1.64194	5.3353e-07
12075	ENSG00000227751.1	RCC2-AS1	antisense	-3.12098	-1.642	3.16926e-05
10174	ENSG00000184489.11	PTP4A3	protein_coding	-3.12531	-1.644	5.52359e-07
8600	ENSG00000168961.17	LGALS9	protein_coding	-3.12877	-1.6456	3.4948e-06
2389	ENSG00000105677.12	TMEM147	protein_coding	-3.12993	-1.64613	1.05308e-05
8425	ENSG00000167799.10	NUDT8	protein_coding	-3.13056	-1.64642	9.76324e-06
1876	ENSG00000101161.8	PRPF6	protein_coding	-3.1329	-1.6475	9.67909e-06
5900	ENSG00000142089.16	IFITM3	protein_coding	-3.14288	-1.65209	2.34316e-06
11939	ENSG00000224864.4	AC011447.1	transcribed_processed_pseudogene	-3.14825	-1.65455	0.000549562
7352	ENSG00000160325.14	CACFD1	protein_coding	-3.15057	-1.65561	3.42251e-07
6347	ENSG00000146701.12	MDH2	protein_coding	-3.15715	-1.65862	7.98498e-06
8306	ENSG00000167183.3	PRR15L	protein_coding	-3.15787	-1.65895	1.38188e-05
8932	ENSG00000171606.18	ZNF274	protein_coding	-3.16293	-1.66126	3.36116e-11
12885	ENSG00000248663.6	LINC00992	lincRNA	-3.16564	-1.6625	2.17281e-06
14529	ENSG00000284491.2	THSD8	protein_coding	-3.16933	-1.66418	2.86676e-06
10663	ENSG00000189221.9	MAOA	protein_coding	-3.17001	-1.66449	0.000579825
4363	ENSG00000128185.9	DGCR6L	protein_coding	-3.17701	-1.66767	5.33291e-08
11008	ENSG00000197956.10	S100A6	protein_coding	-3.17745	-1.66787	5.2582e-06
9199	ENSG00000173926.6	37681	protein_coding	-3.18134	-1.66964	1.57731e-07
2333	ENSG00000105357.16	MYH14	protein_coding	-3.18418	-1.67092	3.14706e-05
2368	ENSG00000105559.12	PLEKHA4	protein_coding	-3.20317	-1.6795	6.64025e-08
296	ENSG00000019582.15	CD74	protein_coding	-3.20366	-1.67972	5.68324e-07
2356	ENSG00000105472.13	CLEC11A	protein_coding	-3.21604	-1.68528	1.30634e-13
1518	ENSG00000092964.18	DPYSL2	protein_coding	-3.24103	-1.69645	2.29964e-05
9034	ENSG00000172478.18	MAB21L4	protein_coding	-3.24566	-1.69851	5.52885e-10
2558	ENSG00000107242.18	PIP5K1B	protein_coding	-3.25126	-1.701	1.78152e-08
888	ENSG00000071553.17	ATP6AP1	protein_coding	-3.27064	-1.70957	7.25265e-06
451	ENSG00000042753.11	AP2S1	protein_coding	-3.27732	-1.71251	1.33389e-06
10504	ENSG00000187608.9	ISG15	protein_coding	-3.2861	-1.71638	2.45832e-06
4401	ENSG00000128626.11	MRPS12	protein_coding	-3.29511	-1.72033	2.21767e-06
4557	ENSG00000130522.5	JUND	protein_coding	-3.30085	-1.72284	1.00996e-06
14461	ENSG00000280416.1	AC009084.3	TEC	-3.30817	-1.72603	5.54248e-08
1403	ENSG00000089327.14	FXYD5	protein_coding	-3.31163	-1.72754	3.45005e-06
10748	ENSG00000196420.7	S100A5	protein_coding	-3.31375	-1.72846	6.2974e-06
81	ENSG00000005486.17	RHBDD2	protein_coding	-3.31505	-1.72903	1.6981e-06
8876	ENSG00000171159.5	C9orf16	protein_coding	-3.31517	-1.72908	5.02676e-06
5931	ENSG00000142534.7	RPS11	protein_coding	-3.31956	-1.73099	3.35327e-06
8911	ENSG00000171443.7	ZNF524	protein_coding	-3.31976	-1.73108	1.86376e-06
12949	ENSG00000250479.8	CHCHD10	protein_coding	-3.32221	-1.73214	2.47927e-06
12628	ENSG00000240972.2	MIF	protein_coding	-3.33879	-1.73932	1.17213e-06
14286	ENSG00000277688.1	AC243585.2	antisense	-3.34012	-1.7399	3.32842e-06
7409	ENSG00000160932.11	LY6E	protein_coding	-3.34636	-1.74259	1.81564e-06
10789	ENSG00000196636.7	SDHAF3	protein_coding	-3.34663	-1.74271	5.00745e-06
6198	ENSG00000144785.8	AC073896.1	protein_coding	-3.34664	-1.74271	2.36483e-11
8125	ENSG00000165949.12	IFI27	protein_coding	-3.3474	-1.74304	1.41617e-10
2100	ENSG00000103202.13	NME4	protein_coding	-3.35029	-1.74429	1.49901e-06
5861	ENSG00000141574.7	SECTM1	protein_coding	-3.36058	-1.74871	8.36677e-15
649	ENSG00000063241.8	ISOC2	protein_coding	-3.37406	-1.75449	2.12276e-06
8515	ENSG00000168350.8	DEGS2	protein_coding	-3.37649	-1.75552	3.2151e-06
4239	ENSG00000126247.10	CAPNS1	protein_coding	-3.38402	-1.75874	6.96665e-07
2664	ENSG00000108479.11	GALK1	protein_coding	-3.39592	-1.7638	6.23256e-08
2335	ENSG00000105372.7	RPS19	protein_coding	-3.4036	-1.76706	4.76007e-06
13031	ENSG00000253982.1	AC100810.1	antisense	-3.41502	-1.77189	1.8618e-06
2304	ENSG00000105193.9	RPS16	protein_coding	-3.43244	-1.77924	4.71852e-06
3860	ENSG00000121900.19	TMEM54	protein_coding	-3.43371	-1.77977	1.293e-06
8456	ENSG00000167996.16	FTH1	protein_coding	-3.43587	-1.78067	2.06664e-06
13272	ENSG00000259171.1	AL163636.2	protein_coding	-3.43968	-1.78227	8.72253e-05
7060	ENSG00000156804.7	FBXO32	protein_coding	-3.44583	-1.78485	0.000177439
10678	ENSG00000189366.9	ALG1L	protein_coding	-3.44929	-1.7863	1.05692e-06
8902	ENSG00000171345.13	KRT19	protein_coding	-3.45532	-1.78882	6.64784e-07
23	ENSG00000002726.20	AOC1	protein_coding	-3.45656	-1.78934	6.25984e-06
5708	ENSG00000140284.11	SLC27A2	protein_coding	-3.4612	-1.79127	1.23635e-06
1225	ENSG00000083845.9	RPS5	protein_coding	-3.46121	-1.79128	2.56317e-06
9827	ENSG00000180879.13	SSR4	protein_coding	-3.47714	-1.7979	1.19893e-05
10343	ENSG00000185825.16	BCAP31	protein_coding	-3.4808	-1.79942	3.87447e-07
8501	ENSG00000168273.8	SMIM4	protein_coding	-3.48613	-1.80163	0.008424
2349	ENSG00000105427.10	CNFN	protein_coding	-3.48909	-1.80285	1.73081e-06
7950	ENSG00000164825.4	DEFB1	protein_coding	-3.49708	-1.80615	1.33262e-08
6482	ENSG00000148344.11	PTGES	protein_coding	-3.49773	-1.80642	1.00042e-12
10654	ENSG00000189143.9	CLDN4	protein_coding	-3.51348	-1.8129	1.97093e-06
3830	ENSG00000121380.12	BCL2L14	protein_coding	-3.51388	-1.81307	1.81707e-07
11811	ENSG00000219200.11	RNASEK	protein_coding	-3.52135	-1.81613	2.25964e-06
651	ENSG00000063245.14	EPN1	protein_coding	-3.52263	-1.81665	6.88101e-05
12000	ENSG00000225969.2	ABHD11-AS1	transcribed_unitary_pseudogene	-3.57373	-1.83743	1.54692e-06
4160	ENSG00000125652.8	ALKBH7	protein_coding	-3.58478	-1.84188	2.35009e-07
2338	ENSG00000105379.9	ETFB	protein_coding	-3.59163	-1.84464	2.48539e-06
4580	ENSG00000130707.17	ASS1	protein_coding	-3.59363	-1.84544	1.5737e-05
2391	ENSG00000105699.16	LSR	protein_coding	-3.59744	-1.84697	1.46142e-07
6400	ENSG00000147400.8	CETN2	protein_coding	-3.604	-1.8496	5.14764e-07
11697	ENSG00000214274.9	ANG	protein_coding	-3.60946	-1.85178	3.65042e-06
2318	ENSG00000105258.9	POLR2I	protein_coding	-3.62349	-1.85738	1.31608e-06
2351	ENSG00000105438.9	KDELR1	protein_coding	-3.63827	-1.86325	5.54413e-07
13053	ENSG00000254501.1	AP003068.1	antisense	-3.65183	-1.86862	1.26158e-05
4947	ENSG00000134193.15	REG4	protein_coding	-3.65613	-1.87032	7.75133e-06
12034	ENSG00000226608.3	FTLP3	processed_pseudogene	-3.6565	-1.87046	5.01838e-07
4243	ENSG00000126267.10	COX6B1	protein_coding	-3.66248	-1.87282	4.51952e-07
13544	ENSG00000263986.1	AC087393.2	antisense	-3.66504	-1.87383	0.000195539
5402	ENSG00000137648.17	TMPRSS4	protein_coding	-3.66872	-1.87528	0.000488699
12957	ENSG00000250644.3	AC068580.4	protein_coding	-3.67699	-1.87853	1.99156e-07
13922	ENSG00000272196.2	HIST2H2AA4	protein_coding	-3.67845	-1.8791	5.67722e-07
4491	ENSG00000129757.13	CDKN1C	protein_coding	-3.68288	-1.88084	7.11433e-13
10196	ENSG00000184709.7	LRRC26	protein_coding	-3.70405	-1.8891	3.56582e-14
1424	ENSG00000090013.10	BLVRB	protein_coding	-3.70888	-1.89099	3.75758e-07
13265	ENSG00000259049.1	AL139317.3	antisense	-3.71516	-1.89342	4.47857e-09
13255	ENSG00000258818.4	RNASE4	protein_coding	-3.72258	-1.8963	7.85265e-07
2542	ENSG00000106992.19	AK1	protein_coding	-3.73563	-1.90135	3.97867e-06
13285	ENSG00000259357.2	AL590133.2	antisense	-3.7786	-1.91785	1.55151e-09
9937	ENSG00000182165.17	TP53TG1	lincRNA	-3.81164	-1.93041	1.7299e-06
8692	ENSG00000169692.13	AGPAT2	protein_coding	-3.81705	-1.93246	4.54104e-07
9685	ENSG00000178980.15	SELENOW	protein_coding	-3.82603	-1.93585	2.96349e-06
4478	ENSG00000129538.14	RNASE1	protein_coding	-3.85206	-1.94563	7.5745e-08
3557	ENSG00000117984.14	CTSD	protein_coding	-3.86475	-1.95038	2.35343e-07
1560	ENSG00000095932.6	SMIM24	protein_coding	-3.86651	-1.95103	5.21449e-08
12700	ENSG00000242590.1	AL645608.5	sense_intronic	-3.87724	-1.95503	1.03446e-06
4725	ENSG00000131981.16	LGALS3	protein_coding	-3.90892	-1.96677	8.23603e-08
1879	ENSG00000101182.15	PSMA7	protein_coding	-3.91452	-1.96884	3.16357e-07
2258	ENSG00000104870.12	FCGRT	protein_coding	-3.9244	-1.97247	1.58921e-06
4027	ENSG00000124172.10	ATP5F1E	protein_coding	-3.9277	-1.97369	3.13951e-07
13207	ENSG00000257764.2	AC020656.1	antisense	-3.93146	-1.97506	4.52761e-07
11677	ENSG00000214049.7	UCA1	lincRNA	-3.93447	-1.97617	6.97477e-09
8958	ENSG00000171858.18	RPS21	protein_coding	-3.94657	-1.9806	4.92551e-07
14024	ENSG00000273047.1	AL121845.2	protein_coding	-3.96742	-1.9882	6.20079e-07
11278	ENSG00000203896.10	LIME1	protein_coding	-3.96798	-1.98841	1.25675e-06
8002	ENSG00000165140.10	FBP1	protein_coding	-3.98135	-1.99326	1.00437e-07
7355	ENSG00000160345.13	C9orf116	protein_coding	-4.04937	-2.0177	2.00041e-08
9078	ENSG00000172889.16	EGFL7	protein_coding	-4.10749	-2.03826	2.86492e-12
12198	ENSG00000230578.3	AC234781.5	transcribed_unprocessed_pseudogene	-4.14073	-2.04989	8.19225e-06
2673	ENSG00000108551.5	RASD1	protein_coding	-4.14261	-2.05054	1.08285e-13
272	ENSG00000015413.9	DPEP1	protein_coding	-4.14374	-2.05093	2.60655e-09
[truncated: 127 more rows]

## Sheet: Xeno_up (1234)
Index	EnsemblID	HGNC	GeneType	Fold Change	Fold Change (Log2)	p-value
3606	ENSG00000118785.14	SPP1	protein_coding	44.7412	5.48353	2.49519e-25
1042	ENSG00000076706.17	AP002956.1	protein_coding	36.164	5.17648	3.64071e-23
12281	ENSG00000232677.7	LINC00665	lincRNA	27.6197	4.78762	1.0709e-20
9971	ENSG00000182492.16	BGN	protein_coding	19.1582	4.25989	1.00321e-13
10956	ENSG00000197619.14	ZNF615	protein_coding	18.7641	4.2299	5.73902e-34
8414	ENSG00000167766.18	ZNF83	protein_coding	16.2289	4.02049	1.887e-14
11482	ENSG00000205777.17	GAGE1	protein_coding	16.0295	4.00266	1.96968e-16
4643	ENSG00000131127.14	ZNF141	protein_coding	15.5196	3.95602	1.24865e-32
816	ENSG00000068985.5	PAGE1	protein_coding	14.4097	3.84897	5.05989e-19
13741	ENSG00000268902.3	CSAG2	protein_coding	13.9541	3.80262	3.37891e-12
11182	ENSG00000198829.6	SUCNR1	protein_coding	13.8777	3.79469	7.16558e-09
9801	ENSG00000180479.13	ZNF571	protein_coding	13.8587	3.79271	5.81467e-26
13743	ENSG00000268916.6	CSAG3	protein_coding	12.7505	3.67248	4.16108e-11
295	ENSG00000019549.12	SNAI2	protein_coding	12.3294	3.62404	3.34832e-27
2870	ENSG00000110888.17	CAPRIN2	protein_coding	11.5847	3.53415	1.42946e-09
7446	ENSG00000161551.14	ZNF577	protein_coding	11.5499	3.5298	2.10002e-10
286	ENSG00000018408.14	WWTR1	protein_coding	11.2855	3.4964	8.45436e-16
6286	ENSG00000145908.12	ZNF300	protein_coding	11.0079	3.46047	5.74294e-19
13158	ENSG00000256683.7	ZNF350	protein_coding	10.8498	3.4396	1.19963e-12
14278	ENSG00000277502.1	RF02271	misc_RNA	10.6171	3.40832	0.0190369
13032	ENSG00000254004.7	ZNF260	protein_coding	10.6031	3.40642	1.07038e-25
10370	ENSG00000186020.13	ZNF529	protein_coding	10.0137	3.3239	7.99738e-20
13321	ENSG00000259952.1	AC009133.2	antisense	9.65474	3.27124	3.47452e-13
1008	ENSG00000075618.18	FSCN1	protein_coding	9.29155	3.21592	7.65268e-11
14479	ENSG00000281379.2	SEPT14P19	transcribed_unprocessed_pseudogene	9.19998	3.20163	9.39376e-05
13733	ENSG00000268606.5	MAGEA2	protein_coding	8.91638	3.15646	3.93593e-10
13779	ENSG00000269825.1	AC022150.4	sense_intronic	8.91451	3.15616	8.07697e-20
10640	ENSG00000189042.13	ZNF567	protein_coding	8.82187	3.14109	1.91101e-19
13780	ENSG00000269837.1	IPO5P1	transcribed_processed_pseudogene	8.67522	3.1169	5.05841e-12
14498	ENSG00000282508.1	LINC01002	processed_transcript	8.65263	3.11314	2.73035e-07
14513	ENSG00000283236.1	AC074141.1	transcribed_unprocessed_pseudogene	8.56947	3.09921	2.31765e-26
12491	ENSG00000237094.12	AL732372.2	transcribed_unprocessed_pseudogene	8.5489	3.09574	1.16649e-10
12360	ENSG00000234444.10	ZNF736	protein_coding	8.28952	3.05129	1.39722e-27
11094	ENSG00000198464.14	ZNF480	protein_coding	8.24369	3.04329	1.96423e-14
2738	ENSG00000109113.20	RAB34	protein_coding	8.04309	3.00775	2.9347e-16
10955	ENSG00000197608.11	ZNF841	protein_coding	7.94601	2.99023	8.74904e-10
14528	ENSG00000284428.1	AC092329.4	processed_transcript	7.921	2.98568	4.52645e-15
13139	ENSG00000256087.7	ZNF432	protein_coding	7.82617	2.96831	1.94696e-07
8032	ENSG00000165376.10	CLDN2	protein_coding	7.78473	2.96065	0.00202015
4003	ENSG00000123870.10	ZNF137P	transcribed_unprocessed_pseudogene	7.67841	2.94081	4.96829e-16
13965	ENSG00000272602.6	ZNF595	protein_coding	7.4967	2.90626	1.15388e-12
5772	ENSG00000140839.11	CLEC18B	protein_coding	7.46922	2.90096	1.10029e-11
10187	ENSG00000184635.15	ZNF93	protein_coding	7.09399	2.8266	5.03685e-18
11254	ENSG00000203326.11	ZNF525	protein_coding	6.73335	2.75133	3.63158e-13
9177	ENSG00000173727.12	AP000769.1	transcribed_unprocessed_pseudogene	6.49372	2.69905	4.17123e-06
12377	ENSG00000234719.8	NPIPB2	protein_coding	6.42111	2.68282	4.49627e-06
13161	ENSG00000256771.3	ZNF253	protein_coding	6.36173	2.66942	1.78877e-15
12507	ENSG00000237440.9	AC008554.1	protein_coding	6.35431	2.66773	1.18247e-17
13637	ENSG00000267041.6	ZNF850	protein_coding	6.34717	2.66611	6.17191e-22
11053	ENSG00000198182.13	ZNF607	protein_coding	6.25418	2.64482	5.08383e-26
14018	ENSG00000273018.6	FAM106A	processed_transcript	6.21937	2.63677	6.20336e-09
3927	ENSG00000122786.20	CALD1	protein_coding	6.10871	2.61087	9.13346e-09
5936	ENSG00000142556.19	ZNF614	protein_coding	6.04688	2.59619	4.08234e-08
12742	ENSG00000243716.10	NPIPB5	protein_coding	5.98275	2.58081	0.000671007
11037	ENSG00000198093.11	ZNF649	protein_coding	5.97843	2.57977	6.21695e-12
11099	ENSG00000198482.12	ZNF808	protein_coding	5.96405	2.57629	1.44384e-11
12431	ENSG00000235681.1	AC245884.3	processed_pseudogene	5.90159	2.5611	0.00181827
3156	ENSG00000113971.20	NPHP3	protein_coding	5.81926	2.54083	1.02105e-06
1553	ENSG00000095564.14	BTAF1	protein_coding	5.77739	2.53042	7.31718e-07
8312	ENSG00000167232.14	ZNF91	protein_coding	5.76656	2.52771	5.54235e-08
6202	ENSG00000144824.20	PHLDB2	protein_coding	5.74283	2.52176	6.78942e-12
11668	ENSG00000213988.11	ZNF90	protein_coding	5.67645	2.50499	3.29033e-16
9910	ENSG00000181894.15	ZNF329	protein_coding	5.64266	2.49637	4.17492e-08
9414	ENSG00000176024.18	ZNF613	protein_coding	5.6	2.48543	1.68924e-07
14569	ENSG00000285517.1	AC010198.2	lincRNA	5.56035	2.47518	1.93057e-06
5621	ENSG00000139292.13	LGR5	protein_coding	5.53457	2.46847	2.04209e-08
12497	ENSG00000237238.3	BMS1P10	transcribed_unprocessed_pseudogene	5.53181	2.46775	8.67377e-08
12206	ENSG00000230724.9	LINC01001	lincRNA	5.50115	2.45973	9.10051e-06
3369	ENSG00000116001.16	TIA1	protein_coding	5.49421	2.45791	0.000361543
13092	ENSG00000255026.1	AC136475.3	antisense	5.49224	2.4574	5.10627e-06
9815	ENSG00000180747.15	SMG1P3	transcribed_unprocessed_pseudogene	5.48202	2.45471	1.19647e-09
12699	ENSG00000242588.6	AC108010.1	processed_transcript	5.45752	2.44825	1.30533e-10
11546	ENSG00000212907.2	MT-ND4L	protein_coding	5.42868	2.4406	2.49442e-06
12271	ENSG00000232527.7	AC245595.1	lincRNA	5.42117	2.4386	0.00486614
10369	ENSG00000186017.14	ZNF566	protein_coding	5.40172	2.43342	2.40622e-20
12664	ENSG00000241860.6	AL627309.5	processed_transcript	5.34577	2.4184	5.80792e-13
11395	ENSG00000204681.11	GABBR1	protein_coding	5.31465	2.40997	4.80416e-15
8303	ENSG00000167165.19	UGT1A6	protein_coding	5.27447	2.39903	3.18181e-06
1974	ENSG00000101974.14	ATP11C	protein_coding	5.26848	2.39739	2.79265e-15
12945	ENSG00000250420.8	AACSP1	transcribed_unprocessed_pseudogene	5.23756	2.3889	2.49428e-19
13533	ENSG00000263647.1	BPTFP1	unprocessed_pseudogene	5.20984	2.38124	6.35873e-06
11549	ENSG00000213020.10	ZNF611	protein_coding	5.18926	2.37553	1.5245e-08
2431	ENSG00000105971.15	CAV2	protein_coding	5.14467	2.36308	0.000384683
8363	ENSG00000167562.12	ZNF701	protein_coding	5.12356	2.35715	3.5977e-12
812	ENSG00000068885.15	IFT80	protein_coding	5.11597	2.35501	3.13671e-05
3294	ENSG00000115355.16	CCDC88A	protein_coding	5.08497	2.34624	2.96154e-08
10490	ENSG00000187258.13	NPSR1	protein_coding	5.07693	2.34396	2.24807e-10
6341	ENSG00000146592.17	CREB5	protein_coding	5.06308	2.34002	1.32378e-06
11861	ENSG00000222009.8	BTBD19	protein_coding	5.05326	2.33721	4.80361e-06
11424	ENSG00000205076.4	LGALS7	protein_coding	5.00046	2.32206	4.99106e-05
7138	ENSG00000157827.20	FMNL2	protein_coding	4.96145	2.31076	0.000245818
10857	ENSG00000197013.10	ZNF429	protein_coding	4.96079	2.31057	7.45922e-16
1510	ENSG00000092758.17	COL9A3	protein_coding	4.94279	2.30532	0.000508782
1780	ENSG00000100557.9	CCDC198	protein_coding	4.90227	2.29345	0.0153612
1864	ENSG00000101104.12	PABPC1L	protein_coding	4.88834	2.28935	3.28577e-05
14542	ENSG00000284906.1	ARHGAP11B	protein_coding	4.88729	2.28903	2.49812e-05
13907	ENSG00000272114.1	AL136131.3	antisense	4.87866	2.28649	8.50249e-05
12811	ENSG00000245680.10	ZNF585B	protein_coding	4.86913	2.28366	6.34056e-08
13142	ENSG00000256223.6	ZNF10	protein_coding	4.85967	2.28086	3.89585e-06
12769	ENSG00000244218.3	RN7SL81P	misc_RNA	4.85546	2.27961	0.00335615
9052	ENSG00000172687.13	ZNF738	protein_coding	4.84984	2.27794	3.37658e-09
9712	ENSG00000179240.9	GVQW3	protein_coding	4.84714	2.27713	2.53842e-10
2432	ENSG00000105974.12	CAV1	protein_coding	4.84331	2.27599	0.00725247
4105	ENSG00000124882.4	EREG	protein_coding	4.83684	2.27406	1.05208e-06
12358	ENSG00000234420.7	ZNF37BP	transcribed_processed_pseudogene	4.77879	2.25664	5.56773e-06
14493	ENSG00000282339.1	AC010507.2	transcribed_processed_pseudogene	4.75135	2.24834	0.000570801
11031	ENSG00000198064.13	NPIPB13	protein_coding	4.74588	2.24667	1.816e-05
5545	ENSG00000138623.10	SEMA7A	protein_coding	4.71527	2.23734	0.00232603
10984	ENSG00000197808.12	ZNF461	protein_coding	4.71305	2.23666	5.71611e-17
12419	ENSG00000235408.5	SNORA71B	snoRNA	4.70318	2.23364	0.000814242
10349	ENSG00000185864.16	NPIPB4	protein_coding	4.69053	2.22975	0.00914654
9729	ENSG00000179455.8	MKRN3	protein_coding	4.66566	2.22208	3.89946e-14
6865	ENSG00000153898.13	MCOLN2	protein_coding	4.66351	2.22142	1.55648e-12
3928	ENSG00000122861.16	PLAU	protein_coding	4.6614	2.22076	5.03485e-08
10366	ENSG00000186001.13	LRCH3	protein_coding	4.64046	2.21427	0.00240053
13343	ENSG00000260160.1	AC011468.1	sense_overlapping	4.63006	2.21103	2.24668e-06
11760	ENSG00000215252.11	GOLGA8B	protein_coding	4.5832	2.19636	0.00045809
9547	ENSG00000177469.13	CAVIN1	protein_coding	4.57272	2.19305	0.000149366
3604	ENSG00000118762.8	PKD2	protein_coding	4.56012	2.18907	4.04817e-07
10591	ENSG00000188549.12	CCDC9B	protein_coding	4.55466	2.18734	0.000226435
12872	ENSG00000248323.6	LUCAT1	antisense	4.53209	2.18018	1.44072e-07
11960	ENSG00000225193.5	RPS12P26	transcribed_processed_pseudogene	4.52578	2.17817	8.72009e-05
14601	ENSG00000286051.1	AC244102.3	bidirectional_promoter_lncRNA	4.51916	2.17605	2.48181e-06
10302	ENSG00000185513.16	L3MBTL1	protein_coding	4.50069	2.17015	1.46302e-06
14231	ENSG00000276168.1	RN7SL1	misc_RNA	4.49897	2.16959	6.379e-07
13842	ENSG00000270757.1	HSPE1-MOB4	protein_coding	4.4522	2.15452	0.000102104
13880	ENSG00000271788.1	AC008875.1	lincRNA	4.43341	2.14842	1.29917e-05
11675	ENSG00000214029.5	ZNF891	protein_coding	4.43217	2.14801	6.91827e-12
6213	ENSG00000145012.13	LPP	protein_coding	4.42196	2.14469	4.57739e-05
9784	ENSG00000180229.12	HERC2P3	transcribed_unprocessed_pseudogene	4.40917	2.14051	0.00431137
11963	ENSG00000225210.10	DUXAP9	transcribed_processed_pseudogene	4.39305	2.13522	5.58853e-05
3216	ENSG00000114744.9	COMMD2	protein_coding	4.38041	2.13107	0.0148863
9341	ENSG00000175315.3	CST6	protein_coding	4.37921	2.13067	9.40527e-06
12203	ENSG00000230650.1	AC140479.2	processed_pseudogene	4.37064	2.12785	7.43064e-07
11026	ENSG00000198040.10	ZNF84	protein_coding	4.36925	2.12739	1.36864e-05
10385	ENSG00000186166.9	CCDC84	protein_coding	4.34435	2.11914	8.92202e-05
14319	ENSG00000278202.1	AC243919.1	processed_transcript	4.31011	2.10772	8.60292e-07
2054	ENSG00000102908.21	NFAT5	protein_coding	4.29762	2.10354	3.2485e-07
12653	ENSG00000241635.7	UGT1A1	protein_coding	4.29378	2.10225	2.68416e-08
13131	ENSG00000255893.1	AP000786.1	antisense	4.2872	2.10004	2.02621e-05
291	ENSG00000019144.19	PHLDB1	protein_coding	4.26974	2.09415	0.000367132
11837	ENSG00000221817.9	PPP3CB-AS1	processed_transcript	4.25947	2.09067	6.19538e-06
294	ENSG00000019505.8	SYT13	protein_coding	4.23645	2.08286	6.86601e-05
12589	ENSG00000240053.8	LY6G5B	protein_coding	4.2316	2.0812	4.60632e-06
14244	ENSG00000276550.4	HERC2P2	transcribed_unprocessed_pseudogene	4.23143	2.08114	0.000202906
12145	ENSG00000229152.2	ANKRD10-IT1	sense_intronic	4.2297	2.08056	2.33132e-07
10297	ENSG00000185485.14	SDHAP1	transcribed_unprocessed_pseudogene	4.21849	2.07673	0.000420604
9620	ENSG00000178202.13	KDELC2	protein_coding	4.21484	2.07548	1.34684e-05
12415	ENSG00000235313.1	HM13-IT1	sense_intronic	4.20718	2.07285	0.000499305
11686	ENSG00000214135.8	AC132008.2	transcribed_unprocessed_pseudogene	4.20008	2.07042	2.95067e-05
11818	ENSG00000219529.2	AP000580.1	processed_pseudogene	4.19601	2.06902	0.00134369
6363	ENSG00000146858.8	ZC3HAV1L	protein_coding	4.19109	2.06732	4.67542e-08
7735	ENSG00000163728.11	TTC14	protein_coding	4.18553	2.06541	2.06968e-06
13909	ENSG00000272140.2	AC022400.6	lincRNA	4.16567	2.05855	3.67294e-05
6803	ENSG00000152926.14	ZNF117	protein_coding	4.14933	2.05288	4.35328e-12
5655	ENSG00000139629.16	GALNT6	protein_coding	4.14033	2.04975	0.000403521
10902	ENSG00000197261.11	C6orf141	protein_coding	4.14018	2.04969	0.000161562
1745	ENSG00000100393.13	EP300	protein_coding	4.1302	2.04621	1.48002e-05
14353	ENSG00000278864.1	AC055811.4	TEC	4.09342	2.03331	1.56882e-08
14178	ENSG00000275393.1	AC018695.6	sense_intronic	4.08679	2.03097	0.00171828
14497	ENSG00000282458.1	WASH5P	transcribed_processed_pseudogene	4.07625	2.02724	7.99325e-06
955	ENSG00000073921.18	PICALM	protein_coding	4.07126	2.02548	0.00128984
9574	ENSG00000177721.4	ANXA2R	protein_coding	4.06611	2.02365	0.000359017
1016	ENSG00000075826.17	SEC31B	protein_coding	4.06479	2.02318	1.41885e-05
11205	ENSG00000198887.9	SMC5	protein_coding	4.06065	2.02171	0.000119744
11076	ENSG00000198353.8	HOXC4	protein_coding	4.05129	2.01838	0.000531919
7720	ENSG00000163660.11	CCNL1	protein_coding	4.04938	2.0177	5.9341e-05
4391	ENSG00000128567.17	PODXL	protein_coding	4.03923	2.01408	0.00230815
14106	ENSG00000274012.1	RN7SL2	misc_RNA	4.02787	2.01002	2.91624e-06
7051	ENSG00000156671.14	SAMD8	protein_coding	4.02554	2.00918	1.8115e-05
6557	ENSG00000149311.18	ATM	protein_coding	4.0174	2.00626	1.5058e-06
14474	ENSG00000280987.4	MATR3	protein_coding	4.01687	2.00607	0.000730534
13570	ENSG00000265205.1	AC010761.4	antisense	4.01432	2.00516	0.00013681
12600	ENSG00000240303.8	ACAD11	protein_coding	3.99946	1.9998	0.000261562
7853	ENSG00000164171.11	ITGA2	protein_coding	3.99615	1.99861	6.55439e-05
6607	ENSG00000149948.13	HMGA2	protein_coding	3.9949	1.99816	0.000259167
10689	ENSG00000196123.13	KIAA0895L	protein_coding	3.99446	1.998	0.00035514
5093	ENSG00000135407.10	AVIL	protein_coding	3.98303	1.99387	1.68771e-05
12976	ENSG00000251369.8	ZNF550	protein_coding	3.9779	1.99201	4.48183e-07
8351	ENSG00000167524.14	RSKR	protein_coding	3.97064	1.98937	4.45453e-05
5189	ENSG00000136048.14	DRAM1	protein_coding	3.95304	1.98296	5.66671e-06
5337	ENSG00000137135.18	ARHGEF39	protein_coding	3.9496	1.98171	0.000708625
1444	ENSG00000090539.15	CHRD	protein_coding	3.94581	1.98032	0.0059177
13599	ENSG00000265800.1	AC022211.3	sense_intronic	3.93657	1.97694	0.000160475
13858	ENSG00000271225.1	BNIP3P4	processed_pseudogene	3.93346	1.9758	5.60676e-05
11984	ENSG00000225630.1	MTND2P28	unprocessed_pseudogene	3.91268	1.96816	0.000111046
13776	ENSG00000269737.2	AL691432.1	transcribed_processed_pseudogene	3.90321	1.96466	4.79184e-07
7766	ENSG00000163872.16	YEATS2	protein_coding	3.89516	1.96168	0.000830155
10808	ENSG00000196705.8	ZNF431	protein_coding	3.89203	1.96052	4.0974e-06
6042	ENSG00000143429.10	LSP1P4	transcribed_unprocessed_pseudogene	3.88808	1.95906	7.41417e-05
12074	ENSG00000227671.4	AL390728.4	transcribed_unprocessed_pseudogene	3.87923	1.95577	0.00023867
14549	ENSG00000284981.1	AC093668.3	protein_coding	3.87522	1.95428	0.000131523
12486	ENSG00000237015.1	AL031186.1	antisense	3.86923	1.95205	0.00082037
12482	ENSG00000236871.7	LINC00106	lincRNA	3.86549	1.95065	0.00171002
10794	ENSG00000196653.12	ZNF502	protein_coding	3.85872	1.94812	1.13175e-08
13093	ENSG00000255031.5	AP002807.1	antisense	3.85751	1.94767	0.000559276
10719	ENSG00000196268.11	ZNF493	protein_coding	3.85498	1.94672	8.38224e-08
9113	ENSG00000173209.23	AHSA2P	transcribed_unitary_pseudogene	3.83974	1.94101	0.00148941
10344	ENSG00000185829.17	ARL17A	protein_coding	3.82716	1.93628	1.36958e-05
11477	ENSG00000205746.9	AC126755.1	transcribed_unprocessed_pseudogene	3.82697	1.9362	0.000824237
8244	ENSG00000166813.15	KIF7	protein_coding	3.81976	1.93348	3.72993e-05
5733	ENSG00000140451.13	PIF1	protein_coding	3.81005	1.92981	0.00243153
13618	ENSG00000266490.1	AC127024.5	lincRNA	3.8078	1.92896	0.00129013
3232	ENSG00000114857.18	NKTR	protein_coding	3.80724	1.92875	0.000375134
12500	ENSG00000237296.9	SMG1P1	transcribed_unprocessed_pseudogene	3.80338	1.92728	0.000289421
14509	ENSG00000283154.2	IQCJ-SCHIP1	protein_coding	3.79555	1.92431	4.87021e-05
13341	ENSG00000260121.1	AC138028.4	antisense	3.78798	1.92143	8.83505e-06
12414	ENSG00000235298.1	AL354733.3	antisense	3.7845	1.9201	0.000670521
951	ENSG00000073792.15	IGF2BP2	protein_coding	3.76481	1.91258	0.00507861
11967	ENSG00000225313.5	AL513327.1	antisense	3.75947	1.91053	0.0014563
10171	ENSG00000184465.16	WDR27	protein_coding	3.75829	1.91008	5.35244e-06
6743	ENSG00000152133.14	GPATCH11	protein_coding	3.7547	1.9087	0.000365493
13939	ENSG00000272382.1	AC025171.5	lincRNA	3.74847	1.9063	0.000139682
5254	ENSG00000136603.14	SKIL	protein_coding	3.74542	1.90513	0.00518823
7083	ENSG00000157106.16	SMG1	protein_coding	3.73738	1.90203	6.8317e-06
12056	ENSG00000227212.3	PFN1P6	processed_pseudogene	3.73214	1.9	0.000662603
3919	ENSG00000122696.14	SLC25A51	protein_coding	3.71548	1.89355	0.000122761
11500	ENSG00000206149.10	HERC2P9	transcribed_unprocessed_pseudogene	3.70824	1.89073	0.000991827
5217	ENSG00000136231.14	IGF2BP3	protein_coding	3.70742	1.89042	0.00080425
11501	ENSG00000206195.10	DUXAP8	processed_transcript	3.70664	1.89011	0.00290554
6200	ENSG00000144802.11	NFKBIZ	protein_coding	3.70468	1.88935	0.012825
12762	ENSG00000244055.1	AC007566.1	antisense	3.70268	1.88857	0.0019422
11749	ENSG00000215068.7	AC025171.2	antisense	3.69748	1.88654	4.15192e-06
2669	ENSG00000108515.17	ENO3	protein_coding	3.69591	1.88593	0.000412584
10554	ENSG00000188158.15	NHS	protein_coding	3.69478	1.88549	0.000138053
10655	ENSG00000189144.13	ZNF573	protein_coding	3.6869	1.88241	2.92325e-08
3923	ENSG00000122741.16	DCAF10	protein_coding	3.68322	1.88097	6.47169e-05
7743	ENSG00000163755.8	HPS3	protein_coding	3.67864	1.87917	0.00383307
12533	ENSG00000238035.8	AC138035.1	lincRNA	3.67814	1.87898	3.87946e-07
14305	ENSG00000277991.4	FP236241.1	lincRNA	3.67645	1.87831	1.21167e-10
11012	ENSG00000197969.13	VPS13A	protein_coding	3.67366	1.87722	6.046e-08
7266	ENSG00000159445.13	THEM4	protein_coding	3.67003	1.87579	0.00094858
13694	ENSG00000267681.1	AC135721.1	transcribed_processed_pseudogene	3.66994	1.87576	0.0044807
7998	ENSG00000165118.15	C9orf64	protein_coding	3.66169	1.87251	0.000206056
1484	ENSG00000091651.9	ORC6	protein_coding	3.65168	1.86856	0.000738207
12715	ENSG00000243156.8	MICAL3	protein_coding	3.64213	1.86478	0.00016594
7609	ENSG00000162994.16	CLHC1	protein_coding	3.63649	1.86255	0.00127129
2899	ENSG00000111252.10	SH2B3	protein_coding	3.63529	1.86207	6.14176e-05
1247	ENSG00000084734.9	GCKR	protein_coding	3.62505	1.858	0.000151336
12583	ENSG00000239906.1	AL627309.2	antisense	3.62116	1.85645	0.0031526
767	ENSG00000067191.16	CACNB1	protein_coding	3.61407	1.85362	0.000414568
12506	ENSG00000237438.7	CECR7	transcribed_unprocessed_pseudogene	3.60577	1.85031	1.60881e-12
11603	ENSG00000213468.6	FIRRE	processed_transcript	3.60521	1.85008	1.052e-05
12093	ENSG00000228253.1	MT-ATP8	protein_coding	3.60289	1.84915	9.01186e-05
14486	ENSG00000281649.1	EBLN3P	lincRNA	3.59327	1.8453	0.000178137
11324	ENSG00000204305.14	AGER	protein_coding	3.59227	1.8449	0.00204028
5386	ENSG00000137496.17	IL18BP	protein_coding	3.58635	1.84251	1.79181e-05
13108	ENSG00000255284.1	AP006621.3	lincRNA	3.58619	1.84245	0.00273786
11855	ENSG00000221978.12	CCNL2	protein_coding	3.57407	1.83757	0.00304184
222	ENSG00000011405.13	PIK3C2A	protein_coding	3.57337	1.83728	4.55994e-06
10328	ENSG00000185710.9	SMG1P4	transcribed_unprocessed_pseudogene	3.57336	1.83728	0.00271136
2635	ENSG00000108187.16	PBLD	protein_coding	3.56779	1.83503	0.00135227
6581	ENSG00000149582.16	TMEM25	protein_coding	3.56435	1.83364	1.95836e-05
14252	ENSG00000276952.1	AL121772.3	antisense	3.56313	1.83315	1.00472e-07
12705	ENSG00000242779.7	ZNF702P	transcribed_processed_pseudogene	3.5541	1.82948	0.000265561
2395	ENSG00000105708.9	ZNF14	protein_coding	3.55261	1.82888	2.73233e-06
14270	ENSG00000277290.1	AC136475.10	processed_pseudogene	3.54194	1.82454	8.72875e-05
14067	ENSG00000273369.1	AC096586.2	antisense	3.5412	1.82424	0.000426695
10715	ENSG00000196247.11	ZNF107	protein_coding	3.5408	1.82408	5.18365e-08
10537	ENSG00000187961.14	KLHL17	protein_coding	3.53808	1.82297	0.0033121
10859	ENSG00000197020.11	ZNF100	protein_coding	3.53425	1.8214	4.11484e-08
14225	ENSG00000276077.4	CU633904.1	lincRNA	3.52925	1.81936	0.00179203
13806	ENSG00000269981.1	AL627309.7	processed_pseudogene	3.52736	1.81859	0.0130593
4805	ENSG00000132635.17	PCED1A	protein_coding	3.5255	1.81783	0.000807175
11821	ENSG00000219665.8	ZNF433-AS1	processed_transcript	3.52475	1.81752	0.000878012
13628	ENSG00000266918.1	AC091132.3	TEC	3.52179	1.81631	3.38963e-06
5301	ENSG00000136895.19	GARNL3	protein_coding	3.51138	1.81204	2.87355e-06
10658	ENSG00000189164.15	ZNF527	protein_coding	3.51119	1.81196	1.62303e-08
3560	ENSG00000118058.21	KMT2A	protein_coding	3.50693	1.81021	3.94684e-05
973	ENSG00000074657.13	ZNF532	protein_coding	3.50648	1.81002	0.0084487
11487	ENSG00000205885.7	C1RL-AS1	antisense	3.50602	1.80983	1.69284e-05
5026	ENSG00000134884.15	ARGLU1	protein_coding	3.50566	1.80969	0.000934389
3456	ENSG00000116830.12	TTF2	protein_coding	3.50235	1.80832	0.000107025
11873	ENSG00000223509.8	AC135983.2	transcribed_processed_pseudogene	3.50102	1.80778	9.69974e-06
13185	ENSG00000257411.1	AC034102.2	protein_coding	3.4939	1.80484	0.000350187
6443	ENSG00000147883.11	CDKN2B	protein_coding	3.49336	1.80462	0.000208658
10571	ENSG00000188295.14	ZNF669	protein_coding	3.49054	1.80345	0.000834742
9748	ENSG00000179818.13	PCBP1-AS1	processed_transcript	3.46958	1.79476	0.00300926
11909	ENSG00000224186.8	C5orf66	antisense	3.46841	1.79428	2.71155e-06
13401	ENSG00000260920.2	AL031985.3	sense_overlapping	3.46157	1.79143	5.16895e-09
4971	ENSG00000134324.11	LPIN1	protein_coding	3.45401	1.78827	0.00141815
13816	ENSG00000270069.1	MIR222HG	lincRNA	3.45353	1.78807	0.0015104
6084	ENSG00000143702.16	CEP170	protein_coding	3.45243	1.78761	0.000652186
12077	ENSG00000227775.3	AL031282.1	transcribed_processed_pseudogene	3.44543	1.78469	0.000135895
13964	ENSG00000272601.1	AC010655.3	transcribed_unprocessed_pseudogene	3.44372	1.78397	0.000126709
5898	ENSG00000142065.14	ZFP14	protein_coding	3.43996	1.78239	4.80361e-15
13579	ENSG00000265393.1	AC084125.4	antisense	3.43653	1.78095	0.00662663
10600	ENSG00000188629.12	ZNF177	protein_coding	3.43303	1.77948	3.65716e-08
13609	ENSG00000266145.1	RHOT1P1	processed_pseudogene	3.43177	1.77895	0.00195441
1688	ENSG00000100201.21	DDX17	protein_coding	3.43024	1.77831	0.000829653
2963	ENSG00000111752.11	PHC1	protein_coding	3.42828	1.77748	0.00134412
7549	ENSG00000162601.10	MYSM1	protein_coding	3.42658	1.77677	3.14388e-05
4813	ENSG00000132680.11	KHDC4	protein_coding	3.42561	1.77636	0.00255107
13349	ENSG00000260261.2	AC124944.3	transcribed_unprocessed_pseudogene	3.42418	1.77576	8.41529e-05
9625	ENSG00000178295.15	GEN1	protein_coding	3.42256	1.77508	0.00248721
6886	ENSG00000154134.15	ROBO3	protein_coding	3.41808	1.77319	0.000114423
2145	ENSG00000103540.16	CCP110	protein_coding	3.41454	1.77169	0.000171255
1770	ENSG00000100490.9	CDKL1	protein_coding	3.40303	1.76682	0.00502538
12199	ENSG00000230590.10	FTX	lincRNA	3.40144	1.76614	0.00085902
10848	ENSG00000196967.10	ZNF585A	protein_coding	3.40043	1.76572	3.11757e-09
6775	ENSG00000152492.15	CCDC50	protein_coding	3.3975	1.76448	0.000191196
1065	ENSG00000077458.13	FAM76B	protein_coding	3.39666	1.76412	0.000683081
11010	ENSG00000197961.11	ZNF121	protein_coding	3.39562	1.76367	0.000592875
1411	ENSG00000089682.16	RBM41	protein_coding	3.39531	1.76354	0.00119334
11991	ENSG00000225808.1	DNAJC19P5	processed_pseudogene	3.38778	1.76034	0.0117043
6903	ENSG00000154358.20	OBSCN	protein_coding	3.38641	1.75976	0.000102918
4204	ENSG00000125885.13	MCM8	protein_coding	3.38553	1.75938	6.95959e-05
11645	ENSG00000213839.4	TMX2P1	processed_pseudogene	3.37229	1.75373	0.000128035
7744	ENSG00000163781.13	TOPBP1	protein_coding	3.37011	1.7528	0.00103714
10921	ENSG00000197372.9	ZNF675	protein_coding	3.36705	1.75149	6.55315e-06
9279	ENSG00000174799.10	CEP135	protein_coding	3.36698	1.75145	0.000130319
12579	ENSG00000239883.8	PARGP1	transcribed_unprocessed_pseudogene	3.36258	1.74957	8.62512e-06
11912	ENSG00000224271.6	AL117329.1	lincRNA	3.35783	1.74753	1.12445e-06
835	ENSG00000069966.18	GNB5	protein_coding	3.35531	1.74644	0.00550607
12906	ENSG00000249456.1	AL731577.2	sense_overlapping	3.35284	1.74539	3.37548e-05
10987	ENSG00000197816.13	CCDC180	protein_coding	3.35181	1.74494	1.15076e-06
14426	ENSG00000279900.1	AP001767.4	TEC	3.34905	1.74375	0.00128871
6800	ENSG00000152818.18	UTRN	protein_coding	3.34453	1.7418	0.00630638
12094	ENSG00000228274.3	AL021707.2	antisense	3.33255	1.73663	0.000497556
1865	ENSG00000101109.12	STK4	protein_coding	3.32206	1.73208	0.000489954
13976	ENSG00000272669.1	AL021707.6	antisense	3.32076	1.73152	0.00445392
8189	ENSG00000166348.18	USP54	protein_coding	3.32001	1.73119	0.000194219
5650	ENSG00000139618.14	BRCA2	protein_coding	3.31882	1.73067	0.000150607
7354	ENSG00000160336.15	ZNF761	protein_coding	3.31182	1.72762	4.4026e-05
8825	ENSG00000170734.11	POLH	protein_coding	3.31019	1.72691	0.00122817
11321	ENSG00000204282.4	TNRC6C-AS1	processed_transcript	3.30766	1.72581	0.0135683
13795	ENSG00000269937.1	AC093525.7	antisense	3.30715	1.72559	3.41681e-08
12229	ENSG00000231443.2	AC124944.2	processed_pseudogene	3.30079	1.72281	1.03166e-06
6725	ENSG00000151849.15	CENPJ	protein_coding	3.29968	1.72233	0.0047227
3147	ENSG00000113810.16	SMC4	protein_coding	3.29702	1.72116	0.0101522
10619	ENSG00000188785.12	ZNF548	protein_coding	3.29396	1.71983	0.00023816
1659	ENSG00000100068.12	LRP5L	protein_coding	3.29136	1.71868	0.00164079
803	ENSG00000068489.12	PRR11	protein_coding	3.28957	1.7179	0.00121641
13582	ENSG00000265415.1	AC099850.3	antisense	3.28865	1.7175	0.00189628
13935	ENSG00000272341.1	AL137003.2	lincRNA	3.2869	1.71673	0.000223636
6734	ENSG00000152056.17	AP1S3	protein_coding	3.27954	1.71349	0.00329378
3300	ENSG00000115414.19	FN1	protein_coding	3.27259	1.71043	0.000826301
14455	ENSG00000280279.1	AC240565.2	lincRNA	3.27051	1.70952	1.12207e-08
6385	ENSG00000147162.14	OGT	protein_coding	3.26258	1.70601	0.000543538
8589	ENSG00000168906.13	MAT2A	protein_coding	3.26225	1.70587	0.00707232
13073	ENSG00000254788.7	CKLF-CMTM1	protein_coding	3.26204	1.70577	0.000636505
5637	ENSG00000139496.16	NUP58	protein_coding	3.26092	1.70528	0.00151779
10534	ENSG00000187951.11	AC091057.1	processed_transcript	3.2608	1.70522	0.00029051
8461	ENSG00000168010.11	ATG16L2	protein_coding	3.25744	1.70374	0.00126151
2402	ENSG00000105750.15	ZNF85	protein_coding	3.25499	1.70265	1.2225e-08
947	ENSG00000073711.11	PPP2R3A	protein_coding	3.25178	1.70123	2.97282e-08
9579	ENSG00000177738.3	AC025171.1	sense_overlapping	3.25088	1.70083	0.000204559
12446	ENSG00000236017.8	ASMTL-AS1	antisense	3.24992	1.7004	0.00524241
13828	ENSG00000270231.4	NBPF8	transcribed_unprocessed_pseudogene	3.24411	1.69782	0.000376231
12688	ENSG00000242294.6	STAG3L5P	transcribed_unprocessed_pseudogene	3.23761	1.69493	0.000691044
2826	ENSG00000110237.4	ARHGEF17	protein_coding	3.23649	1.69443	0.00473757
12067	ENSG00000227507.2	LTB	protein_coding	3.23336	1.69304	0.000118744
14500	ENSG00000282798.1	AC008993.2	TEC	3.232	1.69243	7.15027e-05
10550	ENSG00000188100.9	FAM25A	protein_coding	3.2252	1.68939	0.0209785
9458	ENSG00000176463.14	SLCO3A1	protein_coding	3.22498	1.68929	0.000130268
9047	ENSG00000172650.13	AGAP5	protein_coding	3.22358	1.68866	0.000583873
12186	ENSG00000230373.8	GOLGA6L5P	transcribed_unprocessed_pseudogene	3.22258	1.68822	0.00182845
6163	ENSG00000144445.17	KANSL1L	protein_coding	3.22204	1.68797	0.00239612
2076	ENSG00000103047.8	TANGO6	protein_coding	3.22015	1.68713	0.000174993
2035	ENSG00000102780.16	DGKH	protein_coding	3.21602	1.68528	7.9732e-06
4867	ENSG00000133142.17	TCEAL4	protein_coding	3.21595	1.68524	0.00780468
11165	ENSG00000198786.2	MT-ND5	protein_coding	3.21303	1.68394	0.00196845
2725	ENSG00000109046.15	WSB1	protein_coding	3.21038	1.68274	0.00253329
10452	ENSG00000186814.14	ZSCAN30	protein_coding	3.20388	1.67982	0.00022367
11974	ENSG00000225400.1	RAB28P5	processed_pseudogene	3.20211	1.67902	0.00140812
6230	ENSG00000145284.12	SCD5	protein_coding	3.19457	1.67562	5.05373e-10
14000	ENSG00000272870.2	AC097534.2	antisense	3.19374	1.67525	0.001307
5901	ENSG00000142102.15	PGGHG	protein_coding	3.19347	1.67512	0.00761023
9357	ENSG00000175471.19	MCTP1	protein_coding	3.18825	1.67277	0.000326709
9354	ENSG00000175455.15	CCDC14	protein_coding	3.18735	1.67236	0.000609144
13189	ENSG00000257509.1	AC073487.1	sense_intronic	3.18342	1.67058	0.00223042
3170	ENSG00000114127.10	XRN1	protein_coding	3.18235	1.67009	0.00260272
12978	ENSG00000251474.6	RPL32P3	transcribed_unprocessed_pseudogene	3.18021	1.66912	0.000406742
6547	ENSG00000149231.14	CCDC82	protein_coding	3.17986	1.66896	0.000167715
443	ENSG00000041982.16	TNC	protein_coding	3.17824	1.66823	0.000143302
2822	ENSG00000110172.12	CHORDC1	protein_coding	3.17624	1.66732	8.98068e-05
11655	ENSG00000213906.10	LTB4R2	protein_coding	3.17502	1.66677	3.2297e-07
14454	ENSG00000280239.1	AC011498.7	TEC	3.17462	1.66658	4.6127e-05
8110	ENSG00000165868.14	HSPA12A	protein_coding	3.16997	1.66447	0.000182979
14595	ENSG00000285979.1	AC009090.6	antisense	3.16993	1.66445	3.21097e-08
8661	ENSG00000169429.11	CXCL8	protein_coding	3.16685	1.66305	0.00801096
9332	ENSG00000175265.17	GOLGA8A	protein_coding	3.16262	1.66112	0.0027207
12656	ENSG00000241749.4	RPSAP52	transcribed_processed_pseudogene	3.16208	1.66087	3.67408e-05
3220	ENSG00000114771.14	AADAC	protein_coding	3.15311	1.65678	0.00935349
14458	ENSG00000280385.1	AP000648.3	TEC	3.15192	1.65623	4.15724e-07
9475	ENSG00000176700.20	SCAND2P	transcribed_unprocessed_pseudogene	3.15112	1.65587	0.00290933
6629	ENSG00000150760.12	DOCK1	protein_coding	3.14998	1.65534	0.00304542
7792	ENSG00000163960.12	UBXN7	protein_coding	3.1486	1.65471	0.000898843
14253	ENSG00000276997.4	AL513314.2	lincRNA	3.14409	1.65264	0.000612488
14039	ENSG00000273151.1	AC073957.3	antisense	3.14177	1.65158	0.000833429
14543	ENSG00000284946.1	AC068831.7	protein_coding	3.13996	1.65075	7.93192e-05
14553	ENSG00000285077.2	AC091057.6	protein_coding	3.13971	1.65063	0.00208008
12791	ENSG00000244649.4	LINC02086	lincRNA	3.13962	1.65059	0.019441
12233	ENSG00000231607.11	DLEU2	antisense	3.13894	1.65028	7.65408e-05
12822	ENSG00000246174.7	KCTD21-AS1	antisense	3.137	1.64939	0.000523564
13023	ENSG00000253816.3	AC138866.1	unprocessed_pseudogene	3.1354	1.64865	0.00196239
9677	ENSG00000178934.4	LGALS7B	protein_coding	3.13539	1.64865	0.0117814
9892	ENSG00000181666.18	HKR1	protein_coding	3.13475	1.64835	0.0123978
13445	ENSG00000261499.2	AC233699.1	unprocessed_pseudogene	3.13103	1.64664	5.15518e-05
4839	ENSG00000132911.4	NMUR2	protein_coding	3.12847	1.64546	0.00340176
9195	ENSG00000173914.12	RBM4B	protein_coding	3.12727	1.6449	0.00975697
11736	ENSG00000214922.9	HLA-F-AS1	processed_transcript	3.12663	1.64461	0.000750106
12432	ENSG00000235703.5	LINC00894	antisense	3.12656	1.64457	0.013748
10111	ENSG00000183853.18	KIRREL1	protein_coding	3.12604	1.64433	0.000841906
11566	ENSG00000213186.8	TRIM59	protein_coding	3.12583	1.64424	0.00110625
35	ENSG00000003509.16	NDUFAF7	protein_coding	3.12491	1.64381	0.00122117
4103	ENSG00000124831.19	LRRFIP1	protein_coding	3.12308	1.64297	0.00639643
10560	ENSG00000188211.8	NCR3LG1	protein_coding	3.11994	1.64152	2.6054e-08
11322	ENSG00000204301.6	NOTCH4	protein_coding	3.10885	1.63638	1.19457e-08
14025	ENSG00000273055.1	AC005046.1	antisense	3.10599	1.63505	0.00482786
12028	ENSG00000226419.7	SLC16A1-AS1	antisense	3.10339	1.63384	0.00320265
12719	ENSG00000243302.3	AC018638.4	processed_pseudogene	3.10338	1.63384	0.000714297
9158	ENSG00000173559.12	NABP1	protein_coding	3.10269	1.63352	0.000592946
3760	ENSG00000120458.11	MSANTD2	protein_coding	3.10248	1.63342	0.000738152
6126	ENSG00000144026.12	ZNF514	protein_coding	3.09475	1.62982	0.00187283
9735	ENSG00000179532.12	DNHD1	protein_coding	3.09411	1.62953	6.84407e-06
8021	ENSG00000165275.10	TRMT10B	protein_coding	3.09397	1.62946	0.000790578
13986	ENSG00000272752.6	STAG3L5P-PVRIG2P-PILRB	processed_transcript	3.09363	1.6293	0.00220374
7990	ENSG00000165055.15	METTL2B	protein_coding	3.09262	1.62883	0.00612406
2622	ENSG00000108021.20	TASOR2	protein_coding	3.09076	1.62796	0.000315888
10739	ENSG00000196387.9	ZNF140	protein_coding	3.08364	1.62464	0.00253668
9233	ENSG00000174353.17	STAG3L3	transcribed_unprocessed_pseudogene	3.08278	1.62423	0.00660387
4361	ENSG00000128159.12	TUBGCP6	protein_coding	3.08164	1.6237	0.00229385
4635	ENSG00000131051.22	RBM39	protein_coding	3.07966	1.62277	0.00697342
11880	ENSG00000223745.7	CCDC18-AS1	processed_transcript	3.07815	1.62206	0.00110111
527	ENSG00000051825.14	MPHOSPH9	protein_coding	3.07595	1.62103	0.00075934
13648	ENSG00000267152.1	AC093227.1	lincRNA	3.07453	1.62037	6.2718e-10
14511	ENSG00000283196.2	AC006453.2	transcribed_unprocessed_pseudogene	3.07364	1.61995	0.00363222
4938	ENSG00000134086.7	VHL	protein_coding	3.07048	1.61846	0.00493446
1404	ENSG00000089335.21	ZNF302	protein_coding	3.06984	1.61816	0.00577431
302	ENSG00000020922.12	MRE11	protein_coding	3.0694	1.61795	0.000773104
5391	ENSG00000137504.13	CREBZF	protein_coding	3.06873	1.61764	0.000899353
9456	ENSG00000176444.19	CLK2	protein_coding	3.06634	1.61652	0.0120407
13491	ENSG00000262580.5	AC087741.1	antisense	3.06477	1.61578	0.00182377
9257	ENSG00000174579.4	MSL2	protein_coding	3.06237	1.61465	0.0101718
14432	ENSG00000280063.1	AC012676.5	TEC	3.06113	1.61406	9.14644e-05
11015	ENSG00000197978.9	GOLGA6L9	protein_coding	3.06058	1.6138	0.000491859
13364	ENSG00000260404.3	AC110079.1	transcribed_unprocessed_pseudogene	3.06047	1.61375	3.52804e-05
12840	ENSG00000247137.8	AP000873.2	processed_transcript	3.0571	1.61216	8.31661e-07
522	ENSG00000051341.14	POLQ	protein_coding	3.05698	1.61211	0.000540735
2442	ENSG00000106006.6	HOXA6	protein_coding	3.0566	1.61193	0.00145043
10972	ENSG00000197753.10	LHFPL5	protein_coding	3.05514	1.61124	5.20747e-07
6885	ENSG00000154127.10	UBASH3B	protein_coding	3.05295	1.6102	0.00147181
14137	ENSG00000274487.2	AC244154.1	transcribed_unprocessed_pseudogene	3.0527	1.61009	0.00212736
12357	ENSG00000234353.2	AP000346.2	transcribed_unprocessed_pseudogene	3.05191	1.60971	0.00022414
12741	ENSG00000243708.10	PLA2G4B	protein_coding	3.04629	1.60705	0.014975
12165	ENSG00000229931.1	AL137003.1	antisense	3.04591	1.60687	0.00168748
13538	ENSG00000263786.1	AC022211.1	sense_intronic	3.0429	1.60545	1.3673e-05
13678	ENSG00000267512.1	AC011446.1	antisense	3.04005	1.6041	3.78603e-05
8892	ENSG00000171241.9	SHCBP1	protein_coding	3.03975	1.60395	0.00372555
11512	ENSG00000206573.8	THUMPD3-AS1	antisense	3.03635	1.60234	0.00472911
8227	ENSG00000166669.13	ATF7IP2	protein_coding	3.03273	1.60062	3.01831e-06
9961	ENSG00000182378.14	PLCXD1	protein_coding	3.02695	1.59786	0.000526069
12125	ENSG00000228727.9	SAPCD1	protein_coding	3.02639	1.5976	0.00846645
14079	ENSG00000273559.5	CWC25	protein_coding	3.0259	1.59736	0.0167382
14169	ENSG00000275180.1	AC048341.2	lincRNA	3.02373	1.59633	0.00927265
14441	ENSG00000280128.1	AL662795.2	TEC	3.02173	1.59537	0.000390873
9810	ENSG00000180626.10	ZNF594	protein_coding	3.01693	1.59308	0.000110672
9171	ENSG00000173681.16	BCLAF3	protein_coding	3.01683	1.59303	0.0222137
6978	ENSG00000155621.15	C9orf85	protein_coding	3.01436	1.59185	0.0021395
7695	ENSG00000163558.13	PRKCI	protein_coding	3.01222	1.59083	0.00638136
11073	ENSG00000198315.11	ZKSCAN8	protein_coding	3.01114	1.59031	0.000101569
13477	ENSG00000262001.1	DLGAP1-AS2	antisense	3.00971	1.58963	0.00199219
13128	ENSG00000255769.7	GOLGA2P10	transcribed_unprocessed_pseudogene	3.00721	1.58843	0.0109218
9932	ENSG00000182141.10	ZNF708	protein_coding	3.00523	1.58747	3.56766e-08
14029	ENSG00000273076.1	AL021707.7	antisense	3.00494	1.58734	0.00117724
8273	ENSG00000166938.13	DIS3L	protein_coding	2.99804	1.58402	0.00602619
13725	ENSG00000268350.7	FAM156A	protein_coding	2.99629	1.58318	8.84353e-05
7511	ENSG00000162341.17	TPCN2	protein_coding	2.99612	1.58309	0.00354934
12577	ENSG00000239827.8	SUGT1P3	transcribed_unprocessed_pseudogene	2.99581	1.58295	0.00650762
9546	ENSG00000177463.15	NR2C2	protein_coding	2.99373	1.58195	0.00145304
14143	ENSG00000274615.1	AC233968.1	unprocessed_pseudogene	2.99103	1.58064	0.00699032
12937	ENSG00000250271.2	AC068647.2	transcribed_unprocessed_pseudogene	2.99064	1.58045	0.00534719
8291	ENSG00000167103.12	PIP5KL1	protein_coding	2.98611	1.57827	1.02823e-05
12875	ENSG00000248405.10	PRR5-ARHGAP8	protein_coding	2.98519	1.57782	4.50575e-06
11770	ENSG00000215424.9	MCM3AP-AS1	antisense	2.9844	1.57744	0.000490727
10472	ENSG00000187079.17	TEAD1	protein_coding	2.98377	1.57714	0.00202144
5129	ENSG00000135637.13	CCDC142	protein_coding	2.98252	1.57653	0.0130595
11653	ENSG00000213903.9	LTB4R	protein_coding	2.98155	1.57606	3.53648e-06
3046	ENSG00000112584.13	FAM120B	protein_coding	2.9805	1.57556	4.69596e-05
10092	ENSG00000183718.5	TRIM52	protein_coding	2.97255	1.5717	0.00327559
13612	ENSG00000266338.6	NBPF15	protein_coding	2.97079	1.57085	0.0163105
2163	ENSG00000103942.13	HOMER2	protein_coding	2.97039	1.57065	1.00531e-05
13048	ENSG00000254428.1	AP003392.1	antisense	2.96752	1.56926	6.63919e-05
14035	ENSG00000273136.7	NBPF26	protein_coding	2.96693	1.56897	0.000700112
13973	ENSG00000272655.2	POLR2J4	transcribed_unprocessed_pseudogene	2.96569	1.56837	0.00303481
171	ENSG00000008869.12	HEATR5B	protein_coding	2.96422	1.56765	0.00375983
13963	ENSG00000272599.2	AC016394.2	antisense	2.96203	1.56659	0.000847686
10563	ENSG00000188234.13	AGAP4	protein_coding	2.96158	1.56637	0.0183466
11045	ENSG00000198146.4	ZNF770	protein_coding	2.9614	1.56628	0.000290488
1326	ENSG00000087266.16	SH3BP2	protein_coding	2.9613	1.56623	0.00515305
2835	ENSG00000110395.6	CBL	protein_coding	2.95863	1.56493	7.71738e-05
12462	ENSG00000236499.2	LINC00896	lincRNA	2.95772	1.56448	3.36348e-05
83	ENSG00000005801.18	ZNF195	protein_coding	2.95696	1.56411	0.00131211
11084	ENSG00000198393.8	ZNF26	protein_coding	2.95526	1.56328	0.000422946
8570	ENSG00000168795.5	ZBTB5	protein_coding	2.95432	1.56282	0.000230602
7546	ENSG00000162591.16	MEGF6	protein_coding	2.95094	1.56117	0.0018425
13865	ENSG00000271383.7	NBPF19	protein_coding	2.94847	1.55997	0.000789294
13243	ENSG00000258593.2	AL583810.1	lincRNA	2.94631	1.55891	0.00181368
373	ENSG00000031003.10	FAM13B	protein_coding	2.94592	1.55872	0.0038239
9499	ENSG00000176953.12	NFATC2IP	protein_coding	2.94285	1.55722	0.0175445
5106	ENSG00000135473.15	PAN2	protein_coding	2.94151	1.55656	0.0117732
13228	ENSG00000258388.7	PPT2-EGFL8	protein_coding	2.94036	1.55599	6.48682e-05
9769	ENSG00000180008.9	SOCS4	protein_coding	2.93562	1.55367	9.20678e-05
4364	ENSG00000128191.16	DGCR8	protein_coding	2.93412	1.55293	0.0148707
13830	ENSG00000270392.2	PFN1P2	transcribed_processed_pseudogene	2.93272	1.55224	1.78139e-06
5456	ENSG00000137962.13	ARHGAP29	protein_coding	2.9305	1.55114	0.00205927
3969	ENSG00000123352.17	SPATS2	protein_coding	2.92993	1.55087	0.0118166
3258	ENSG00000115129.14	TP53I3	protein_coding	2.92718	1.54951	0.00784488
13126	ENSG00000255717.6	SNHG1	processed_transcript	2.92115	1.54654	0.0124011
12935	ENSG00000250251.6	PKD1P6	transcribed_unprocessed_pseudogene	2.92021	1.54607	0.00213642
11751	ENSG00000215126.10	CBWD6	protein_coding	2.91767	1.54482	0.000281169
14499	ENSG00000282542.1	AC008993.1	TEC	2.91682	1.5444	6.81154e-05
2915	ENSG00000111358.14	GTF2H3	protein_coding	2.91447	1.54323	0.0116231
13715	ENSG00000268030.1	AC005253.1	antisense	2.91383	1.54292	2.79096e-05
7199	ENSG00000158636.16	EMSY	protein_coding	2.91138	1.5417	0.000281473
192	ENSG00000010292.13	NCAPD2	protein_coding	2.91038	1.54121	0.00896276
11590	ENSG00000213398.7	LCAT	protein_coding	2.90882	1.54043	0.00394727
12201	ENSG00000230606.10	AC092683.1	lincRNA	2.90866	1.54035	0.00501497
8853	ENSG00000170921.15	TANC2	protein_coding	2.90678	1.53942	5.42436e-08
3088	ENSG00000113108.19	APBB3	protein_coding	2.90404	1.53806	0.00136645
11363	ENSG00000204519.11	ZNF551	protein_coding	2.90147	1.53678	0.000480103
14138	ENSG00000274512.5	TBC1D3L	protein_coding	2.89838	1.53525	0.0154297
4412	ENSG00000128791.12	TWSG1	protein_coding	2.89548	1.5338	0.00387781
6171	ENSG00000144554.10	FANCD2	protein_coding	2.89206	1.5321	0.00650313
9077	ENSG00000172888.12	ZNF621	protein_coding	2.88691	1.52953	5.23573e-05
13418	ENSG00000261140.1	AC093525.4	antisense	2.88601	1.52908	0.00823133
3632	ENSG00000119231.11	SENP5	protein_coding	2.88517	1.52865	0.00441421
6215	ENSG00000145016.16	RUBCN	protein_coding	2.88448	1.52831	0.00555029
11068	ENSG00000198265.12	HELZ	protein_coding	2.88397	1.52806	0.00333777
4098	ENSG00000124788.18	ATXN1	protein_coding	2.88171	1.52693	0.00331181
14081	ENSG00000273576.1	AC009283.1	lincRNA	2.88151	1.52682	0.00622833
3178	ENSG00000114331.14	ACAP2	protein_coding	2.87916	1.52565	0.0107609
11490	ENSG00000205918.9	PDPK2P	transcribed_unprocessed_pseudogene	2.87835	1.52524	5.85841e-06
9190	ENSG00000173889.16	PHC3	protein_coding	2.87563	1.52388	0.000177732
14325	ENSG00000278259.4	MYO19	protein_coding	2.87478	1.52345	0.00858824
12100	ENSG00000228327.3	AL669831.1	transcribed_unprocessed_pseudogene	2.87261	1.52236	0.00215718
11778	ENSG00000215769.8	ARHGAP27P1-BPTFP1-KPNA2P3	processed_transcript	2.87237	1.52224	0.00372868
11689	ENSG00000214176.9	PLEKHM1P1	transcribed_unprocessed_pseudogene	2.87211	1.52211	0.0177812
14355	ENSG00000278903.3	CU633906.2	lincRNA	2.87176	1.52193	0.00132841
1143	ENSG00000080603.17	SRCAP	protein_coding	2.86889	1.52049	0.000210724
9592	ENSG00000177943.14	MAMDC4	protein_coding	2.86844	1.52026	0.0018943
10685	ENSG00000196081.9	ZNF724	protein_coding	2.86812	1.5201	1.6665e-12
4020	ENSG00000124120.11	TTPAL	protein_coding	2.86624	1.51916	0.00226577
8703	ENSG00000169756.16	LIMS1	protein_coding	2.86472	1.51839	0.00320573
2455	ENSG00000106080.10	FKBP14	protein_coding	2.86118	1.51661	0.00105626
11768	ENSG00000215417.12	MIR17HG	processed_transcript	2.86088	1.51646	0.000490889
3167	ENSG00000114120.12	SLC25A36	protein_coding	2.86028	1.51616	0.0175955
12310	ENSG00000233327.10	USP32P2	transcribed_unprocessed_pseudogene	2.85998	1.516	0.0133038
7875	ENSG00000164292.13	RHOBTB3	protein_coding	2.85975	1.51589	0.00930987
13824	ENSG00000270168.2	AC004233.2	protein_coding	2.8554	1.51369	0.00161595
577	ENSG00000056277.16	ZNF280C	protein_coding	2.8547	1.51334	7.26081e-06
8237	ENSG00000166762.18	CATSPER2	protein_coding	2.85121	1.51157	0.00203058
2601	ENSG00000107854.6	TNKS2	protein_coding	2.8508	1.51137	0.00392786
14491	ENSG00000282051.1	AC010507.1	transcribed_processed_pseudogene	2.84926	1.51059	0.0172284
5738	ENSG00000140471.17	LINS1	protein_coding	2.84915	1.51053	0.00746824
6077	ENSG00000143630.10	HCN3	protein_coding	2.84716	1.50953	0.00369025
11729	ENSG00000214783.9	POLR2J4	processed_transcript	2.84686	1.50937	0.0133567
11754	ENSG00000215158.9	AC138409.2	transcribed_unprocessed_pseudogene	2.84566	1.50876	0.00162549
11437	ENSG00000205238.9	SPDYE2	protein_coding	2.8456	1.50873	1.3018e-07
12408	ENSG00000235245.1	AL360181.2	antisense	2.84108	1.50644	0.000735778
2612	ENSG00000107938.18	EDRF1	protein_coding	2.83785	1.5048	0.00123461
13929	ENSG00000272301.1	AP002360.3	lincRNA	2.83426	1.50297	0.00433685
13623	ENSG00000266820.1	KPNA2P3	transcribed_unprocessed_pseudogene	2.83259	1.50212	0.00872112
10909	ENSG00000197301.7	HMGA2-AS1	antisense	2.83088	1.50125	8.34005e-05
3054	ENSG00000112659.14	CUL9	protein_coding	2.83011	1.50086	0.0102145
8251	ENSG00000166839.17	ANKDD1A	protein_coding	2.82941	1.5005	1.84031e-05
4952	ENSG00000134245.18	WNT2B	protein_coding	2.82888	1.50023	0.00115464
11293	ENSG00000204130.13	RUFY2	protein_coding	2.82866	1.50012	0.00235009
10924	ENSG00000197385.5	ZNF860	protein_coding	2.82843	1.5	0.00035431
8313	ENSG00000167244.20	IGF2	protein_coding	2.82743	1.49949	0.000223831
11247	ENSG00000201581.1	RN7SKP78	misc_RNA	2.82725	1.4994	0.0188679
11874	ENSG00000223546.6	LINC00630	lincRNA	2.82584	1.49868	0.00109875
12926	ENSG00000250067.12	YJEFN3	protein_coding	2.82556	1.49854	0.000233173
11652	ENSG00000213901.10	SLC23A3	protein_coding	2.82528	1.4984	0.000897325
13984	ENSG00000272720.1	AL022322.1	lincRNA	2.82132	1.49637	0.00152056
9582	ENSG00000177842.12	ZNF620	protein_coding	2.81968	1.49553	0.000897933
5869	ENSG00000141646.13	SMAD4	protein_coding	2.81362	1.49243	0.00482929
1448	ENSG00000090612.21	ZNF268	protein_coding	2.8113	1.49124	0.00442085
12634	ENSG00000241170.3	AP001992.1	transcribed_processed_pseudogene	2.80868	1.48989	0.0174729
12238	ENSG00000231731.7	AC010976.1	antisense	2.80842	1.48976	0.000450815
4316	ENSG00000127483.18	HP1BP3	protein_coding	2.80807	1.48958	0.018043
5744	ENSG00000140525.17	FANCI	protein_coding	2.80797	1.48953	0.0167709
9628	ENSG00000178338.11	ZNF354B	protein_coding	2.80795	1.48952	0.000803658
7495	ENSG00000162139.10	NEU3	protein_coding	2.80753	1.4893	0.00328351
12104	ENSG00000228434.1	AC004951.1	lincRNA	2.80601	1.48852	0.000648562
14021	ENSG00000273036.3	AL390726.5	transcribed_processed_pseudogene	2.80267	1.4868	0.0121585
12290	ENSG00000232934.7	AL157786.1	antisense	2.80226	1.48659	0.000110661
13198	ENSG00000257621.7	PSMA3-AS1	antisense	2.80224	1.48658	0.0201147
6408	ENSG00000147454.14	SLC25A37	protein_coding	2.80123	1.48606	0.00204089
3534	ENSG00000117616.18	RSRP1	protein_coding	2.79917	1.485	0.00368307
7091	ENSG00000157193.16	LRP8	protein_coding	2.79787	1.48433	0.00826952
7295	ENSG00000159899.14	NPR2	protein_coding	2.79675	1.48375	0.00109874
9342	ENSG00000175322.11	ZNF519	protein_coding	2.79394	1.4823	0.000205649
11994	ENSG00000225855.6	RUSC1-AS1	antisense	2.78909	1.47979	0.0136744
14336	ENSG00000278600.1	AC015871.3	sense_intronic	2.7874	1.47892	0.00417111
12569	ENSG00000239665.8	AL157392.3	processed_transcript	2.78722	1.47883	0.0105188
10686	ENSG00000196083.10	IL1RAP	protein_coding	2.78352	1.47691	0.0191878
13721	ENSG00000268201.1	AC020915.2	sense_intronic	2.78345	1.47687	0.00789474
14481	ENSG00000281398.4	SNHG4	lincRNA	2.78021	1.4752	0.0159831
206	ENSG00000011021.23	CLCN6	protein_coding	2.77976	1.47496	0.0114707
12790	ENSG00000244627.5	TPTEP2	transcribed_unprocessed_pseudogene	2.77892	1.47452	0.00361985
12463	ENSG00000236540.7	AC006547.1	antisense	2.77026	1.47002	0.0199871
11296	ENSG00000204149.11	AGAP6	protein_coding	2.76988	1.46982	0.0188546
6050	ENSG00000143458.12	GABPB2	protein_coding	2.76963	1.46969	0.0071899
1355	ENSG00000088340.16	FER1L4	transcribed_unitary_pseudogene	2.76754	1.4686	0.00465909
5488	ENSG00000138131.4	LOXL4	protein_coding	2.76628	1.46795	0.0213806
11703	ENSG00000214331.8	AC009053.1	transcribed_unprocessed_pseudogene	2.76562	1.4676	0.000155346
13287	ENSG00000259429.5	UBE2Q2P2	transcribed_unprocessed_pseudogene	2.75958	1.46445	0.000671613
7667	ENSG00000163428.4	LRRC58	protein_coding	2.75256	1.46077	0.00500309
8039	ENSG00000165434.8	PGM2L1	protein_coding	2.74989	1.45937	0.00231502
14249	ENSG00000276710.4	CSPG4P10	transcribed_unprocessed_pseudogene	2.74905	1.45893	0.000821902
12585	ENSG00000239969.5	AC091390.4	transcribed_unprocessed_pseudogene	2.74873	1.45877	0.0179924
14413	ENSG00000279716.1	AC006128.1	TEC	2.74568	1.45716	0.000616489
1422	ENSG00000089916.17	GPATCH2L	protein_coding	2.74556	1.4571	0.00405726
5411	ENSG00000137713.15	PPP2R1B	protein_coding	2.74456	1.45658	0.00297567
13882	ENSG00000271816.1	AC022400.5	processed_transcript	2.7418	1.45512	0.000205046
3564	ENSG00000118193.12	KIF14	protein_coding	2.74144	1.45493	0.00120965
5407	ENSG00000137693.14	YAP1	protein_coding	2.7399	1.45412	0.0155893
13716	ENSG00000268043.7	NBPF12	protein_coding	2.73969	1.45402	0.00171829
14429	ENSG00000280018.3	CU634019.6	lincRNA	2.73875	1.45352	0.000753417
1186	ENSG00000082258.13	CCNT2	protein_coding	2.73759	1.45291	0.0083144
1220	ENSG00000083814.13	ZNF671	protein_coding	2.73395	1.45099	0.000315925
7838	ENSG00000164118.13	CEP44	protein_coding	2.73075	1.4493	0.00870064
9362	ENSG00000175544.13	CABP4	protein_coding	2.73025	1.44904	0.0184591
1151	ENSG00000080839.11	RBL1	protein_coding	2.72888	1.44831	0.000686428
7097	ENSG00000157259.8	GATAD1	protein_coding	2.72881	1.44827	0.0201146
11351	ENSG00000204410.15	MSH5	protein_coding	2.7286	1.44816	0.00108391
11929	ENSG00000224660.1	SH3BP5-AS1	antisense	2.72822	1.44796	6.70961e-06
11204	ENSG00000198886.2	MT-ND4	protein_coding	2.72784	1.44776	0.0102723
10030	ENSG00000183044.12	ABAT	protein_coding	2.72644	1.44702	3.58805e-05
13732	ENSG00000268575.1	AL031282.2	processed_transcript	2.72587	1.44672	0.000974604
8172	ENSG00000166261.11	ZNF202	protein_coding	2.7246	1.44604	0.001194
12853	ENSG00000247627.2	MTND4P12	processed_pseudogene	2.7245	1.44599	0.00652225
1588	ENSG00000099251.14	HSD17B7P2	transcribed_unprocessed_pseudogene	2.72425	1.44586	0.00329521
1504	ENSG00000092439.15	TRPM7	protein_coding	2.72356	1.44549	0.00719505
8025	ENSG00000165288.10	BRWD3	protein_coding	2.72314	1.44527	0.00023646
8796	ENSG00000170471.15	RALGAPB	protein_coding	2.72069	1.44397	0.0225921
8524	ENSG00000168404.13	MLKL	protein_coding	2.71923	1.4432	0.015774
3724	ENSG00000119969.15	HELLS	protein_coding	2.71898	1.44306	0.00584736
422	ENSG00000038382.20	TRIO	protein_coding	2.7187	1.44292	0.0107921
1324	ENSG00000087253.13	LPCAT2	protein_coding	2.71861	1.44287	0.0143364
14125	ENSG00000274333.4	CU633967.1	lincRNA	2.71838	1.44275	7.23849e-05
11970	ENSG00000225345.3	SNX18P3	transcribed_unprocessed_pseudogene	2.71745	1.44225	3.19287e-07
7851	ENSG00000164168.7	TMEM184C	protein_coding	2.71596	1.44146	0.010588
5509	ENSG00000138346.15	DNA2	protein_coding	2.71509	1.441	0.00651628
4711	ENSG00000131797.12	CLUHP3	transcribed_unprocessed_pseudogene	2.71465	1.44077	0.0126019
11383	ENSG00000204611.7	ZNF616	protein_coding	2.71136	1.43902	0.00653202
7070	ENSG00000156931.15	VPS8	protein_coding	2.71084	1.43874	0.0122612
12776	ENSG00000244306.11	AL589743.1	transcribed_processed_pseudogene	2.7099	1.43824	0.00736527
13561	ENSG00000264608.1	AC005726.3	sense_intronic	2.70879	1.43765	0.0237177
2167	ENSG00000103995.14	CEP152	protein_coding	2.70785	1.43715	0.0024547
6779	ENSG00000152527.14	PLEKHH2	protein_coding	2.70469	1.43546	0.0061248
11761	ENSG00000215256.3	DHRS4-AS1	antisense	2.70396	1.43507	0.00760115
3696	ENSG00000119737.5	GPR75	protein_coding	2.70136	1.43368	1.71458e-06
9583	ENSG00000177853.14	ZNF518A	protein_coding	2.70029	1.43311	0.00229913
9060	ENSG00000172766.19	NAA16	protein_coding	2.69249	1.42894	0.00919186
10822	ENSG00000196793.13	ZNF239	protein_coding	2.69161	1.42847	0.00291476
7457	ENSG00000161692.18	DBF4B	protein_coding	2.69053	1.42789	0.00953244
14362	ENSG00000279069.1	AC015813.5	TEC	2.68905	1.42709	0.000777561
14567	ENSG00000285437.1	POLR2J3	protein_coding	2.68233	1.42348	0.00140368
14444	ENSG00000280145.3	CU638689.4	lincRNA	2.68064	1.42258	2.40383e-06
13607	ENSG00000266086.2	AC015813.2	protein_coding	2.67993	1.4222	0.0218646
12827	ENSG00000246451.2	AL049840.1	antisense	2.6794	1.42191	0.00182388
10359	ENSG00000185946.16	RNPC3	protein_coding	2.67918	1.42179	0.00409793
4026	ENSG00000124171.9	PARD6B	protein_coding	2.67783	1.42106	0.00140582
1386	ENSG00000089057.15	SLC23A2	protein_coding	2.67724	1.42074	0.000573076
10464	ENSG00000186908.14	ZDHHC17	protein_coding	2.67685	1.42053	0.019232
9744	ENSG00000179674.3	ARL14	protein_coding	2.67363	1.4188	0.0189835
3720	ENSG00000119943.13	PYROXD2	protein_coding	2.67082	1.41728	0.00572535
10552	ENSG00000188130.14	MAPK12	protein_coding	2.67037	1.41704	0.00868749
10444	ENSG00000186687.16	LYRM7	protein_coding	2.66641	1.4149	0.000611482
14076	ENSG00000273486.1	AC096992.2	antisense	2.66621	1.41479	0.000499664
14453	ENSG00000280237.3	MIR4697HG	TEC	2.66411	1.41366	4.07493e-05
13883	ENSG00000271833.1	AL445222.1	sense_intronic	2.66315	1.41313	0.00845446
2768	ENSG00000109576.14	AADAT	protein_coding	2.66161	1.4123	0.00153535
6647	ENSG00000151012.13	SLC7A11	protein_coding	2.66157	1.41228	0.0010166
12084	ENSG00000228049.7	POLR2J2	protein_coding	2.66085	1.41189	0.00114344
10830	ENSG00000196865.4	NHLRC2	protein_coding	2.66081	1.41187	0.00154154
9278	ENSG00000174796.12	THAP6	protein_coding	2.65955	1.41118	0.015978
13848	ENSG00000270871.1	AC015849.3	antisense	2.65926	1.41102	0.024978
4442	ENSG00000129173.13	E2F8	protein_coding	2.65816	1.41043	0.000170386
10405	ENSG00000186318.16	BACE1	protein_coding	2.65753	1.41008	0.00806538
13257	ENSG00000258839.3	MC1R	protein_coding	2.65747	1.41005	0.00211414
3219	ENSG00000114770.17	ABCC5	protein_coding	2.65712	1.40987	0.00209084
14116	ENSG00000274211.5	SOCS7	protein_coding	2.65501	1.40872	0.0131126
7515	ENSG00000162377.6	COA7	protein_coding	2.65283	1.40753	0.00720575
11318	ENSG00000204267.14	TAP2	protein_coding	2.65213	1.40715	0.00459558
12701	ENSG00000242599.7	CSAG4	transcribed_unprocessed_pseudogene	2.65056	1.4063	0.00868993
10380	ENSG00000186130.5	ZBTB6	protein_coding	2.6501	1.40605	0.00136907
12036	ENSG00000226696.6	LENG8-AS1	antisense	2.64607	1.40385	0.0116825
10750	ENSG00000196428.12	TSC22D2	protein_coding	2.64471	1.40311	0.0049613
13037	ENSG00000254166.2	CASC19	processed_transcript	2.64452	1.40301	0.000414737
13284	ENSG00000259345.6	AC013652.1	lincRNA	2.6436	1.4025	0.00441495
6381	ENSG00000147133.15	TAF1	protein_coding	2.6425	1.4019	0.00570295
9673	ENSG00000178917.16	ZNF852	protein_coding	2.64163	1.40143	1.81303e-05
7336	ENSG00000160218.13	TRAPPC10	protein_coding	2.64126	1.40123	0.00400384
6449	ENSG00000147996.16	CBWD5	protein_coding	2.64047	1.4008	0.00943808
5492	ENSG00000138160.6	KIF11	protein_coding	2.63943	1.40023	0.00948276
13430	ENSG00000261326.3	LINC01355	lincRNA	2.63924	1.40012	0.00173453
14388	ENSG00000279382.1	AC018665.1	TEC	2.63814	1.39952	0.00340547
2922	ENSG00000111450.14	STX2	protein_coding	2.63664	1.3987	0.0218271
12004	ENSG00000226065.1	ZBTB45P2	processed_pseudogene	2.63581	1.39825	0.00235444
11095	ENSG00000198466.12	ZNF587	protein_coding	2.63568	1.39818	0.0108706
8761	ENSG00000170264.13	FAM161A	protein_coding	2.63535	1.39799	0.00537143
12706	ENSG00000242798.1	AC073842.2	antisense	2.63487	1.39773	0.00100338
11718	ENSG00000214595.11	EML6	protein_coding	2.63391	1.3972	2.61277e-05
28	ENSG00000003137.8	CYP26B1	protein_coding	2.63347	1.39697	9.75919e-08
7622	ENSG00000163069.12	SGCB	protein_coding	2.63324	1.39684	0.00474515
13590	ENSG00000265678.1	AC129510.1	antisense	2.63313	1.39678	0.00786157
4915	ENSG00000133858.15	ZFC3H1	protein_coding	2.63059	1.39538	0.00331402
12099	ENSG00000228315.12	GUSBP11	processed_transcript	2.62874	1.39437	0.00258757
7449	ENSG00000161638.11	ITGA5	protein_coding	2.62501	1.39233	3.34973e-11
12018	ENSG00000226314.8	ZNF192P1	transcribed_unprocessed_pseudogene	2.62245	1.39092	0.00185281
1000	ENSG00000075407.18	ZNF37A	protein_coding	2.62208	1.39071	0.00613515
13339	ENSG00000260095.1	AC106820.3	antisense	2.6182	1.38858	0.0243782
9083	ENSG00000172932.14	ANKRD13D	protein_coding	2.61667	1.38773	0.0205551
13406	ENSG00000261008.6	LINC01572	lincRNA	2.61593	1.38732	0.000216023
12278	ENSG00000232630.1	PRPS1P2	processed_pseudogene	2.61458	1.38658	7.50705e-05
11301	ENSG00000204177.10	BMS1P1	transcribed_unprocessed_pseudogene	2.61281	1.3856	8.44761e-06
12149	ENSG00000229320.3	KRT8P12	transcribed_processed_pseudogene	2.61234	1.38534	0.0245397
12158	ENSG00000229807.11	XIST	lincRNA	2.60671	1.38223	2.84744e-05
3195	ENSG00000114503.11	NCBP2	protein_coding	2.60634	1.38203	0.0144834
13395	ENSG00000260884.1	AC009120.3	lincRNA	2.60608	1.38188	0.00925693
8132	ENSG00000166004.15	CEP295	protein_coding	2.60578	1.38171	0.00131985
13441	ENSG00000261485.1	PAN3-AS1	antisense	2.60355	1.38048	0.00301495
10329	ENSG00000185716.12	MOSMO	protein_coding	2.60217	1.37972	0.000601913
1581	ENSG00000099139.13	PCSK5	protein_coding	2.60161	1.3794	0.00141345
3624	ENSG00000119042.17	SATB2	protein_coding	2.60105	1.3791	1.48244e-06
17	ENSG00000001631.15	KRIT1	protein_coding	2.59837	1.37761	0.00420895
13681	ENSG00000267523.1	AC008735.2	antisense	2.59799	1.3774	0.0232773
5292	ENSG00000136868.11	SLC31A1	protein_coding	2.5971	1.3769	0.00422248
10775	ENSG00000196547.15	MAN2A2	protein_coding	2.59708	1.37689	0.00936667
10338	ENSG00000185798.8	WDR53	protein_coding	2.59696	1.37683	0.0210905
10735	ENSG00000196369.11	SRGAP2B	protein_coding	2.59338	1.37483	0.00449017
10792	ENSG00000196646.12	ZNF136	protein_coding	2.59221	1.37418	0.0032799
4392	ENSG00000128578.10	STRIP2	protein_coding	2.59177	1.37394	3.25943e-05
12912	ENSG00000249592.5	AC139887.2	antisense	2.59074	1.37336	0.0011301
7876	ENSG00000164294.14	GPX8	protein_coding	2.59029	1.37311	1.65009e-06
10603	ENSG00000188647.13	PTAR1	protein_coding	2.58698	1.37127	3.79158e-05
6551	ENSG00000149262.17	INTS4	protein_coding	2.58698	1.37127	0.0210426
14333	ENSG00000278540.5	ACACA	protein_coding	2.58587	1.37065	0.00967524
9246	ENSG00000174469.22	CNTNAP2	protein_coding	2.58536	1.37037	8.07213e-05
5746	ENSG00000140534.13	TICRR	protein_coding	2.58405	1.36963	0.00692835
11475	ENSG00000205730.6	ITPRIPL2	protein_coding	2.58299	1.36904	0.0133789
6731	ENSG00000151914.20	DST	protein_coding	2.58251	1.36878	0.000191073
9953	ENSG00000182310.14	SPACA6	protein_coding	2.58091	1.36788	0.000588722
9773	ENSG00000180071.20	ANKRD18A	protein_coding	2.58088	1.36786	0.00157592
10201	ENSG00000184787.19	UBE2G2	protein_coding	2.58029	1.36753	0.018577
13377	ENSG00000260628.5	AC142381.3	transcribed_unprocessed_pseudogene	2.57838	1.36646	0.0168291
10106	ENSG00000183808.11	RBM12B	protein_coding	2.57728	1.36585	0.00885012
14406	ENSG00000279672.1	AP006621.5	TEC	2.57678	1.36557	0.00543878
10849	ENSG00000196968.11	FUT11	protein_coding	2.57666	1.3655	0.0233952
8199	ENSG00000166436.16	TRIM66	protein_coding	2.57631	1.36531	0.000593915
10525	ENSG00000187801.15	ZFP69B	protein_coding	2.57217	1.36299	1.99935e-07
12283	ENSG00000232713.2	AC010733.1	processed_pseudogene	2.56909	1.36125	0.00322949
7601	ENSG00000162949.16	CAPN13	protein_coding	2.56784	1.36056	0.00377284
7175	ENSG00000158286.13	RNF207	protein_coding	2.56486	1.35888	0.00506373
1866	ENSG00000101115.13	SALL4	protein_coding	2.56484	1.35887	0.00163283
13274	ENSG00000259244.1	AC048382.2	processed_transcript	2.56474	1.35881	0.00658983
12927	ENSG00000250073.2	AP000866.2	antisense	2.56253	1.35757	0.00247656
12276	ENSG00000232593.7	KANTR	protein_coding	2.56022	1.35627	0.0154998
10806	ENSG00000196696.12	AC009022.1	processed_transcript	2.55827	1.35517	0.022186
13777	ENSG00000269743.3	SLC25A53	protein_coding	2.55724	1.35459	0.00234333
6712	ENSG00000151718.16	WWC2	protein_coding	2.55681	1.35435	0.00114696
954	ENSG00000073910.21	FRY	protein_coding	2.55674	1.35431	0.000449312
12534	ENSG00000238039.1	AC244197.2	lincRNA	2.5567	1.35428	0.0227341
5027	ENSG00000134897.14	BIVM	protein_coding	2.55651	1.35417	0.023629
3870	ENSG00000122008.15	POLK	protein_coding	2.55579	1.35377	0.00299599
10805	ENSG00000196693.15	ZNF33B	protein_coding	2.5554	1.35355	0.0205399
8483	ENSG00000168140.5	VASN	protein_coding	2.55111	1.35112	0.000295522
12448	ENSG00000236088.9	COX10-AS1	processed_transcript	2.55088	1.351	0.0152784
12617	ENSG00000240695.1	AC117382.1	processed_pseudogene	2.55073	1.35091	0.000506575
9161	ENSG00000173588.14	CEP83	protein_coding	2.55065	1.35086	0.0193563
13066	ENSG00000254681.6	PKD1P5	transcribed_unprocessed_pseudogene	2.55061	1.35084	0.00324858
8047	ENSG00000165490.13	DDIAS	protein_coding	2.54897	1.34992	0.00304705
3150	ENSG00000113838.13	TBCCD1	protein_coding	2.54774	1.34922	0.0236815
10451	ENSG00000186812.13	ZNF397	protein_coding	2.54528	1.34782	0.0116362
3008	ENSG00000112200.17	ZNF451	protein_coding	2.54466	1.34747	0.0146044
13622	ENSG00000266717.1	AC134407.1	antisense	2.54344	1.34678	0.00379545
11193	ENSG00000198853.12	RUSC2	protein_coding	2.54283	1.34644	5.44665e-05
1408	ENSG00000089505.17	CMTM1	protein_coding	2.54181	1.34586	0.00725577
8200	ENSG00000166439.6	RNF169	protein_coding	2.54139	1.34562	0.000581234
8048	ENSG00000165494.11	PCF11	protein_coding	2.54079	1.34528	0.00880539
8187	ENSG00000166343.10	MSS51	protein_coding	2.54054	1.34513	0.0013458
10156	ENSG00000184307.15	ZDHHC23	protein_coding	2.54047	1.3451	0.00529342
12984	ENSG00000251595.7	ABCA11P	transcribed_processed_pseudogene	2.53913	1.34433	0.00211982
10867	ENSG00000197056.11	ZMYM1	protein_coding	2.53897	1.34424	0.00085213
7050	ENSG00000156650.14	KAT6B	protein_coding	2.53867	1.34407	0.00776987
11944	ENSG00000224975.1	INE1	sense_intronic	2.53848	1.34396	0.00130252
11112	ENSG00000198556.14	ZNF789	protein_coding	2.5373	1.34329	0.0034723
3146	ENSG00000113790.11	EHHADH	protein_coding	2.53715	1.34321	0.00929053
1336	ENSG00000087470.17	DNM1L	protein_coding	2.53647	1.34282	0.0189506
9640	ENSG00000178502.6	KLHL11	protein_coding	2.53636	1.34276	3.33584e-06
6740	ENSG00000152104.12	PTPN14	protein_coding	2.53597	1.34254	0.00627017
12694	ENSG00000242474.2	AC093627.5	lincRNA	2.53576	1.34242	8.66496e-05
8358	ENSG00000167548.15	KMT2D	protein_coding	2.53371	1.34125	0.00358392
14068	ENSG00000273373.1	AL355488.1	antisense	2.5323	1.34045	0.0136729
12646	ENSG00000241404.7	EGFL8	protein_coding	2.53217	1.34037	0.00867154
1170	ENSG00000081665.14	ZNF506	protein_coding	2.53086	1.33963	0.00164753
7356	ENSG00000160352.15	ZNF714	protein_coding	2.53082	1.3396	0.00529317
12303	ENSG00000233175.2	AC008105.1	antisense	2.52992	1.33909	0.000407023
3893	ENSG00000122435.10	TRMT13	protein_coding	2.52939	1.33879	0.00562053
9123	ENSG00000173269.14	MMRN2	protein_coding	2.52865	1.33837	0.00158967
12294	ENSG00000232995.7	AL592435.1	antisense	2.52699	1.33742	0.00899375
6590	ENSG00000149716.12	LTO1	protein_coding	2.52617	1.33695	0.00943938
5304	ENSG00000136925.15	TSTD2	protein_coding	2.52518	1.33638	0.020728
13774	ENSG00000269688.1	AC008982.2	sense_intronic	2.52405	1.33574	0.00230044
10952	ENSG00000197587.10	DMBX1	protein_coding	2.52316	1.33523	0.0087312
2029	ENSG00000102710.20	SUPT20H	protein_coding	2.52295	1.33511	0.00362366
14447	ENSG00000280183.1	AC067852.4	TEC	2.52254	1.33488	0.0115917
5458	ENSG00000137968.16	SLC44A5	protein_coding	2.52182	1.33446	0.000772375
11931	ENSG00000224699.8	LAMTOR5-AS1	processed_transcript	2.5185	1.33257	0.0116735
13497	ENSG00000262766.1	AC135050.5	sense_intronic	2.51765	1.33208	0.000367919
3596	ENSG00000118620.13	ZNF430	protein_coding	2.51661	1.33148	0.000166568
11401	ENSG00000204802.3	AL590399.1	lincRNA	2.51633	1.33132	0.00119421
4998	ENSG00000134627.12	PIWIL4	protein_coding	2.51632	1.33131	0.022082
7451	ENSG00000161647.18	MPP3	protein_coding	2.51586	1.33105	0.00189406
9507	ENSG00000177034.16	MTX3	protein_coding	2.51495	1.33053	0.000361929
13190	ENSG00000257511.1	AC084824.1	processed_pseudogene	2.51478	1.33043	0.0145807
11388	ENSG00000204623.9	ZNRD1ASP	transcribed_unitary_pseudogene	2.51425	1.33013	2.88935e-06
9126	ENSG00000173275.12	ZNF449	protein_coding	2.51371	1.32982	0.00983229
11063	ENSG00000198237.8	AC131392.1	unprocessed_pseudogene	2.5131	1.32947	0.00309654
3370	ENSG00000116005.12	PCYOX1	protein_coding	2.51213	1.32891	0.0171741
12819	ENSG00000246067.7	RAB30-AS1	lincRNA	2.51171	1.32867	0.00469372
7353	ENSG00000160326.14	SLC2A6	protein_coding	2.51151	1.32856	0.0013873
10569	ENSG00000188283.11	ZNF383	protein_coding	2.51041	1.32792	0.00494653
14435	ENSG00000280077.1	AL353763.2	TEC	2.50925	1.32726	0.00431798
10660	ENSG00000189180.15	ZNF33A	protein_coding	2.50867	1.32692	0.00605038
5008	ENSG00000134744.14	TUT4	protein_coding	2.50602	1.3254	0.00170914
9795	ENSG00000180376.16	CCDC66	protein_coding	2.5052	1.32493	0.0053388
11124	ENSG00000198625.13	MDM4	protein_coding	2.50481	1.3247	0.0132179
11947	ENSG00000225032.5	AL162586.1	antisense	2.50411	1.3243	0.00127661
9394	ENSG00000175787.16	ZNF169	protein_coding	2.50347	1.32393	0.00229459
12607	ENSG00000240429.1	LRRFIP1P1	processed_pseudogene	2.50209	1.32313	0.00233149
232	ENSG00000011677.13	GABRA3	protein_coding	2.50129	1.32267	0.00149525
7544	ENSG00000162576.16	MXRA8	protein_coding	2.49965	1.32173	0.0211572
5460	ENSG00000137992.14	DBT	protein_coding	2.49789	1.32071	0.00707736
11299	ENSG00000204172.12	AGAP9	protein_coding	2.49772	1.32061	0.013552
12974	ENSG00000251201.8	TMED7-TICAM2	protein_coding	2.49473	1.31888	0.00426285
3577	ENSG00000118369.13	USP35	protein_coding	2.49396	1.31844	0.0052805
12968	ENSG00000251079.6	BMS1P2	transcribed_unprocessed_pseudogene	2.49387	1.31839	2.77699e-05
4227	ENSG00000126070.20	AGO3	protein_coding	2.49088	1.31666	0.000967116
2585	ENSG00000107719.9	PALD1	protein_coding	2.48981	1.31603	0.0125708
14361	ENSG00000279059.1	AC007485.2	TEC	2.48972	1.31599	0.00532007
4430	ENSG00000129003.17	VPS13C	protein_coding	2.48754	1.31472	0.000444314
8026	ENSG00000165304.8	MELK	protein_coding	2.48718	1.31451	0.019567
10251	ENSG00000185158.12	LRRC37B	protein_coding	2.48707	1.31445	0.0084041
13253	ENSG00000258727.1	AL135999.1	antisense	2.4857	1.31365	0.00311735
14518	ENSG00000283486.2	FAM95C	protein_coding	2.48555	1.31356	0.00112806
7793	ENSG00000163961.4	RNF168	protein_coding	2.48335	1.31229	0.014065
12422	ENSG00000235499.1	AC073046.1	lincRNA	2.48075	1.31077	0.0111964
5181	ENSG00000135976.19	ANKRD36	protein_coding	2.48066	1.31073	0.0183587
12178	ENSG00000230149.2	AL021707.3	antisense	2.47993	1.3103	0.0124532
6660	ENSG00000151208.17	DLG5	protein_coding	2.47525	1.30757	0.0124337
13004	ENSG00000253352.9	TUG1	bidirectional_promoter_lncRNA	2.47059	1.30485	0.00312451
10674	ENSG00000189337.17	KAZN	protein_coding	2.46919	1.30404	0.00413582
6693	ENSG00000151503.12	NCAPD3	protein_coding	2.46919	1.30404	0.0113162
14380	ENSG00000279283.1	AC131009.4	TEC	2.46825	1.30349	0.00754119
5695	ENSG00000140043.11	PTGR2	protein_coding	2.46817	1.30344	0.012695
3248	ENSG00000115020.17	PIKFYVE	protein_coding	2.4671	1.30282	0.000509869
10170	ENSG00000184445.12	KNTC1	protein_coding	2.46564	1.30196	0.000719231
12863	ENSG00000248019.2	FAM13A-AS1	antisense	2.46525	1.30174	0.00218226
10746	ENSG00000196418.12	ZNF124	protein_coding	2.46496	1.30156	0.0064347
18	ENSG00000002016.17	RAD52	protein_coding	2.4645	1.30129	0.01492
8133	ENSG00000166012.16	TAF1D	protein_coding	2.46131	1.29943	0.0107238
12336	ENSG00000233885.7	YEATS2-AS1	antisense	2.46093	1.29921	0.000654445
9189	ENSG00000173875.13	ZNF791	protein_coding	2.45826	1.29764	0.0229542
13862	ENSG00000271335.5	AL117336.2	antisense	2.45624	1.29645	0.0124492
7347	ENSG00000160299.17	PCNT	protein_coding	2.45433	1.29533	0.00455402
8720	ENSG00000169914.6	OTUD3	protein_coding	2.45391	1.29508	0.00953696
13836	ENSG00000270629.6	NBPF14	protein_coding	2.45377	1.295	0.022302
11927	ENSG00000224621.1	AL451042.1	antisense	2.45366	1.29493	0.00839113
11732	ENSG00000214826.5	DDX12P	unprocessed_pseudogene	2.45226	1.29411	0.000341975
3349	ENSG00000115827.14	DCAF17	protein_coding	2.45221	1.29408	0.00332214
12817	ENSG00000245958.6	AC093752.1	transcribed_unprocessed_pseudogene	2.45167	1.29376	0.0128165
580	ENSG00000056736.10	IL17RB	protein_coding	2.45056	1.29311	0.0115059
13869	ENSG00000271533.1	Z83843.1	sense_intronic	2.44878	1.29206	1.15705e-05
13857	ENSG00000271151.1	AC016737.1	lincRNA	2.44627	1.29058	0.00319449
13794	ENSG00000269929.2	AL158152.1	lincRNA	2.44606	1.29046	0.0169658
7797	ENSG00000164002.11	EXO5	protein_coding	2.44589	1.29036	0.0161902
6677	ENSG00000151376.16	ME3	protein_coding	2.44529	1.29	0.0127796
13187	ENSG00000257489.6	AC010203.1	transcribed_unprocessed_pseudogene	2.44342	1.2889	0.000403822
14483	ENSG00000281490.1	CICP14	processed_pseudogene	2.44329	1.28883	0.00566998
10782	ENSG00000196584.3	XRCC2	protein_coding	2.44315	1.28874	0.000586333
11615	ENSG00000213599.10	SLX1A-SULT1A3	processed_transcript	2.44306	1.28869	0.022758
7712	ENSG00000163629.13	PTPN13	protein_coding	2.44299	1.28865	0.00160441
14131	ENSG00000274414.1	AL121772.1	lincRNA	2.44252	1.28837	0.00825897
9862	ENSG00000181264.8	TMEM136	protein_coding	2.44116	1.28757	0.000735225
10161	ENSG00000184371.14	CSF1	protein_coding	2.44021	1.287	0.00240796
4858	ENSG00000133111.3	RFXAP	protein_coding	2.43721	1.28523	0.00529874
5323	ENSG00000137054.16	POLR1E	protein_coding	2.43441	1.28357	0.018479
10052	ENSG00000183305.13	MAGEA2B	protein_coding	2.43425	1.28348	3.3881e-05
12991	ENSG00000252690.3	AC105339.2	processed_transcript	2.4333	1.28292	0.00342443
4744	ENSG00000132199.20	ENOSF1	protein_coding	2.43004	1.28098	0.00530029
9149	ENSG00000173517.10	PEAK1	protein_coding	2.42804	1.27979	0.00686847
13240	ENSG00000258515.1	AL355075.2	antisense	2.42788	1.2797	0.00129639
3103	ENSG00000113319.13	RASGRF2	protein_coding	2.42674	1.27902	0.00612607
12690	ENSG00000242338.6	BMS1P4	transcribed_unprocessed_pseudogene	2.42654	1.2789	0.000428073
12109	ENSG00000228486.10	C2orf92	protein_coding	2.41792	1.27377	0.0127261
6887	ENSG00000154144.13	TBRG1	protein_coding	2.41754	1.27354	0.00253762
13730	ENSG00000268516.2	AC020915.3	antisense	2.41319	1.27094	0.0032386
5644	ENSG00000139537.11	CCDC65	protein_coding	2.4103	1.26921	0.000304566
10480	ENSG00000187164.20	SHTN1	protein_coding	2.40927	1.26859	0.0236884
10141	ENSG00000184206.11	GOLGA6L4	protein_coding	2.40789	1.26777	0.000896527
10817	ENSG00000196757.8	ZNF700	protein_coding	2.40738	1.26746	0.0217912
13179	ENSG00000257285.5	AL132780.1	antisense	2.4065	1.26694	0.00316896
11504	ENSG00000206344.7	HCG27	lincRNA	2.40426	1.26559	0.00718546
13767	ENSG00000269439.5	AC010618.4	lincRNA	2.40305	1.26487	0.0123202
11672	ENSG00000214021.16	TTLL3	protein_coding	2.40051	1.26334	0.0198094
3752	ENSG00000120318.16	ARAP3	protein_coding	2.39792	1.26178	0.00260193
12610	ENSG00000240498.8	CDKN2B-AS1	antisense	2.39686	1.26114	0.00105976
12451	ENSG00000236200.5	KDM4A-AS1	antisense	2.39606	1.26066	0.0185494
9912	ENSG00000181904.9	C5orf24	protein_coding	2.39551	1.26033	0.00330488
3489	ENSG00000117222.14	RBBP5	protein_coding	2.39491	1.25997	0.0217445
13504	ENSG00000262903.1	AC027796.4	antisense	2.39489	1.25996	0.00353566
13813	ENSG00000270055.1	AC127502.2	sense_intronic	2.39471	1.25985	0.000266592
13810	ENSG00000270015.1	AC087481.3	sense_intronic	2.38903	1.25643	0.00384952
5463	ENSG00000138018.18	SELENOI	protein_coding	2.38736	1.25542	0.0129626
10723	ENSG00000196295.11	GARS-DT	processed_transcript	2.38653	1.25492	0.00493518
9939	ENSG00000182179.13	UBA7	protein_coding	2.38644	1.25486	0.0145662
8484	ENSG00000168143.9	FAM83B	protein_coding	2.38622	1.25473	0.00508909
8919	ENSG00000171488.15	LRRC8C	protein_coding	2.38362	1.25315	0.000298793
13446	ENSG00000261505.1	AL031714.1	antisense	2.3821	1.25224	0.0147649
12390	ENSG00000234945.7	GTF3C2-AS1	antisense	2.37938	1.25059	0.00662671
10006	ENSG00000182841.12	RRP7BP	transcribed_unprocessed_pseudogene	2.37858	1.2501	0.00334812
13290	ENSG00000259456.3	ADNP-AS1	antisense	2.37794	1.24971	0.0048561
14049	ENSG00000273243.1	Z82243.1	lincRNA	2.37739	1.24938	0.0203957
9725	ENSG00000179406.7	LINC00174	processed_transcript	2.37707	1.24919	0.0172634
6556	ENSG00000149308.17	NPAT	protein_coding	2.37303	1.24673	0.00018863
14263	ENSG00000277161.2	PIGW	protein_coding	2.37183	1.246	0.0119674
12913	ENSG00000249626.1	AC024560.2	processed_pseudogene	2.37044	1.24516	0.00200578
14083	ENSG00000273599.1	AL731571.1	antisense	2.36949	1.24458	5.21995e-05
10911	ENSG00000197312.12	DDI2	protein_coding	2.36585	1.24236	0.0126025
2834	ENSG00000110367.13	DDX6	protein_coding	2.36574	1.24229	0.0232726
9235	ENSG00000174370.9	C11orf45	protein_coding	2.36527	1.242	0.015508
8104	ENSG00000165813.20	CCDC186	protein_coding	2.36436	1.24145	0.0172826
3664	ENSG00000119547.6	ONECUT2	protein_coding	2.36345	1.24089	0.0148642
1235	ENSG00000084112.15	SSH1	protein_coding	2.36309	1.24067	0.0145373
2877	ENSG00000110944.9	IL23A	protein_coding	2.36186	1.23992	0.0139822
11720	ENSG00000214654.8	B3GNT10	protein_coding	2.36003	1.2388	0.0030455
4716	ENSG00000131873.7	CHSY1	protein_coding	2.35811	1.23763	0.0160803
4343	ENSG00000127946.17	HIP1	protein_coding	2.3572	1.23707	0.00202246
12277	ENSG00000232611.1	AL683813.1	lincRNA	2.35441	1.23536	0.0085848
4866	ENSG00000133138.20	TBC1D8B	protein_coding	2.35052	1.23298	0.0108039
13724	ENSG00000268225.2	AC010487.1	unprocessed_pseudogene	2.35048	1.23295	0.00117206
558	ENSG00000054967.13	RELT	protein_coding	2.34946	1.23233	0.00767164
13222	ENSG00000258311.5	AC009779.3	protein_coding	2.3486	1.2318	0.0029315
13354	ENSG00000260277.1	AC009019.1	antisense	2.34765	1.23122	0.00301743
7597	ENSG00000162924.14	REL	protein_coding	2.34664	1.2306	5.18862e-06
3658	ENSG00000119509.13	INVS	protein_coding	2.34516	1.22969	0.0183255
13451	ENSG00000261578.1	AP003119.3	sense_overlapping	2.34313	1.22844	0.000588707
11788	ENSG00000216775.3	AL109918.1	transcribed_unprocessed_pseudogene	2.34307	1.2284	0.00067939
5552	ENSG00000138658.15	ZGRF1	protein_coding	2.34292	1.22831	0.00440772
12258	ENSG00000232149.1	FERP1	processed_pseudogene	2.34221	1.22787	0.00156314
12373	ENSG00000234684.6	SDCBP2-AS1	antisense	2.34155	1.22746	0.000838963
12366	ENSG00000234602.7	MCIDAS	protein_coding	2.34095	1.2271	0.00209942
8848	ENSG00000170903.11	MSANTD4	protein_coding	2.34053	1.22683	0.0182183
6270	ENSG00000145736.14	GTF2H2	protein_coding	2.33917	1.22599	0.0175153
7065	ENSG00000156869.13	FRRS1	protein_coding	2.33915	1.22598	0.01261
9280	ENSG00000174804.4	FZD4	protein_coding	2.33887	1.22581	5.9056e-08
14230	ENSG00000276166.1	AC092118.2	antisense	2.33794	1.22524	0.00437262
11950	ENSG00000225125.2	RANP4	processed_pseudogene	2.33791	1.22522	0.0230431
2070	ENSG00000103034.14	NDRG4	protein_coding	2.33645	1.22432	0.0137546
14603	ENSG00000286067.1	AC004263.2	antisense	2.33618	1.22415	0.0148123
8113	ENSG00000165891.16	E2F7	protein_coding	2.3346	1.22317	0.00567497
13164	ENSG00000256967.1	AC018653.3	antisense	2.3332	1.22231	0.00767169
14357	ENSG00000278948.1	AL031587.5	TEC	2.33303	1.2222	0.0220834
5335	ENSG00000137124.8	ALDH1B1	protein_coding	2.33242	1.22183	0.0155611
4842	ENSG00000132952.12	USPL1	protein_coding	2.33238	1.22181	0.00985824
12218	ENSG00000231074.8	HCG18	antisense	2.32912	1.21978	0.0195053
7862	ENSG00000164211.13	STARD4	protein_coding	2.32822	1.21923	0.00885162
6302	ENSG00000146094.14	DOK3	protein_coding	2.32769	1.2189	0.000169684
14472	ENSG00000280832.1	GSEC	antisense	2.32745	1.21875	0.00385644
13891	ENSG00000271936.1	AC012073.1	antisense	2.32693	1.21843	0.00237262
8581	ENSG00000168876.9	ANKRD49	protein_coding	2.32334	1.2162	0.0112819
12416	ENSG00000235351.1	AC114730.3	antisense	2.32286	1.2159	0.00316234
3790	ENSG00000120800.5	UTP20	protein_coding	2.32267	1.21578	0.00683177
13483	ENSG00000262333.1	HNRNPA1P16	processed_pseudogene	2.32005	1.21416	0.0188712
7810	ENSG00000164048.14	ZNF589	protein_coding	2.31808	1.21293	0.0158341
2323	ENSG00000105290.12	APLP1	protein_coding	2.31472	1.21083	0.00485178
13543	ENSG00000263956.6	NBPF11	protein_coding	2.31456	1.21074	0.0160386
4481	ENSG00000129566.13	TEP1	protein_coding	2.31302	1.20978	0.0223481
7930	ENSG00000164663.14	USP49	protein_coding	2.31064	1.20829	0.000448334
6204	ENSG00000144840.9	RABL3	protein_coding	2.30986	1.2078	0.0227135
5245	ENSG00000136490.9	LIMD2	protein_coding	2.30803	1.20666	0.00986498
668	ENSG00000064393.16	HIPK2	protein_coding	2.30712	1.20609	0.00346252
12040	ENSG00000226803.8	ZNF451-AS1	antisense	2.30657	1.20575	0.0175494
10192	ENSG00000184677.18	ZBTB40	protein_coding	2.30597	1.20538	0.00793985
4275	ENSG00000126790.12	L3HYPDH	protein_coding	2.30535	1.20498	0.00808837
9385	ENSG00000175711.8	B3GNTL1	protein_coding	2.30522	1.2049	0.0138344
890	ENSG00000071575.11	TRIB2	protein_coding	2.30181	1.20277	0.0184415
11942	ENSG00000224934.4	AL391684.1	bidirectional_promoter_lncRNA	2.3006	1.20201	0.00120071
3891	ENSG00000122417.15	ODF2L	protein_coding	2.30051	1.20195	0.0209625
12540	ENSG00000238105.7	GOLGA2P5	transcribed_unprocessed_pseudogene	2.30047	1.20193	0.00882652
14581	ENSG00000285730.1	Z94721.3	bidirectional_promoter_lncRNA	2.29867	1.2008	0.0161407
14153	ENSG00000274925.1	ZKSCAN2-DT	lincRNA	2.29842	1.20064	0.0145746
14015	ENSG00000272994.1	AC012360.3	lincRNA	2.29726	1.19991	0.00331064
11846	ENSG00000221909.3	FAM200A	protein_coding	2.2934	1.19748	0.0178148
12614	ENSG00000240602.7	AADACP1	transcribed_unprocessed_pseudogene	2.2928	1.19711	0.00179703
4656	ENSG00000131263.12	RLIM	protein_coding	2.29278	1.1971	0.0125349
7595	ENSG00000162913.9	OBSCN-AS1	antisense	2.29236	1.19683	0.00170764
13961	ENSG00000272578.5	AP000347.1	transcribed_unprocessed_pseudogene	2.29119	1.1961	0.00233481
7346	ENSG00000160298.17	C21orf58	protein_coding	2.2899	1.19528	0.0237955
2969	ENSG00000111801.16	BTN3A3	protein_coding	2.28975	1.19519	0.0121893
14582	ENSG00000285756.1	BX890604.2	lincRNA	2.28907	1.19476	0.00324744
5569	ENSG00000138759.19	FRAS1	protein_coding	2.28887	1.19464	0.00615355
1951	ENSG00000101751.10	POLI	protein_coding	2.28842	1.19435	0.0239749
6782	ENSG00000152580.8	IGSF10	protein_coding	2.28689	1.19339	0.000266204
10809	ENSG00000196712.17	NF1	protein_coding	2.28536	1.19242	0.00402434
177	ENSG00000009724.16	MASP2	protein_coding	2.28488	1.19212	1.63925e-05
12536	ENSG00000238058.2	AL355574.1	bidirectional_promoter_lncRNA	2.28403	1.19158	0.0200182
495	ENSG00000049130.15	KITLG	protein_coding	2.2827	1.19074	0.0245978
11682	ENSG00000214106.8	PAXIP1-AS2	antisense	2.28154	1.19001	0.000185256
6891	ENSG00000154188.10	ANGPT1	protein_coding	2.27834	1.18798	0.00966635
10526	ENSG00000187815.10	ZFP69	protein_coding	2.27766	1.18755	0.00241693
8741	ENSG00000170049.9	KCNAB3	protein_coding	2.27721	1.18727	0.00201171
10832	ENSG00000196873.15	CBWD3	protein_coding	2.27709	1.18719	0.0157634
12452	ENSG00000236255.1	AC009404.1	lincRNA	2.27696	1.18711	0.00652519
10447	ENSG00000186767.6	SPIN4	protein_coding	2.27674	1.18697	0.000414044
7106	ENSG00000157388.17	CACNA1D	protein_coding	2.27651	1.18682	0.0183102
14220	ENSG00000276007.1	AC079414.3	sense_intronic	2.27649	1.18681	0.0159595
14216	ENSG00000275910.1	AC138932.5	antisense	2.27618	1.18661	0.0247144
11255	ENSG00000203392.3	AC105020.1	antisense	2.27612	1.18657	0.0172055
12564	ENSG00000239552.2	HOXB-AS2	antisense	2.27513	1.18595	0.000905435
9541	ENSG00000177425.11	PAWR	protein_coding	2.27437	1.18547	0.0197374
4424	ENSG00000128928.9	IVD	protein_coding	2.27108	1.18338	0.016959
12959	ENSG00000250802.7	ZBED3-AS1	antisense	2.27051	1.18302	0.000925158
10397	ENSG00000186260.16	MRTFB	protein_coding	2.26959	1.18243	0.0103387
2567	ENSG00000107371.13	EXOSC3	protein_coding	2.26905	1.18209	0.0241544
10810	ENSG00000196715.7	VKORC1L1	protein_coding	2.26879	1.18193	0.0178215
4887	ENSG00000133433.10	GSTT2B	protein_coding	2.26779	1.18129	0.00487282
12969	ENSG00000251095.6	AC097478.1	antisense	2.26774	1.18126	0.000217255
13968	ENSG00000272620.1	AFAP1-AS1	antisense	2.26768	1.18122	0.0107132
4022	ENSG00000124151.19	NCOA3	protein_coding	2.26761	1.18117	0.0114268
9802	ENSG00000180488.15	MIGA1	protein_coding	2.26704	1.18081	0.0208939
7348	ENSG00000160305.18	DIP2A	protein_coding	2.26652	1.18048	0.0235302
14417	ENSG00000279789.1	AC120114.3	TEC	2.26619	1.18027	0.0116646
6568	ENSG00000149485.18	FADS1	protein_coding	2.26513	1.1796	3.53735e-05
8992	ENSG00000172113.9	NME6	protein_coding	2.26477	1.17936	0.0143582
13375	ENSG00000260565.6	ERVK13-1	processed_transcript	2.26239	1.17785	0.00251453
7329	ENSG00000160201.11	U2AF1	protein_coding	2.26105	1.17699	0.00167541
2859	ENSG00000110723.12	EXPH5	protein_coding	2.25848	1.17535	0.000781186
2638	ENSG00000108256.9	NUFIP2	protein_coding	2.25598	1.17376	0.0084155
11415	ENSG00000204920.11	ZNF155	protein_coding	2.25509	1.17319	0.0170661
11461	ENSG00000205560.12	CPT1B	protein_coding	2.25349	1.17216	0.000191256
12704	ENSG00000242622.1	AC092910.3	lincRNA	2.25277	1.1717	0.0142522
6895	ENSG00000154237.13	LRRK1	protein_coding	2.25276	1.1717	0.00881496
10589	ENSG00000188529.14	SRSF10	protein_coding	2.25098	1.17055	0.0206384
8856	ENSG00000170955.10	CAVIN3	protein_coding	2.24973	1.16975	0.00148032
9435	ENSG00000176208.9	ATAD5	protein_coding	2.24962	1.16968	0.00453372
3825	ENSG00000121281.12	ADCY7	protein_coding	2.24784	1.16854	0.000397916
9096	ENSG00000173041.12	ZNF680	protein_coding	2.24581	1.16724	0.00821325
6710	ENSG00000151694.13	ADAM17	protein_coding	2.24578	1.16722	0.0245707
7662	ENSG00000163378.14	EOGT	protein_coding	2.24508	1.16677	0.0034926
8912	ENSG00000171448.9	ZBTB26	protein_coding	2.24504	1.16674	0.0128193
2967	ENSG00000111788.10	AC009533.1	unprocessed_pseudogene	2.24429	1.16626	0.0108911
10068	ENSG00000183474.15	GTF2H2C	protein_coding	2.24425	1.16623	0.0218099
13871	ENSG00000271605.6	MILR1	protein_coding	2.24362	1.16583	0.0115255
8422	ENSG00000167785.9	ZNF558	protein_coding	2.24238	1.16503	0.0241915
14403	ENSG00000279649.1	AC020978.9	TEC	2.24125	1.1643	0.000498327
832	ENSG00000069869.16	NEDD4	protein_coding	2.2374	1.16182	0.00971788
4423	ENSG00000128923.11	MINDY2	protein_coding	2.2289	1.15633	0.0108619
324	ENSG00000023516.9	AKAP11	protein_coding	2.22888	1.15632	0.00297375
13823	ENSG00000270157.1	AC004918.3	sense_intronic	2.22863	1.15616	0.00231203
11631	ENSG00000213713.3	PIGCP1	processed_pseudogene	2.22813	1.15583	0.0122625
7131	ENSG00000157741.15	UBN2	protein_coding	2.22779	1.15561	0.00250393
10910	ENSG00000197302.10	ZNF720	protein_coding	2.22766	1.15553	0.00216916
705	ENSG00000065457.10	ADAT1	protein_coding	2.22754	1.15545	0.0084299
2210	ENSG00000104427.12	ZC2HC1A	protein_coding	2.22691	1.15505	0.0115039
13460	ENSG00000261716.2	AC239868.1	transcribed_unprocessed_pseudogene	2.22593	1.15441	0.00525613
8937	ENSG00000171680.21	PLEKHG5	protein_coding	2.22588	1.15438	0.00942593
14121	ENSG00000274274.1	GAGE13	protein_coding	2.22429	1.15334	0.00117082
13355	ENSG00000260279.3	AC137932.1	antisense	2.22388	1.15308	0.0223845
10217	ENSG00000184925.12	LCN12	protein_coding	2.22247	1.15217	0.0193673
12248	ENSG00000231890.7	DARS-AS1	antisense	2.22087	1.15112	0.0154739
13814	ENSG00000270060.1	AC090589.3	sense_intronic	2.22011	1.15063	0.0096231
2727	ENSG00000109063.15	MYH3	protein_coding	2.22004	1.15058	1.19921e-06
1812	ENSG00000100731.15	PCNX1	protein_coding	2.21922	1.15005	0.016182
10892	ENSG00000197182.14	MIRLET7BHG	lincRNA	2.21917	1.15002	0.0244351
14299	ENSG00000277938.1	AL035252.3	lincRNA	2.21748	1.14892	0.000318297
5426	ENSG00000137812.19	KNL1	protein_coding	2.21678	1.14846	0.0207285
13912	ENSG00000272145.1	NFYC-AS1	antisense	2.2159	1.14789	0.00204198
88	ENSG00000005889.15	ZFX	protein_coding	2.21537	1.14755	0.0230387
14550	ENSG00000285035.1	AC091057.5	transcribed_unprocessed_pseudogene	2.21468	1.1471	0.0116895
10364	ENSG00000185986.12	SDHAP3	transcribed_unprocessed_pseudogene	2.20706	1.14213	0.00957925
12884	ENSG00000248643.5	RBM14-RBM4	protein_coding	2.20646	1.14174	5.29519e-05
13400	ENSG00000260917.1	AL158212.3	sense_overlapping	2.20541	1.14105	0.0202889
10557	ENSG00000188185.11	LINC00265	lincRNA	2.20401	1.14013	0.0241173
5125	ENSG00000135622.13	SEMA4F	protein_coding	2.2017	1.13862	0.00445241
157	ENSG00000008300.17	CELSR3	protein_coding	2.20098	1.13814	0.00191032
10960	ENSG00000197647.11	ZNF433	protein_coding	2.19947	1.13716	0.0190893
693	ENSG00000065060.17	UHRF1BP1	protein_coding	2.1979	1.13613	0.00870185
551	ENSG00000054523.17	KIF1B	protein_coding	2.19651	1.13522	0.0149933
12724	ENSG00000243406.6	MRPS31P5	transcribed_unprocessed_pseudogene	2.19632	1.13509	0.0230218
5526	ENSG00000138443.16	ABI2	protein_coding	2.19465	1.13399	0.0233053
14506	ENSG00000283050.2	GTF2IP12	transcribed_unprocessed_pseudogene	2.19331	1.13311	0.00424361
11043	ENSG00000198131.14	ZNF544	protein_coding	2.19075	1.13142	0.0051476
3646	ENSG00000119397.16	CNTRL	protein_coding	2.18974	1.13076	0.0116553
666	ENSG00000064309.14	CDON	protein_coding	2.18959	1.13066	0.00476462
11025	ENSG00000198039.11	ZNF273	protein_coding	2.18952	1.13062	0.00598079
6201	ENSG00000144815.16	NXPE3	protein_coding	2.18936	1.13051	0.00367357
11005	ENSG00000197935.6	ZNF311	protein_coding	2.18624	1.12845	0.0112189
2833	ENSG00000110344.9	UBE4A	protein_coding	2.18465	1.1274	0.00383421
11340	ENSG00000204379.10	XAGE1A	protein_coding	2.18394	1.12693	0.0031834
11341	ENSG00000204382.11	XAGE1B	protein_coding	2.18394	1.12693	0.0031834
10728	ENSG00000196323.14	ZBTB44	protein_coding	2.18269	1.12611	0.0177828
10646	ENSG00000189064.8	GAGE2A	protein_coding	2.18046	1.12463	4.89262e-06
623	ENSG00000060749.15	QSER1	protein_coding	2.17853	1.12336	0.0217974
7500	ENSG00000162194.12	LBHD1	protein_coding	2.17851	1.12334	0.00440102
11425	ENSG00000205078.5	SYCE1L	protein_coding	2.17566	1.12145	0.00535371
390	ENSG00000033867.16	SLC4A7	protein_coding	2.17488	1.12093	0.0171031
12122	ENSG00000228696.8	ARL17B	protein_coding	2.1748	1.12088	0.0212917
11962	ENSG00000225205.5	AC078883.1	antisense	2.16995	1.11766	0.00928661
14443	ENSG00000280143.1	AP000892.3	TEC	2.16938	1.11728	0.00153354
3041	ENSG00000112541.14	PDE10A	protein_coding	2.1671	1.11577	0.00147828
13043	ENSG00000254338.1	MAFA-AS1	antisense	2.16252	1.11271	0.00587448
7786	ENSG00000163945.16	UVSSA	protein_coding	2.16203	1.11238	0.0118669
9237	ENSG00000174373.16	RALGAPA1	protein_coding	2.16189	1.11229	0.00588818
3308	ENSG00000115464.14	USP34	protein_coding	2.16154	1.11206	0.00463323
4299	ENSG00000127311.9	HELB	protein_coding	2.16082	1.11158	0.000647004
3894	ENSG00000122477.12	LRRC39	protein_coding	2.16052	1.11138	0.010661
12630	ENSG00000241015.2	TPM3P9	transcribed_processed_pseudogene	2.15865	1.11013	0.00355017
9164	ENSG00000173611.17	SCAI	protein_coding	2.15588	1.10828	0.000164697
9905	ENSG00000181827.14	RFX7	protein_coding	2.15561	1.1081	0.0165542
37	ENSG00000003989.17	SLC7A2	protein_coding	2.15215	1.10578	0.00247998
6723	ENSG00000151835.16	SACS	protein_coding	2.15111	1.10508	1.6686e-06
7170	ENSG00000158186.13	MRAS	protein_coding	2.15058	1.10473	4.79952e-08
10618	ENSG00000188766.12	SPRED3	protein_coding	2.14619	1.10178	0.0115724
13286	ENSG00000259366.1	AC108449.2	sense_intronic	2.14538	1.10124	0.000425421
7159	ENSG00000158079.16	PTPDC1	protein_coding	2.14316	1.09974	0.0134211
3259	ENSG00000115137.11	DNAJC27	protein_coding	2.14226	1.09913	0.00593589
9433	ENSG00000176171.11	BNIP3	protein_coding	2.13964	1.09737	0.00130754
11056	ENSG00000198198.16	SZT2	protein_coding	2.13959	1.09734	0.0100277
13413	ENSG00000261094.2	AC007066.2	sense_overlapping	2.13917	1.09705	0.0217795
11698	ENSG00000214279.13	SCART1	protein_coding	2.13868	1.09672	0.00401366
14313	ENSG00000278129.2	ZNF8	protein_coding	2.13829	1.09646	0.00731774
14262	ENSG00000277156.1	AL589743.6	processed_pseudogene	2.13792	1.09621	0.010388
12484	ENSG00000236991.6	EDRF1-AS1	antisense	2.13522	1.09438	0.0247326
13844	ENSG00000270800.3	RPS10-NUDT3	protein_coding	2.13519	1.09436	0.00685528
414	ENSG00000037749.12	MFAP3	protein_coding	2.13482	1.09412	0.00420079
497	ENSG00000049192.15	ADAMTS6	protein_coding	2.13457	1.09395	0.00802869
13241	ENSG00000258559.2	AC005519.1	sense_overlapping	2.13399	1.09355	0.00888229
13962	ENSG00000272589.1	ZSWIM8-AS1	antisense	2.13066	1.0913	0.00784892
5469	ENSG00000138035.15	PNPT1	protein_coding	2.12931	1.09039	0.0213459
9473	ENSG00000176681.14	LRRC37A	protein_coding	2.12788	1.08942	0.00405977
1169	ENSG00000081386.12	ZNF510	protein_coding	2.12711	1.0889	0.0101918
2339	ENSG00000105383.15	CD33	protein_coding	2.12675	1.08865	2.42723e-08
10524	ENSG00000187800.13	PEAR1	protein_coding	2.12643	1.08844	0.003091
12132	ENSG00000228925.1	AC016722.2	antisense	2.11962	1.0838	0.00271358
2702	ENSG00000108797.12	CNTNAP1	protein_coding	2.11662	1.08176	2.09957e-05
13405	ENSG00000260942.1	CAPN10-DT	antisense	2.11592	1.08129	0.00591925
1964	ENSG00000101898.6	MCTS2P	protein_coding	2.11432	1.0802	0.00420481
5450	ENSG00000137941.17	TTLL7	protein_coding	2.11405	1.08001	0.00249586
578	ENSG00000056558.11	TRAF1	protein_coding	2.11391	1.07991	0.00922236
14616	ENSG00000286214.1	AUXG01000058.1	antisense	2.11182	1.07849	0.00716911
7249	ENSG00000159247.13	TUBBP5	transcribed_unprocessed_pseudogene	2.1039	1.07307	0.025003
13157	ENSG00000256667.6	KLRA1P	transcribed_unprocessed_pseudogene	2.10001	1.0704	0.0218545
3730	ENSG00000120049.19	KCNIP2	protein_coding	2.09862	1.06944	0.0113929
11319	ENSG00000204271.13	SPIN3	protein_coding	2.09625	1.06781	0.0210275
3214	ENSG00000114739.14	ACVR2B	protein_coding	2.09512	1.06703	0.00208709
11709	ENSG00000214425.7	LRRC37A4P	transcribed_unprocessed_pseudogene	2.09481	1.06682	0.00227974
7516	ENSG00000162378.13	ZYG11B	protein_coding	2.0945	1.06661	0.013996
9778	ENSG00000180178.11	FAR2P1	transcribed_unprocessed_pseudogene	2.09317	1.06569	2.9154e-05
2798	ENSG00000109944.10	JHY	protein_coding	2.09268	1.06535	0.00428575
9957	ENSG00000182326.15	C1S	protein_coding	2.09051	1.06385	0.0120006
5368	ENSG00000137338.5	PGBD1	protein_coding	2.0877	1.06192	0.00569422
12785	ENSG00000244513.6	AC109587.1	antisense	2.08651	1.06109	0.0180283
14168	ENSG00000275131.3	AC241952.1	transcribed_unprocessed_pseudogene	2.08432	1.05958	0.00183202
168	ENSG00000008710.19	PKD1	protein_coding	2.08397	1.05934	0.0137119
8008	ENSG00000165185.14	KIAA1958	protein_coding	2.08373	1.05917	0.0229037
14584	ENSG00000285812.1	AL390719.3	antisense	2.08366	1.05912	0.0201587
8462	ENSG00000168014.16	C2CD3	protein_coding	2.08352	1.05902	0.00477415
13539	ENSG00000263826.1	AC112907.3	antisense	2.08269	1.05845	0.00248554
10270	ENSG00000185278.15	ZBTB37	protein_coding	2.08249	1.05831	5.34283e-05
3441	ENSG00000116731.22	PRDM2	protein_coding	2.0819	1.0579	0.0211159
554	ENSG00000054654.16	SYNE2	protein_coding	2.07996	1.05655	0.00576332
7466	ENSG00000161912.18	ADCY10P1	transcribed_unprocessed_pseudogene	2.07624	1.05397	5.90815e-05
7100	ENSG00000157315.5	TMED6	protein_coding	2.07528	1.05331	0.00495868
6646	ENSG00000151006.7	PRSS53	protein_coding	2.0737	1.0522	7.76168e-05
2374	ENSG00000105613.10	MAST1	protein_coding	2.07187	1.05093	0.00293166
5332	ENSG00000137101.12	CD72	protein_coding	2.06859	1.04865	0.00486859
5344	ENSG00000137177.20	KIF13A	protein_coding	2.06674	1.04736	0.00389707
9184	ENSG00000173821.19	AC124319.1	protein_coding	2.06603	1.04686	0.0221739
1329	ENSG00000087299.12	L2HGDH	protein_coding	2.06359	1.04516	0.0171484
13372	ENSG00000260528.4	FAM157C	lincRNA	2.06207	1.04409	0.000110684
5092	ENSG00000135406.14	PRPH	protein_coding	2.06024	1.04281	0.00352147
10019	ENSG00000182957.16	SPATA13	protein_coding	2.06005	1.04268	0.0205053
2885	ENSG00000111087.10	GLI1	protein_coding	2.05821	1.04139	7.76999e-07
4303	ENSG00000127329.15	PTPRB	protein_coding	2.05763	1.04099	0.00760499
11400	ENSG00000204789.4	ZNF204P	processed_pseudogene	2.0568	1.0404	0.0205255
1137	ENSG00000080200.10	CRYBG3	protein_coding	2.05478	1.03898	5.3855e-05
14531	ENSG00000284634.1	AC092821.3	processed_transcript	2.05382	1.03831	0.000640891
13181	ENSG00000257315.2	ZBED6	protein_coding	2.04917	1.03504	0.000120077
14285	ENSG00000277687.1	AL139407.1	sense_intronic	2.04857	1.03461	3.86958e-05
1807	ENSG00000100697.14	DICER1	protein_coding	2.04844	1.03453	0.0103497
14442	ENSG00000280138.1	AC027290.2	TEC	2.04585	1.0327	0.00134659
10220	ENSG00000184956.16	MUC6	protein_coding	2.04138	1.02954	1.58629e-05
2526	ENSG00000106692.14	FKTN	protein_coding	2.04127	1.02947	0.0100322
12798	ENSG00000244754.8	N4BP2L2	protein_coding	2.03649	1.02608	0.0166358
6662	ENSG00000151233.11	GXYLT1	protein_coding	2.03552	1.0254	0.0167917
7002	ENSG00000156017.13	CARNMT1	protein_coding	2.03428	1.02452	0.0218284
14307	ENSG00000278000.1	AC139100.2	sense_intronic	2.03264	1.02335	0.0160965
12325	ENSG00000233559.1	LINC00513	lincRNA	2.03008	1.02154	0.000113921
12747	ENSG00000243766.8	HOTTIP	antisense	2.0298	1.02134	0.0227081
6055	ENSG00000143494.15	VASH2	protein_coding	2.02911	1.02085	0.000101999
6870	ENSG00000153933.10	DGKE	protein_coding	2.02739	1.01962	0.0175843
11554	ENSG00000213066.13	FGFR1OP	protein_coding	2.02677	1.01918	0.00885949
103	ENSG00000006432.15	MAP3K9	protein_coding	2.02639	1.01891	0.0190105
9558	ENSG00000177602.5	HASPIN	protein_coding	2.0262	1.01877	0.0225464
12598	ENSG00000240288.7	GHRLOS	antisense	2.02601	1.01864	9.65615e-05
14460	ENSG00000280407.2	AC132872.4	TEC	2.02434	1.01745	0.00552668
7846	ENSG00000164151.12	ICE1	protein_coding	2.02045	1.01468	0.0230601
742	ENSG00000066427.22	ATXN3	protein_coding	2.02006	1.0144	0.0213772
4327	ENSG00000127603.25	MACF1	protein_coding	2.0196	1.01407	0.013021
1945	ENSG00000101639.18	CEP192	protein_coding	2.01848	1.01327	0.00132333
14176	ENSG00000275318.1	AL136981.2	unprocessed_pseudogene	2.01751	1.01258	0.0179876
13296	ENSG00000259529.2	AL136295.5	protein_coding	2.01637	1.01176	0.000586314
7577	ENSG00000162775.15	RBM15	protein_coding	2.01635	1.01175	0.00771283
4069	ENSG00000124549.14	BTN2A3P	transcribed_unprocessed_pseudogene	2.01553	1.01116	0.0119589
13100	ENSG00000255150.2	EID3	protein_coding	2.01447	1.0104	0.00291471
13985	ENSG00000272734.1	ADIRF-AS1	processed_transcript	2.01418	1.01019	0.000714998
1224	ENSG00000083844.10	ZNF264	protein_coding	2.01384	1.00995	0.00274134
13924	ENSG00000272217.1	AL645940.1	lincRNA	2.01139	1.00819	0.0198203
13729	ENSG00000268471.6	MIR4453HG	bidirectional_promoter_lncRNA	2.01067	1.00768	0.024762
8682	ENSG00000169629.11	RGPD8	protein_coding	2.01017	1.00732	0.000216453
1736	ENSG00000100354.21	TNRC6B	protein_coding	2.01006	1.00724	0.00480391
5328	ENSG00000137075.18	RNF38	protein_coding	2.00948	1.00682	0.0207455
8072	ENSG00000165655.17	ZNF503	protein_coding	2.00798	1.00574	0.000377289
10736	ENSG00000196371.3	FUT4	protein_coding	2.00676	1.00487	0.0152247
12772	ENSG00000244257.5	PKD1P1	unprocessed_pseudogene	2.0063	1.00454	0.00166145
13346	ENSG00000260236.1	AC099778.1	antisense	2.00456	1.00328	0.00414275
13090	ENSG00000254996.5	ANKHD1-EIF4EBP3	protein_coding	2.00364	1.00262	0.00755752
8480	ENSG00000168116.14	KIAA1586	protein_coding	2.00154	1.00111	0.0176106

## Sheet: Xeno_down (886)
Index	EnsemblID	HGNC	GeneType	Fold Change	Fold Change (Log2)	p-value
1300	ENSG00000086548.9	CEACAM6	protein_coding	-70.1504	-6.13238	7.0333e-35
7319	ENSG00000160180.15	TFF3	protein_coding	-52.7958	-5.72235	2.39699e-29
12298	ENSG00000233041.8	PHGR1	protein_coding	-26.9666	-4.7531	2.67417e-25
6231	ENSG00000145287.10	PLAC8	protein_coding	-26.521	-4.72906	1.39337e-21
13819	ENSG00000270103.3	AL360012.1	lincRNA	-22.8929	-4.51683	0.00619635
14179	ENSG00000275395.5	FCGBP	protein_coding	-22.0476	-4.46255	0.000826301
13695	ENSG00000267697.1	LUZP6	protein_coding	-20.9173	-4.38663	1.55647e-06
8270	ENSG00000166920.12	C15orf48	protein_coding	-18.1885	-4.18495	5.10838e-28
2340	ENSG00000105388.15	CEACAM5	protein_coding	-16.7474	-4.06587	7.0865e-22
11126	ENSG00000198643.7	FAM3D	protein_coding	-16.235	-4.02104	2.62753e-25
3921	ENSG00000122711.9	SPINK4	protein_coding	-15.6852	-3.97133	5.18196e-22
11166	ENSG00000198788.8	MUC2	protein_coding	-15.6279	-3.96605	5.40867e-31
14215	ENSG00000275896.5	PRSS2	protein_coding	-14.2968	-3.83762	2.44709e-27
1218	ENSG00000083807.10	SLC27A5	protein_coding	-14.0106	-3.80845	5.00809e-12
2221	ENSG00000104537.17	ANXA13	protein_coding	-13.9212	-3.79921	6.42987e-15
4462	ENSG00000129451.12	KLK10	protein_coding	-13.0842	-3.70976	2.72743e-18
7215	ENSG00000158825.6	CDA	protein_coding	-11.9816	-3.58275	1.75678e-16
7321	ENSG00000160182.3	TFF1	protein_coding	-11.8605	-3.5681	2.59232e-15
8374	ENSG00000167617.3	CDC42EP5	protein_coding	-11.2643	-3.49368	1.89695e-15
13705	ENSG00000267815.1	AC008655.1	antisense	-11.0237	-3.46254	3.41416e-13
13714	ENSG00000267984.1	AC008750.4	antisense	-10.7653	-3.42832	0.0001044
10154	ENSG00000184292.6	TACSTD2	protein_coding	-10.7612	-3.42777	1.26779e-16
9143	ENSG00000173467.9	AGR3	protein_coding	-10.3208	-3.36748	2.2969e-12
3828	ENSG00000121316.11	PLBD1	protein_coding	-9.56047	-3.25708	1.81629e-16
4704	ENSG00000131771.14	PPP1R1B	protein_coding	-9.48805	-3.24611	4.02567e-18
8060	ENSG00000165556.9	CDX2	protein_coding	-9.37365	-3.22861	3.37524e-24
12320	ENSG00000233493.3	TMEM238	protein_coding	-9.22945	-3.20624	2.30931e-15
8249	ENSG00000166825.14	ANPEP	protein_coding	-9.10765	-3.18708	3.21397e-18
7124	ENSG00000157613.10	CREB3L1	protein_coding	-8.95672	-3.16297	1.90321e-11
3139	ENSG00000113722.16	CDX1	protein_coding	-8.89421	-3.15287	1.55855e-15
146	ENSG00000007952.18	NOX1	protein_coding	-8.81972	-3.14073	1.56832e-17
8020	ENSG00000165272.16	AQP3	protein_coding	-8.7896	-3.1358	3.52212e-15
1107	ENSG00000079112.10	CDH17	protein_coding	-8.44089	-3.07739	2.48035e-14
8655	ENSG00000169372.13	CRADD	protein_coding	-8.42607	-3.07486	9.62867e-21
8012	ENSG00000165215.6	CLDN3	protein_coding	-8.41935	-3.07371	2.53737e-13
8369	ENSG00000167600.14	CYP2S1	protein_coding	-8.29489	-3.05222	2.09305e-11
8910	ENSG00000171431.3	KRT20	protein_coding	-8.04274	-3.00769	8.22747e-13
8413	ENSG00000167757.14	KLK11	protein_coding	-7.8812	-2.97842	3.36143e-12
4551	ENSG00000130489.14	SCO2	protein_coding	-7.82518	-2.96812	5.76112e-14
1406	ENSG00000089356.18	FXYD3	protein_coding	-7.68959	-2.94291	3.26386e-11
3771	ENSG00000120675.6	DNAJC15	protein_coding	-7.15422	-2.83879	3.46429e-17
7325	ENSG00000160191.18	PDE9A	protein_coding	-7.05475	-2.8186	1.14094e-17
858	ENSG00000070526.15	ST6GALNAC1	protein_coding	-6.7857	-2.7625	1.63421e-11
8412	ENSG00000167755.15	KLK6	protein_coding	-6.74922	-2.75472	1.95168e-11
5994	ENSG00000143167.12	GPA33	protein_coding	-6.70865	-2.74602	1.18641e-14
13736	ENSG00000268739.1	AC011473.2	antisense	-6.64652	-2.7326	0.000401633
13734	ENSG00000268621.5	IGFL2-AS1	lincRNA	-6.64349	-2.73194	1.62179e-15
1344	ENSG00000088002.11	SULT2B1	protein_coding	-6.64109	-2.73142	5.12653e-12
5165	ENSG00000135919.13	SERPINE2	protein_coding	-6.6274	-2.72844	1.46372e-11
8717	ENSG00000169903.6	TM4SF4	protein_coding	-6.57176	-2.71628	6.97731e-08
10419	ENSG00000186474.15	KLK12	protein_coding	-6.53764	-2.70877	3.12861e-11
3274	ENSG00000115255.11	REEP6	protein_coding	-6.45853	-2.69121	4.31368e-12
7320	ENSG00000160181.9	TFF2	protein_coding	-6.44622	-2.68845	4.59258e-12
5478	ENSG00000138079.13	SLC3A1	protein_coding	-6.37768	-2.67303	1.40356e-09
13213	ENSG00000258017.1	AC011603.2	antisense	-6.35141	-2.66708	3.27302e-09
10353	ENSG00000185885.16	IFITM1	protein_coding	-6.31274	-2.65827	3.54848e-17
14414	ENSG00000279753.1	AC011558.1	TEC	-6.26837	-2.64809	1.47702e-07
11287	ENSG00000204072.3	ARMCX7P	transcribed_unprocessed_pseudogene	-6.20708	-2.63391	4.19632e-13
9599	ENSG00000177984.7	LCN15	protein_coding	-6.17776	-2.62708	5.85089e-09
7282	ENSG00000159713.11	TPPP3	protein_coding	-6.13767	-2.61769	1.24471e-10
12139	ENSG00000229047.1	AF127577.1	antisense	-6.08611	-2.60552	7.71651e-07
1315	ENSG00000087086.15	FTL	protein_coding	-5.95665	-2.5745	2.91136e-10
4757	ENSG00000132329.11	RAMP1	protein_coding	-5.92424	-2.56663	2.34429e-08
4484	ENSG00000129654.8	FOXJ1	protein_coding	-5.88821	-2.55783	2.36882e-16
4151	ENSG00000125534.10	PPDPF	protein_coding	-5.8116	-2.53893	1.05941e-10
1889	ENSG00000101210.12	EEF1A2	protein_coding	-5.78873	-2.53325	1.13666e-13
2544	ENSG00000107020.10	PLGRKT	protein_coding	-5.5995	-2.4853	9.60844e-11
14520	ENSG00000283633.1	AP000547.3	lincRNA	-5.5892	-2.48264	9.84215e-20
4085	ENSG00000124664.11	SPDEF	protein_coding	-5.55259	-2.47316	2.25089e-11
8148	ENSG00000166143.9	PPP1R14D	protein_coding	-5.39558	-2.43178	3.21658e-10
2842	ENSG00000110492.15	MDK	protein_coding	-5.20777	-2.38067	2.97026e-09
10028	ENSG00000183018.9	AC118754.1	protein_coding	-5.10308	-2.35137	1.28249e-09
8411	ENSG00000167748.11	KLK1	protein_coding	-5.06286	-2.33995	5.8136e-11
8945	ENSG00000171747.9	LGALS4	protein_coding	-5.06232	-2.3398	6.90011e-09
12887	ENSG00000248771.5	SMIM31	protein_coding	-5.03376	-2.33164	4.02428e-08
8812	ENSG00000170608.3	FOXA3	protein_coding	-4.99941	-2.32176	2.44945e-10
10299	ENSG00000185499.16	MUC1	protein_coding	-4.9725	-2.31397	7.39056e-08
13688	ENSG00000267580.1	AC008738.3	antisense	-4.95933	-2.31015	2.98159e-11
14382	ENSG00000279322.1	AL035252.4	TEC	-4.92644	-2.30055	6.54592e-05
4593	ENSG00000130748.7	TMEM160	protein_coding	-4.90244	-2.2935	5.4657e-09
13300	ENSG00000259607.1	AC108449.3	antisense	-4.89434	-2.29111	2.32589e-08
6397	ENSG00000147364.16	FBXO25	protein_coding	-4.83537	-2.27363	2.73142e-09
2631	ENSG00000108107.14	RPL28	protein_coding	-4.82579	-2.27076	3.71004e-08
10123	ENSG00000184012.12	TMPRSS2	protein_coding	-4.81871	-2.26865	8.18932e-11
647	ENSG00000063177.13	RPL18	protein_coding	-4.81477	-2.26747	1.56117e-08
7403	ENSG00000160862.13	AZGP1	protein_coding	-4.80115	-2.26338	7.29394e-05
4554	ENSG00000130513.6	GDF15	protein_coding	-4.79624	-2.2619	1.40226e-07
14516	ENSG00000283375.1	AC087521.4	antisense	-4.79255	-2.26079	0.000476297
3060	ENSG00000112699.11	GMDS	protein_coding	-4.75792	-2.25033	1.02887e-08
5927	ENSG00000142484.7	TM4SF5	protein_coding	-4.75626	-2.24983	9.03712e-08
4979	ENSG00000134398.15	ERN2	protein_coding	-4.74759	-2.2472	7.54633e-09
2355	ENSG00000105467.8	SYNGR4	protein_coding	-4.69926	-2.23243	3.21236e-13
10696	ENSG00000196154.12	S100A4	protein_coding	-4.66949	-2.22326	2.22832e-08
2345	ENSG00000105404.11	RABAC1	protein_coding	-4.64246	-2.21489	1.23672e-08
7513	ENSG00000162366.8	PDZK1IP1	protein_coding	-4.63205	-2.21165	2.77489e-08
5528	ENSG00000138449.10	SLC40A1	protein_coding	-4.63125	-2.2114	1.36781e-08
11184	ENSG00000198832.10	SELENOM	protein_coding	-4.62973	-2.21093	8.86105e-13
2505	ENSG00000106541.12	AGR2	protein_coding	-4.60925	-2.20453	2.77115e-07
9173	ENSG00000173702.7	MUC13	protein_coding	-4.58498	-2.19692	1.1926e-08
5665	ENSG00000139679.15	LPAR6	protein_coding	-4.55647	-2.18792	9.81997e-08
8849	ENSG00000170906.15	NDUFA3	protein_coding	-4.54573	-2.18451	1.72577e-07
542	ENSG00000053918.16	KCNQ1	protein_coding	-4.54126	-2.18309	7.02515e-18
2040	ENSG00000102854.16	MSLN	protein_coding	-4.53796	-2.18204	1.20102e-09
10257	ENSG00000185201.16	IFITM2	protein_coding	-4.53534	-2.18121	1.28863e-08
10851	ENSG00000196976.7	LAGE3	protein_coding	-4.47915	-2.16322	1.61214e-08
6441	ENSG00000147872.10	PLIN2	protein_coding	-4.41281	-2.1417	2.90804e-09
7629	ENSG00000163131.11	CTSS	protein_coding	-4.41278	-2.14169	1.16812e-10
2403	ENSG00000105755.8	ETHE1	protein_coding	-4.39275	-2.13513	3.13179e-08
2504	ENSG00000106538.10	RARRES2	protein_coding	-4.38364	-2.13213	6.69756e-09
8328	ENSG00000167363.14	FN3K	protein_coding	-4.37623	-2.12969	7.40724e-09
12725	ENSG00000243449.6	C4orf48	protein_coding	-4.36401	-2.12566	1.80115e-08
13786	ENSG00000269899.1	AC025857.2	sense_intronic	-4.34539	-2.11949	0.00963018
8663	ENSG00000169442.9	CD52	protein_coding	-4.29586	-2.10295	3.78501e-16
2363	ENSG00000105519.16	CAPS	protein_coding	-4.2879	-2.10027	2.09592e-06
8258	ENSG00000166866.13	MYO1A	protein_coding	-4.24253	-2.08493	3.31084e-11
13951	ENSG00000272502.1	AC104958.2	antisense	-4.23502	-2.08237	9.14446e-10
4019	ENSG00000124107.5	SLPI	protein_coding	-4.23202	-2.08135	8.57043e-08
6264	ENSG00000145703.16	IQGAP2	protein_coding	-4.23022	-2.08073	0.000146413
1924	ENSG00000101439.9	CST3	protein_coding	-4.20466	-2.07199	4.27784e-06
4301	ENSG00000127324.9	TSPAN8	protein_coding	-4.19379	-2.06825	3.20366e-07
13326	ENSG00000259974.2	LINC00261	lincRNA	-4.17362	-2.0613	8.65204e-13
4829	ENSG00000132819.17	RBM38	protein_coding	-4.15426	-2.05459	6.60211e-08
272	ENSG00000015413.9	DPEP1	protein_coding	-4.14374	-2.05093	2.60655e-09
2673	ENSG00000108551.5	RASD1	protein_coding	-4.14261	-2.05054	1.08285e-13
12198	ENSG00000230578.3	AC234781.5	transcribed_unprocessed_pseudogene	-4.14073	-2.04989	8.19225e-06
9078	ENSG00000172889.16	EGFL7	protein_coding	-4.10749	-2.03826	2.86492e-12
7355	ENSG00000160345.13	C9orf116	protein_coding	-4.04937	-2.0177	2.00041e-08
8002	ENSG00000165140.10	FBP1	protein_coding	-3.98135	-1.99326	1.00437e-07
11278	ENSG00000203896.10	LIME1	protein_coding	-3.96798	-1.98841	1.25675e-06
14024	ENSG00000273047.1	AL121845.2	protein_coding	-3.96742	-1.9882	6.20079e-07
8958	ENSG00000171858.18	RPS21	protein_coding	-3.94657	-1.9806	4.92551e-07
11677	ENSG00000214049.7	UCA1	lincRNA	-3.93447	-1.97617	6.97477e-09
13207	ENSG00000257764.2	AC020656.1	antisense	-3.93146	-1.97506	4.52761e-07
4027	ENSG00000124172.10	ATP5F1E	protein_coding	-3.9277	-1.97369	3.13951e-07
2258	ENSG00000104870.12	FCGRT	protein_coding	-3.9244	-1.97247	1.58921e-06
1879	ENSG00000101182.15	PSMA7	protein_coding	-3.91452	-1.96884	3.16357e-07
4725	ENSG00000131981.16	LGALS3	protein_coding	-3.90892	-1.96677	8.23603e-08
12700	ENSG00000242590.1	AL645608.5	sense_intronic	-3.87724	-1.95503	1.03446e-06
1560	ENSG00000095932.6	SMIM24	protein_coding	-3.86651	-1.95103	5.21449e-08
3557	ENSG00000117984.14	CTSD	protein_coding	-3.86475	-1.95038	2.35343e-07
4478	ENSG00000129538.14	RNASE1	protein_coding	-3.85206	-1.94563	7.5745e-08
9685	ENSG00000178980.15	SELENOW	protein_coding	-3.82603	-1.93585	2.96349e-06
8692	ENSG00000169692.13	AGPAT2	protein_coding	-3.81705	-1.93246	4.54104e-07
9937	ENSG00000182165.17	TP53TG1	lincRNA	-3.81164	-1.93041	1.7299e-06
13285	ENSG00000259357.2	AL590133.2	antisense	-3.7786	-1.91785	1.55151e-09
2542	ENSG00000106992.19	AK1	protein_coding	-3.73563	-1.90135	3.97867e-06
13255	ENSG00000258818.4	RNASE4	protein_coding	-3.72258	-1.8963	7.85265e-07
13265	ENSG00000259049.1	AL139317.3	antisense	-3.71516	-1.89342	4.47857e-09
1424	ENSG00000090013.10	BLVRB	protein_coding	-3.70888	-1.89099	3.75758e-07
10196	ENSG00000184709.7	LRRC26	protein_coding	-3.70405	-1.8891	3.56582e-14
4491	ENSG00000129757.13	CDKN1C	protein_coding	-3.68288	-1.88084	7.11433e-13
13922	ENSG00000272196.2	HIST2H2AA4	protein_coding	-3.67845	-1.8791	5.67722e-07
12957	ENSG00000250644.3	AC068580.4	protein_coding	-3.67699	-1.87853	1.99156e-07
5402	ENSG00000137648.17	TMPRSS4	protein_coding	-3.66872	-1.87528	0.000488699
13544	ENSG00000263986.1	AC087393.2	antisense	-3.66504	-1.87383	0.000195539
4243	ENSG00000126267.10	COX6B1	protein_coding	-3.66248	-1.87282	4.51952e-07
12034	ENSG00000226608.3	FTLP3	processed_pseudogene	-3.6565	-1.87046	5.01838e-07
4947	ENSG00000134193.15	REG4	protein_coding	-3.65613	-1.87032	7.75133e-06
13053	ENSG00000254501.1	AP003068.1	antisense	-3.65183	-1.86862	1.26158e-05
2351	ENSG00000105438.9	KDELR1	protein_coding	-3.63827	-1.86325	5.54413e-07
2318	ENSG00000105258.9	POLR2I	protein_coding	-3.62349	-1.85738	1.31608e-06
11697	ENSG00000214274.9	ANG	protein_coding	-3.60946	-1.85178	3.65042e-06
6400	ENSG00000147400.8	CETN2	protein_coding	-3.604	-1.8496	5.14764e-07
2391	ENSG00000105699.16	LSR	protein_coding	-3.59744	-1.84697	1.46142e-07
4580	ENSG00000130707.17	ASS1	protein_coding	-3.59363	-1.84544	1.5737e-05
2338	ENSG00000105379.9	ETFB	protein_coding	-3.59163	-1.84464	2.48539e-06
4160	ENSG00000125652.8	ALKBH7	protein_coding	-3.58478	-1.84188	2.35009e-07
12000	ENSG00000225969.2	ABHD11-AS1	transcribed_unitary_pseudogene	-3.57373	-1.83743	1.54692e-06
651	ENSG00000063245.14	EPN1	protein_coding	-3.52263	-1.81665	6.88101e-05
11811	ENSG00000219200.11	RNASEK	protein_coding	-3.52135	-1.81613	2.25964e-06
3830	ENSG00000121380.12	BCL2L14	protein_coding	-3.51388	-1.81307	1.81707e-07
10654	ENSG00000189143.9	CLDN4	protein_coding	-3.51348	-1.8129	1.97093e-06
6482	ENSG00000148344.11	PTGES	protein_coding	-3.49773	-1.80642	1.00042e-12
7950	ENSG00000164825.4	DEFB1	protein_coding	-3.49708	-1.80615	1.33262e-08
2349	ENSG00000105427.10	CNFN	protein_coding	-3.48909	-1.80285	1.73081e-06
8501	ENSG00000168273.8	SMIM4	protein_coding	-3.48613	-1.80163	0.008424
10343	ENSG00000185825.16	BCAP31	protein_coding	-3.4808	-1.79942	3.87447e-07
9827	ENSG00000180879.13	SSR4	protein_coding	-3.47714	-1.7979	1.19893e-05
1225	ENSG00000083845.9	RPS5	protein_coding	-3.46121	-1.79128	2.56317e-06
5708	ENSG00000140284.11	SLC27A2	protein_coding	-3.4612	-1.79127	1.23635e-06
23	ENSG00000002726.20	AOC1	protein_coding	-3.45656	-1.78934	6.25984e-06
8902	ENSG00000171345.13	KRT19	protein_coding	-3.45532	-1.78882	6.64784e-07
10678	ENSG00000189366.9	ALG1L	protein_coding	-3.44929	-1.7863	1.05692e-06
7060	ENSG00000156804.7	FBXO32	protein_coding	-3.44583	-1.78485	0.000177439
13272	ENSG00000259171.1	AL163636.2	protein_coding	-3.43968	-1.78227	8.72253e-05
8456	ENSG00000167996.16	FTH1	protein_coding	-3.43587	-1.78067	2.06664e-06
3860	ENSG00000121900.19	TMEM54	protein_coding	-3.43371	-1.77977	1.293e-06
2304	ENSG00000105193.9	RPS16	protein_coding	-3.43244	-1.77924	4.71852e-06
13031	ENSG00000253982.1	AC100810.1	antisense	-3.41502	-1.77189	1.8618e-06
2335	ENSG00000105372.7	RPS19	protein_coding	-3.4036	-1.76706	4.76007e-06
2664	ENSG00000108479.11	GALK1	protein_coding	-3.39592	-1.7638	6.23256e-08
4239	ENSG00000126247.10	CAPNS1	protein_coding	-3.38402	-1.75874	6.96665e-07
8515	ENSG00000168350.8	DEGS2	protein_coding	-3.37649	-1.75552	3.2151e-06
649	ENSG00000063241.8	ISOC2	protein_coding	-3.37406	-1.75449	2.12276e-06
5861	ENSG00000141574.7	SECTM1	protein_coding	-3.36058	-1.74871	8.36677e-15
2100	ENSG00000103202.13	NME4	protein_coding	-3.35029	-1.74429	1.49901e-06
8125	ENSG00000165949.12	IFI27	protein_coding	-3.3474	-1.74304	1.41617e-10
6198	ENSG00000144785.8	AC073896.1	protein_coding	-3.34664	-1.74271	2.36483e-11
10789	ENSG00000196636.7	SDHAF3	protein_coding	-3.34663	-1.74271	5.00745e-06
7409	ENSG00000160932.11	LY6E	protein_coding	-3.34636	-1.74259	1.81564e-06
14286	ENSG00000277688.1	AC243585.2	antisense	-3.34012	-1.7399	3.32842e-06
12628	ENSG00000240972.2	MIF	protein_coding	-3.33879	-1.73932	1.17213e-06
12949	ENSG00000250479.8	CHCHD10	protein_coding	-3.32221	-1.73214	2.47927e-06
8911	ENSG00000171443.7	ZNF524	protein_coding	-3.31976	-1.73108	1.86376e-06
5931	ENSG00000142534.7	RPS11	protein_coding	-3.31956	-1.73099	3.35327e-06
8876	ENSG00000171159.5	C9orf16	protein_coding	-3.31517	-1.72908	5.02676e-06
81	ENSG00000005486.17	RHBDD2	protein_coding	-3.31505	-1.72903	1.6981e-06
10748	ENSG00000196420.7	S100A5	protein_coding	-3.31375	-1.72846	6.2974e-06
1403	ENSG00000089327.14	FXYD5	protein_coding	-3.31163	-1.72754	3.45005e-06
14461	ENSG00000280416.1	AC009084.3	TEC	-3.30817	-1.72603	5.54248e-08
4557	ENSG00000130522.5	JUND	protein_coding	-3.30085	-1.72284	1.00996e-06
4401	ENSG00000128626.11	MRPS12	protein_coding	-3.29511	-1.72033	2.21767e-06
10504	ENSG00000187608.9	ISG15	protein_coding	-3.2861	-1.71638	2.45832e-06
451	ENSG00000042753.11	AP2S1	protein_coding	-3.27732	-1.71251	1.33389e-06
888	ENSG00000071553.17	ATP6AP1	protein_coding	-3.27064	-1.70957	7.25265e-06
2558	ENSG00000107242.18	PIP5K1B	protein_coding	-3.25126	-1.701	1.78152e-08
9034	ENSG00000172478.18	MAB21L4	protein_coding	-3.24566	-1.69851	5.52885e-10
1518	ENSG00000092964.18	DPYSL2	protein_coding	-3.24103	-1.69645	2.29964e-05
2356	ENSG00000105472.13	CLEC11A	protein_coding	-3.21604	-1.68528	1.30634e-13
296	ENSG00000019582.15	CD74	protein_coding	-3.20366	-1.67972	5.68324e-07
2368	ENSG00000105559.12	PLEKHA4	protein_coding	-3.20317	-1.6795	6.64025e-08
2333	ENSG00000105357.16	MYH14	protein_coding	-3.18418	-1.67092	3.14706e-05
9199	ENSG00000173926.6	37681	protein_coding	-3.18134	-1.66964	1.57731e-07
11008	ENSG00000197956.10	S100A6	protein_coding	-3.17745	-1.66787	5.2582e-06
4363	ENSG00000128185.9	DGCR6L	protein_coding	-3.17701	-1.66767	5.33291e-08
10663	ENSG00000189221.9	MAOA	protein_coding	-3.17001	-1.66449	0.000579825
14529	ENSG00000284491.2	THSD8	protein_coding	-3.16933	-1.66418	2.86676e-06
12885	ENSG00000248663.6	LINC00992	lincRNA	-3.16564	-1.6625	2.17281e-06
8932	ENSG00000171606.18	ZNF274	protein_coding	-3.16293	-1.66126	3.36116e-11
8306	ENSG00000167183.3	PRR15L	protein_coding	-3.15787	-1.65895	1.38188e-05
6347	ENSG00000146701.12	MDH2	protein_coding	-3.15715	-1.65862	7.98498e-06
7352	ENSG00000160325.14	CACFD1	protein_coding	-3.15057	-1.65561	3.42251e-07
11939	ENSG00000224864.4	AC011447.1	transcribed_processed_pseudogene	-3.14825	-1.65455	0.000549562
5900	ENSG00000142089.16	IFITM3	protein_coding	-3.14288	-1.65209	2.34316e-06
1876	ENSG00000101161.8	PRPF6	protein_coding	-3.1329	-1.6475	9.67909e-06
8425	ENSG00000167799.10	NUDT8	protein_coding	-3.13056	-1.64642	9.76324e-06
2389	ENSG00000105677.12	TMEM147	protein_coding	-3.12993	-1.64613	1.05308e-05
8600	ENSG00000168961.17	LGALS9	protein_coding	-3.12877	-1.6456	3.4948e-06
10174	ENSG00000184489.11	PTP4A3	protein_coding	-3.12531	-1.644	5.52359e-07
12075	ENSG00000227751.1	RCC2-AS1	antisense	-3.12098	-1.642	3.16926e-05
1119	ENSG00000079385.22	CEACAM1	protein_coding	-3.12085	-1.64194	5.3353e-07
8107	ENSG00000165828.15	PRAP1	protein_coding	-3.11679	-1.64006	2.29075e-06
5148	ENSG00000135778.12	NTPCR	protein_coding	-3.11051	-1.63715	0.00194906
2465	ENSG00000106211.9	HSPB1	protein_coding	-3.10898	-1.63644	3.36091e-06
14392	ENSG00000279423.1	AL445363.3	TEC	-3.09554	-1.63019	4.40766e-05
7207	ENSG00000158747.14	NBL1	protein_coding	-3.09091	-1.62803	2.82678e-06
7455	ENSG00000161677.11	JOSD2	protein_coding	-3.08686	-1.62614	4.72295e-06
1281	ENSG00000085871.9	MGST2	protein_coding	-3.07648	-1.62128	1.80629e-05
3867	ENSG00000121966.6	CXCR4	protein_coding	-3.07551	-1.62083	1.07404e-06
8043	ENSG00000165475.15	CRYL1	protein_coding	-3.07391	-1.62008	9.57874e-07
187	ENSG00000010219.13	DYRK4	protein_coding	-3.06833	-1.61746	4.63045e-06
9686	ENSG00000178982.9	EIF3K	protein_coding	-3.05394	-1.61067	3.38944e-06
2754	ENSG00000109390.12	NDUFC1	protein_coding	-3.04987	-1.60875	1.51495e-05
13299	ENSG00000259605.3	AC074212.1	processed_transcript	-3.04612	-1.60697	2.09487e-07
11432	ENSG00000205155.8	PSENEN	protein_coding	-3.03737	-1.60282	1.55884e-05
8381	ENSG00000167644.12	C19orf33	protein_coding	-3.03001	-1.59932	9.45382e-06
10831	ENSG00000196872.12	KIAA1211L	protein_coding	-3.02699	-1.59788	7.81381e-11
11562	ENSG00000213145.9	CRIP1	protein_coding	-3.02044	-1.59476	1.43024e-05
14501	ENSG00000282826.2	FRG1CP	transcribed_unprocessed_pseudogene	-3.0184	-1.59379	0.000154825
7490	ENSG00000162078.11	ZG16B	protein_coding	-3.00972	-1.58963	2.909e-05
1607	ENSG00000099624.8	ATP5F1D	protein_coding	-3.00711	-1.58838	3.84205e-05
10035	ENSG00000183087.15	GAS6	protein_coding	-3.0042	-1.58698	2.58614e-19
1685	ENSG00000100181.22	TPTEP1	transcribed_unprocessed_pseudogene	-3.00375	-1.58676	5.26998e-17
7698	ENSG00000163586.9	FABP1	protein_coding	-3.00174	-1.5858	0.00208785
526	ENSG00000051620.11	HEBP2	protein_coding	-3.00111	-1.5855	0.00152105
133	ENSG00000007255.10	TRAPPC6A	protein_coding	-2.99889	-1.58443	1.22649e-05
353	ENSG00000027001.10	MIPEP	protein_coding	-2.99163	-1.58093	0.00379379
12813	ENSG00000245848.3	CEBPA	protein_coding	-2.99128	-1.58076	1.58215e-05
12922	ENSG00000249971.1	AC104116.1	antisense	-2.98985	-1.58007	0.000552007
11545	ENSG00000212864.3	RNF208	protein_coding	-2.9864	-1.57841	1.96123e-06
7872	ENSG00000164266.10	SPINK1	protein_coding	-2.98408	-1.57728	4.4735e-05
4882	ENSG00000133321.11	RARRES3	protein_coding	-2.97991	-1.57527	1.78437e-06
9255	ENSG00000174567.8	GOLT1A	protein_coding	-2.97732	-1.57402	3.14381e-06
8995	ENSG00000172164.15	SNTB1	protein_coding	-2.97522	-1.573	3.56137e-06
4579	ENSG00000130706.13	ADRM1	protein_coding	-2.97021	-1.57057	1.50667e-05
7216	ENSG00000158828.8	PINK1	protein_coding	-2.96308	-1.5671	5.68985e-06
11865	ENSG00000223361.5	FTH1P10	transcribed_processed_pseudogene	-2.95875	-1.56499	5.98143e-06
9030	ENSG00000172460.16	PRSS30P	transcribed_unitary_pseudogene	-2.94643	-1.55897	0.000676507
5119	ENSG00000135549.15	PKIB	protein_coding	-2.93655	-1.55412	1.41973e-05
1662	ENSG00000100079.7	LGALS2	protein_coding	-2.93456	-1.55314	1.45898e-05
197	ENSG00000010438.16	PRSS3	protein_coding	-2.93208	-1.55192	1.01428e-05
6247	ENSG00000145425.10	RPS3A	protein_coding	-2.93197	-1.55187	1.78264e-05
9846	ENSG00000181029.9	TRAPPC5	protein_coding	-2.92757	-1.5497	2.27574e-05
3799	ENSG00000120885.21	CLU	protein_coding	-2.92372	-1.5478	4.68535e-09
2361	ENSG00000105516.10	DBP	protein_coding	-2.92251	-1.54721	5.28306e-06
5932	ENSG00000142541.17	RPL13A	protein_coding	-2.92043	-1.54618	2.30098e-05
1890	ENSG00000101213.7	PTK6	protein_coding	-2.92005	-1.546	3.25666e-05
13867	ENSG00000271447.6	MMP28	protein_coding	-2.9194	-1.54567	7.8925e-08
529	ENSG00000052344.16	PRSS8	protein_coding	-2.91641	-1.5442	6.25848e-06
2354	ENSG00000105464.3	GRIN2D	protein_coding	-2.9157	-1.54384	1.66107e-05
965	ENSG00000074370.18	ATP2A3	protein_coding	-2.90212	-1.53711	6.00446e-08
7957	ENSG00000164885.13	CDK5	protein_coding	-2.89681	-1.53447	4.56947e-06
5947	ENSG00000142669.15	SH3BGRL3	protein_coding	-2.89643	-1.53428	1.20522e-05
10104	ENSG00000183779.7	ZNF703	protein_coding	-2.89509	-1.53361	2.12983e-05
8457	ENSG00000168000.14	BSCL2	protein_coding	-2.89274	-1.53243	8.61014e-07
12711	ENSG00000243056.2	EIF4EBP3	protein_coding	-2.88896	-1.53055	1.17228e-05
3481	ENSG00000117122.13	MFAP2	protein_coding	-2.88668	-1.52941	3.33832e-06
4173	ENSG00000125743.10	SNRPD2	protein_coding	-2.88446	-1.5283	7.42825e-05
6483	ENSG00000148346.12	LCN2	protein_coding	-2.88016	-1.52615	4.13896e-07
8846	ENSG00000170892.11	TSEN34	protein_coding	-2.87837	-1.52525	5.20746e-05
12547	ENSG00000238741.1	SCARNA7	scaRNA	-2.87321	-1.52266	0.00129942
7423	ENSG00000161016.17	RPL8	protein_coding	-2.86933	-1.52071	4.04203e-05
7680	ENSG00000163501.7	IHH	protein_coding	-2.86855	-1.52032	5.59331e-05
13647	ENSG00000267125.2	AC012615.3	antisense	-2.86184	-1.51695	4.69493e-05
8887	ENSG00000171222.10	SCAND1	protein_coding	-2.85689	-1.51444	2.90073e-05
9443	ENSG00000176340.4	COX8A	protein_coding	-2.85227	-1.51211	2.44912e-05
7283	ENSG00000159714.11	ZDHHC1	protein_coding	-2.84417	-1.50801	2.90907e-07
4252	ENSG00000126460.11	PRRG2	protein_coding	-2.83827	-1.50501	1.68352e-05
2344	ENSG00000105402.8	NAPA	protein_coding	-2.83594	-1.50383	2.13598e-05
13505	ENSG00000262919.8	CCNQ	protein_coding	-2.83248	-1.50206	9.16782e-06
6738	ENSG00000152082.14	MZT2B	protein_coding	-2.83104	-1.50133	2.45535e-05
8908	ENSG00000171425.10	ZNF581	protein_coding	-2.82985	-1.50073	1.44591e-05
5	ENSG00000000971.15	CFH	protein_coding	-2.82771	-1.49964	0.00386261
8302	ENSG00000167136.7	ENDOG	protein_coding	-2.8263	-1.49891	1.05901e-05
5408	ENSG00000137699.17	TRIM29	protein_coding	-2.82271	-1.49708	0.00128313
280	ENSG00000016402.13	IL20RA	protein_coding	-2.82166	-1.49654	1.65903e-06
6401	ENSG00000147403.16	RPL10	protein_coding	-2.81983	-1.49561	4.49248e-05
7533	ENSG00000162482.5	AKR7A3	protein_coding	-2.81845	-1.4949	1.54722e-05
11986	ENSG00000225663.7	MCRIP1	protein_coding	-2.8065	-1.48877	6.83653e-05
949	ENSG00000073737.16	DHRS9	protein_coding	-2.80078	-1.48583	3.00479e-05
1112	ENSG00000079257.8	LXN	protein_coding	-2.79899	-1.48491	9.22255e-06
6422	ENSG00000147642.17	SYBU	protein_coding	-2.79452	-1.4826	1.49599e-05
2365	ENSG00000105523.3	FAM83E	protein_coding	-2.78955	-1.48003	1.44999e-06
9641	ENSG00000178531.6	CTXN1	protein_coding	-2.78915	-1.47982	6.70527e-08
4416	ENSG00000128849.10	CGNL1	protein_coding	-2.78683	-1.47862	2.81735e-10
3473	ENSG00000116990.11	MYCL	protein_coding	-2.78588	-1.47813	3.45874e-07
2135	ENSG00000103490.14	PYCARD	protein_coding	-2.78102	-1.47561	3.50324e-05
12073	ENSG00000227617.8	CERS6-AS1	processed_transcript	-2.77159	-1.47072	0.000911811
6602	ENSG00000149925.19	ALDOA	protein_coding	-2.76471	-1.46713	4.28749e-05
8785	ENSG00000170421.12	KRT8	protein_coding	-2.75875	-1.46402	6.49911e-06
7365	ENSG00000160446.19	ZDHHC12	protein_coding	-2.75672	-1.46295	4.08584e-05
14600	ENSG00000286037.1	AC011479.4	antisense	-2.74553	-1.45709	6.33854e-06
895	ENSG00000071889.16	FAM3A	protein_coding	-2.74418	-1.45637	6.74473e-05
8810	ENSG00000170604.5	IRF2BP1	protein_coding	-2.73909	-1.4537	1.30306e-05
1611	ENSG00000099795.7	NDUFB7	protein_coding	-2.73665	-1.45241	3.14581e-05
5850	ENSG00000141542.11	RAB40B	protein_coding	-2.73663	-1.4524	2.63801e-06
9333	ENSG00000175274.18	TP53I11	protein_coding	-2.73483	-1.45145	1.23941e-05
6430	ENSG00000147684.9	NDUFB9	protein_coding	-2.7308	-1.44932	5.03666e-05
13456	ENSG00000261641.2	AL031600.3	antisense	-2.72868	-1.4482	3.20359e-05
6506	ENSG00000148671.13	ADIRF	protein_coding	-2.72709	-1.44736	2.90013e-06
4499	ENSG00000129991.12	TNNI3	protein_coding	-2.72555	-1.44655	0.000131762
5843	ENSG00000141505.12	ASGR1	protein_coding	-2.72175	-1.44453	5.70725e-10
2336	ENSG00000105373.19	NOP53	protein_coding	-2.71792	-1.4425	3.38891e-05
4321	ENSG00000127540.12	UQCR11	protein_coding	-2.7179	-1.44249	0.000367707
9361	ENSG00000175538.10	KCNE3	protein_coding	-2.71476	-1.44082	2.73993e-05
6378	ENSG00000147123.10	NDUFB11	protein_coding	-2.71285	-1.43981	2.63053e-05
220	ENSG00000011347.9	SYT7	protein_coding	-2.71006	-1.43833	1.83645e-06
12839	ENSG00000247134.6	AC090204.1	lincRNA	-2.70777	-1.4371	0.000617422
11903	ENSG00000224114.1	AL591846.1	processed_pseudogene	-2.7016	-1.43381	0.000202304
524	ENSG00000051523.11	CYBA	protein_coding	-2.70089	-1.43343	0.000102175
1122	ENSG00000079435.10	LIPE	protein_coding	-2.69803	-1.43191	5.19993e-05
11332	ENSG00000204335.3	SP5	protein_coding	-2.69757	-1.43166	6.3062e-09
5918	ENSG00000142273.12	CBLC	protein_coding	-2.69542	-1.43051	1.38528e-05
5966	ENSG00000142875.19	PRKACB	protein_coding	-2.69523	-1.43041	4.42263e-09
4586	ENSG00000130724.8	CHMP2A	protein_coding	-2.69471	-1.43013	2.23811e-05
2240	ENSG00000104763.19	ASAH1	protein_coding	-2.69194	-1.42865	0.000527809
9935	ENSG00000182154.8	MRPL41	protein_coding	-2.68822	-1.42665	6.00994e-05
2362	ENSG00000105518.14	TMEM205	protein_coding	-2.68448	-1.42464	0.00021093
10691	ENSG00000196139.14	AKR1C3	protein_coding	-2.68314	-1.42392	0.000112257
4241	ENSG00000126254.12	RBM42	protein_coding	-2.68283	-1.42375	2.1087e-05
12783	ENSG00000244491.1	AL021707.5	antisense	-2.6825	-1.42358	0.0053364
10158	ENSG00000184343.11	SRPK3	protein_coding	-2.68146	-1.42302	3.87643e-05
3398	ENSG00000116260.17	QSOX1	protein_coding	-2.67856	-1.42146	0.00153403
3556	ENSG00000117983.17	MUC5B	protein_coding	-2.67709	-1.42066	8.91517e-09
4651	ENSG00000131187.9	F12	protein_coding	-2.67418	-1.4191	1.07602e-05
5079	ENSG00000135324.6	MRAP2	protein_coding	-2.67188	-1.41786	2.73075e-06
8870	ENSG00000171130.18	ATP6V0E2	protein_coding	-2.66948	-1.41656	5.91777e-05
8670	ENSG00000169562.10	GJB1	protein_coding	-2.66764	-1.41557	2.07559e-05
8590	ENSG00000168907.13	PLA2G4F	protein_coding	-2.66359	-1.41337	1.58113e-12
9814	ENSG00000180745.5	CLRN3	protein_coding	-2.66216	-1.4126	0.000720874
8384	ENSG00000167653.5	PSCA	protein_coding	-2.66198	-1.4125	8.38866e-07
9066	ENSG00000172809.13	RPL38	protein_coding	-2.66065	-1.41178	7.91508e-05
3058	ENSG00000112695.11	COX7A2	protein_coding	-2.65689	-1.40974	0.000114962
11436	ENSG00000205220.12	PSMB10	protein_coding	-2.65583	-1.40917	4.79352e-05
12499	ENSG00000237289.9	CKMT1B	protein_coding	-2.64896	-1.40543	5.4101e-05
3954	ENSG00000123143.12	PKN1	protein_coding	-2.64843	-1.40514	3.12137e-05
5448	ENSG00000137880.6	GCHFR	protein_coding	-2.64827	-1.40505	4.37954e-05
12541	ENSG00000238142.1	BX284668.5	lincRNA	-2.64632	-1.40399	0.000214456
4345	ENSG00000127948.16	POR	protein_coding	-2.6434	-1.4024	4.81527e-05
2570	ENSG00000107438.9	PDLIM1	protein_coding	-2.63713	-1.39897	3.60031e-05
13702	ENSG00000267795.5	SMIM22	protein_coding	-2.63707	-1.39894	8.14823e-05
13518	ENSG00000263244.2	AC087190.3	3prime_overlapping_ncRNA	-2.63467	-1.39762	4.18865e-07
2004	ENSG00000102265.12	TIMP1	protein_coding	-2.63184	-1.39607	7.75114e-05
1548	ENSG00000095380.11	NANS	protein_coding	-2.6254	-1.39254	9.23215e-05
11674	ENSG00000214026.11	MRPL23	protein_coding	-2.62245	-1.39091	4.66698e-05
13802	ENSG00000269968.1	AC006064.4	antisense	-2.61789	-1.38841	7.1472e-05
6287	ENSG00000145912.8	NHP2	protein_coding	-2.61769	-1.38829	3.44579e-05
2688	ENSG00000108639.7	SYNGR2	protein_coding	-2.61339	-1.38592	7.17925e-05
11467	ENSG00000205609.12	EIF3CL	protein_coding	-2.61334	-1.3859	1.87069e-05
9584	ENSG00000177854.8	TMEM187	protein_coding	-2.61301	-1.38571	3.83758e-05
1556	ENSG00000095739.11	BAMBI	protein_coding	-2.61278	-1.38558	9.08497e-13
12530	ENSG00000237991.3	RPL35P1	processed_pseudogene	-2.61242	-1.38539	0.000505335
1547	ENSG00000095321.17	CRAT	protein_coding	-2.60997	-1.38403	0.000105535
6253	ENSG00000145506.13	NKD2	protein_coding	-2.60482	-1.38118	6.76995e-09
7454	ENSG00000161671.16	EMC10	protein_coding	-2.60332	-1.38035	0.000355962
11218	ENSG00000198918.8	RPL39	protein_coding	-2.60319	-1.38028	6.27893e-05
5934	ENSG00000142546.13	NOSIP	protein_coding	-2.60278	-1.38005	0.000160903
5020	ENSG00000134827.8	TCN1	protein_coding	-2.6008	-1.37895	1.43967e-10
4194	ENSG00000125845.7	BMP2	protein_coding	-2.59836	-1.3776	0.000121316
2943	ENSG00000111666.11	CHPT1	protein_coding	-2.598	-1.3774	0.00143089
10120	ENSG00000183978.8	COA3	protein_coding	-2.59645	-1.37654	8.28134e-05
6437	ENSG00000147852.16	VLDLR	protein_coding	-2.58882	-1.3723	1.0422e-13
4422	ENSG00000128917.8	DLL4	protein_coding	-2.58736	-1.37148	2.72923e-07
1765	ENSG00000100473.17	COCH	protein_coding	-2.58335	-1.36924	9.07191e-11
1873	ENSG00000101152.11	DNAJC5	protein_coding	-2.58301	-1.36905	0.000122385
13625	ENSG00000266903.1	AC243964.2	antisense	-2.57953	-1.36711	0.00020315
8105	ENSG00000165816.13	VWA2	protein_coding	-2.57844	-1.3665	1.57682e-11
1852	ENSG00000100997.19	ABHD12	protein_coding	-2.5779	-1.36619	0.000114451
13143	ENSG00000256235.2	SMIM3	protein_coding	-2.57311	-1.36351	7.22736e-06
1046	ENSG00000076864.19	RAP1GAP	protein_coding	-2.57196	-1.36287	2.72045e-05
2320	ENSG00000105281.12	SLC1A5	protein_coding	-2.57008	-1.36181	0.000342911
468	ENSG00000047249.18	ATP6V1H	protein_coding	-2.56719	-1.36019	0.000569139
3420	ENSG00000116574.6	RHOU	protein_coding	-2.56706	-1.36011	2.55937e-05
3277	ENSG00000115268.9	RPS15	protein_coding	-2.5657	-1.35935	8.92315e-05
2322	ENSG00000105289.15	TJP3	protein_coding	-2.56521	-1.35908	0.000191374
8409	ENSG00000167741.10	GGT6	protein_coding	-2.56147	-1.35697	2.88832e-05
7672	ENSG00000163463.11	KRTCAP2	protein_coding	-2.55995	-1.35612	0.000834628
1124	ENSG00000079462.7	PAFAH1B3	protein_coding	-2.55793	-1.35498	4.86203e-05
13112	ENSG00000255404.1	AP001266.1	antisense	-2.5563	-1.35405	6.43126e-06
10626	ENSG00000188833.9	ENTPD8	protein_coding	-2.55425	-1.3529	2.44005e-08
5853	ENSG00000141552.17	ANAPC11	protein_coding	-2.55247	-1.35189	0.000142805
8380	ENSG00000167642.13	SPINT2	protein_coding	-2.5519	-1.35157	0.000105981
5089	ENSG00000135390.19	ATP5MC2	protein_coding	-2.54962	-1.35028	7.87085e-05
4240	ENSG00000126249.8	PDCD2L	protein_coding	-2.54054	-1.34513	9.68341e-05
6583	ENSG00000149600.11	COMMD7	protein_coding	-2.5376	-1.34346	0.000117916
7568	ENSG00000162729.14	IGSF8	protein_coding	-2.53751	-1.34341	0.000148933
2398	ENSG00000105723.12	GSK3A	protein_coding	-2.53478	-1.34186	0.000138541
10581	ENSG00000188372.15	ZP3	protein_coding	-2.53366	-1.34122	9.68221e-05
2454	ENSG00000106078.19	COBL	protein_coding	-2.52863	-1.33836	7.9059e-06
3028	ENSG00000112357.13	PEX7	protein_coding	-2.52591	-1.3368	9.34754e-05
2848	ENSG00000110628.14	SLC22A18	protein_coding	-2.52383	-1.33561	8.91043e-05
1718	ENSG00000100300.18	TSPO	protein_coding	-2.52173	-1.33441	8.34462e-05
10478	ENSG00000187134.14	AKR1C1	protein_coding	-2.52044	-1.33368	1.98658e-05
14187	ENSG00000275494.1	AC133552.5	sense_intronic	-2.51735	-1.3319	0.000626501
9493	ENSG00000176912.3	TYMSOS	bidirectional_promoter_lncRNA	-2.51656	-1.33145	4.29033e-05
2306	ENSG00000105202.9	FBL	protein_coding	-2.51622	-1.33126	0.000206739
9657	ENSG00000178741.12	COX5A	protein_coding	-2.51335	-1.32961	8.80329e-05
4525	ENSG00000130255.13	RPL36	protein_coding	-2.51327	-1.32957	8.12617e-05
1907	ENSG00000101342.10	TLDC2	protein_coding	-2.51059	-1.32802	3.79449e-05
9496	ENSG00000176920.12	FUT2	protein_coding	-2.51032	-1.32787	0.000199043
10045	ENSG00000183207.14	RUVBL2	protein_coding	-2.50933	-1.3273	9.79854e-05
12464	ENSG00000236552.2	RPL13AP5	processed_pseudogene	-2.50931	-1.32729	7.53626e-05
14480	ENSG00000281383.1	FP671120.5	lincRNA	-2.50867	-1.32693	0.00524272
8845	ENSG00000170889.14	RPS9	protein_coding	-2.50791	-1.32648	0.000114113
14274	ENSG00000277443.3	MARCKS	protein_coding	-2.50414	-1.32431	5.34671e-05
9292	ENSG00000174917.8	MICOS13	protein_coding	-2.49571	-1.31945	5.12689e-05
5991	ENSG00000143158.11	MPC2	protein_coding	-2.49433	-1.31865	0.000307232
12746	ENSG00000243762.1	AC006547.2	antisense	-2.49354	-1.3182	7.93639e-07
8730	ENSG00000169976.6	SF3B5	protein_coding	-2.49218	-1.31741	9.32299e-05
8486	ENSG00000168159.12	RNF187	protein_coding	-2.49	-1.31614	9.11196e-05
1684	ENSG00000100170.9	SLC5A1	protein_coding	-2.48923	-1.3157	0.000895128
5645	ENSG00000139540.12	SLC39A5	protein_coding	-2.48915	-1.31565	0.000101961
9124	ENSG00000173272.16	MZT2A	protein_coding	-2.48759	-1.31475	0.00111326
11696	ENSG00000214253.8	FIS1	protein_coding	-2.48741	-1.31464	0.000252668
9418	ENSG00000176058.13	TPRN	protein_coding	-2.48503	-1.31326	0.000171689
6597	ENSG00000149806.11	FAU	protein_coding	-2.48072	-1.31076	0.000159445
9859	ENSG00000181218.5	HIST3H2A	protein_coding	-2.48066	-1.31072	7.35834e-05
12830	ENSG00000246705.4	H2AFJ	protein_coding	-2.48052	-1.31064	0.0021038
2046	ENSG00000102882.12	MAPK3	protein_coding	-2.47988	-1.31027	2.04379e-05
6427	ENSG00000147676.14	MAL2	protein_coding	-2.47812	-1.30925	0.000617589
1466	ENSG00000091073.19	DTX2	protein_coding	-2.47734	-1.30879	8.40195e-05
1885	ENSG00000101193.8	GID8	protein_coding	-2.47647	-1.30829	0.000105106
4265	ENSG00000126709.15	IFI6	protein_coding	-2.47551	-1.30773	2.16394e-05
173	ENSG00000008988.9	RPS20	protein_coding	-2.47518	-1.30753	0.000159206
8341	ENSG00000167468.16	GPX4	protein_coding	-2.47499	-1.30742	9.18351e-05
9422	ENSG00000176101.12	SSNA1	protein_coding	-2.47386	-1.30676	0.000120692
781	ENSG00000067829.19	IDH3G	protein_coding	-2.47285	-1.30618	0.000100144
9352	ENSG00000175416.13	CLTB	protein_coding	-2.47035	-1.30472	9.81508e-05
2378	ENSG00000105640.13	RPL18A	protein_coding	-2.46839	-1.30357	0.000102867
11876	ENSG00000223572.9	CKMT1A	protein_coding	-2.46551	-1.30188	0.00667008
2125	ENSG00000103363.14	ELOB	protein_coding	-2.46339	-1.30065	0.00030847
2972	ENSG00000111832.13	RWDD1	protein_coding	-2.46311	-1.30048	0.00092893
6222	ENSG00000145103.14	ILDR1	protein_coding	-2.46145	-1.29951	4.50618e-06
10352	ENSG00000185883.12	ATP6V0C	protein_coding	-2.46119	-1.29935	0.000106839
3176	ENSG00000114315.4	HES1	protein_coding	-2.46115	-1.29933	4.62818e-05
4320	ENSG00000127528.5	KLF2	protein_coding	-2.45822	-1.29761	2.2788e-05
8998	ENSG00000172172.7	MRPL13	protein_coding	-2.45809	-1.29754	0.000226864
7965	ENSG00000164919.11	COX6C	protein_coding	-2.45438	-1.29536	0.000146198
8248	ENSG00000166823.5	MESP1	protein_coding	-2.45433	-1.29533	2.2765e-07
8831	ENSG00000170786.12	SDR16C5	protein_coding	-2.4534	-1.29478	0.000135381
13227	ENSG00000258377.1	AL139099.1	antisense	-2.44735	-1.29122	8.41738e-09
8095	ENSG00000165775.18	FUNDC2	protein_coding	-2.44703	-1.29103	0.000426939
9420	ENSG00000176092.15	CRYBG2	protein_coding	-2.44429	-1.28942	0.00171826
8734	ENSG00000169994.18	MYO7B	protein_coding	-2.44335	-1.28886	0.0029684
3327	ENSG00000115641.19	FHL2	protein_coding	-2.4428	-1.28853	0.000752583
9467	ENSG00000176595.4	KBTBD11	protein_coding	-2.43972	-1.28671	8.39272e-07
4652	ENSG00000131188.12	PRR7	protein_coding	-2.43799	-1.28569	5.69868e-05
8905	ENSG00000171368.12	TPPP	protein_coding	-2.43779	-1.28557	0.000943935
4517	ENSG00000130202.10	NECTIN2	protein_coding	-2.43471	-1.28375	0.00012246
3025	ENSG00000112335.15	SNX3	protein_coding	-2.43369	-1.28314	0.000292511
9497	ENSG00000176945.17	MUC20	protein_coding	-2.43234	-1.28234	0.00302449
5826	ENSG00000141401.12	IMPA2	protein_coding	-2.43193	-1.2821	0.000183208
6421	ENSG00000147604.14	RPL7	protein_coding	-2.4308	-1.28143	0.000217775
6297	ENSG00000146066.3	HIGD2A	protein_coding	-2.42865	-1.28015	0.000138013
9288	ENSG00000174886.13	NDUFA11	protein_coding	-2.42574	-1.27842	0.0015193
4778	ENSG00000132437.18	DDC	protein_coding	-2.42572	-1.27841	0.0201796
5276	ENSG00000136810.13	TXN	protein_coding	-2.42487	-1.27791	0.00023723
1259	ENSG00000085377.14	PREP	protein_coding	-2.42312	-1.27686	0.000641238
9566	ENSG00000177675.8	CD163L1	protein_coding	-2.42259	-1.27655	3.32784e-06
6167	ENSG00000144485.11	HES6	protein_coding	-2.42013	-1.27509	0.000113887
372	ENSG00000030582.18	GRN	protein_coding	-2.4163	-1.2728	4.44557e-05
12615	ENSG00000240668.1	KRT8P36	processed_pseudogene	-2.41574	-1.27247	6.89927e-06
3282	ENSG00000115286.20	NDUFS7	protein_coding	-2.41501	-1.27203	0.00254028
21	ENSG00000002586.20	CD99	protein_coding	-2.41426	-1.27158	0.0126998
10968	ENSG00000197728.11	RPS26	protein_coding	-2.41024	-1.26918	0.000243747
7915	ENSG00000164587.13	RPS14	protein_coding	-2.4082	-1.26796	0.000491219
4875	ENSG00000133265.11	HSPBP1	protein_coding	-2.40449	-1.26573	7.11269e-05
2883	ENSG00000111057.11	KRT18	protein_coding	-2.40369	-1.26525	0.000145357
2503	ENSG00000106537.8	TSPAN13	protein_coding	-2.40207	-1.26428	0.00168784
11745	ENSG00000215030.5	RPL13P12	processed_pseudogene	-2.40188	-1.26416	0.000155195
4502	ENSG00000130021.13	PUDP	protein_coding	-2.39837	-1.26205	0.00515386
2206	ENSG00000104408.9	EIF3E	protein_coding	-2.39515	-1.26012	0.000426241
7796	ENSG00000163993.7	S100P	protein_coding	-2.39369	-1.25924	0.000221154
1278	ENSG00000085831.15	TTC39A	protein_coding	-2.39357	-1.25917	0.001308
10122	ENSG00000184009.11	ACTG1	protein_coding	-2.39316	-1.25892	0.000170807
5923	ENSG00000142409.6	ZNF787	protein_coding	-2.39259	-1.25857	0.000145541
9000	ENSG00000172183.15	ISG20	protein_coding	-2.39229	-1.25839	0.00151094
11269	ENSG00000203778.8	FAM229B	protein_coding	-2.39133	-1.25782	0.000533642
8608	ENSG00000169021.6	UQCRFS1	protein_coding	-2.39065	-1.2574	9.75226e-05
9117	ENSG00000173221.14	GLRX	protein_coding	-2.38957	-1.25675	0.00116274
4161	ENSG00000125656.10	CLPP	protein_coding	-2.38914	-1.25649	0.000102705
7040	ENSG00000156508.18	EEF1A1	protein_coding	-2.38906	-1.25644	0
10304	ENSG00000185519.9	FAM131C	protein_coding	-2.38842	-1.25606	4.91506e-06
13442	ENSG00000261487.1	AC135048.1	processed_transcript	-2.38484	-1.25389	0.00589809
5430	ENSG00000137818.12	RPLP1	protein_coding	-2.38363	-1.25316	0.000270052
8353	ENSG00000167526.13	RPL13	protein_coding	-2.38172	-1.25201	0.00024692
5636	ENSG00000139438.5	FAM222A	protein_coding	-2.38069	-1.25138	6.48373e-05
12384	ENSG00000234797.5	RPS3AP6	processed_pseudogene	-2.38016	-1.25106	0.000212995
7005	ENSG00000156042.17	CFAP70	protein_coding	-2.37984	-1.25086	6.79666e-07
8218	ENSG00000166557.13	TMED3	protein_coding	-2.3787	-1.25017	0.00125698
7669	ENSG00000163435.16	ELF3	protein_coding	-2.3762	-1.24865	2.20412e-05
2483	ENSG00000106351.13	AGFG2	protein_coding	-2.37608	-1.24858	0.000543548
1793	ENSG00000100600.15	LGMN	protein_coding	-2.37498	-1.24792	0.000104089
13029	ENSG00000253958.1	CLDN23	protein_coding	-2.37136	-1.24571	0.00552145
3031	ENSG00000112378.12	PERP	protein_coding	-2.36958	-1.24463	8.91634e-05
10392	ENSG00000186204.14	CYP4F12	protein_coding	-2.36846	-1.24395	2.90406e-07
4176	ENSG00000125753.14	VASP	protein_coding	-2.36842	-1.24393	8.58507e-05
3952	ENSG00000123131.13	PRDX4	protein_coding	-2.36698	-1.24305	0.000243829
9464	ENSG00000176532.4	PRR15	protein_coding	-2.36477	-1.2417	9.4629e-05
6473	ENSG00000148303.17	RPL7A	protein_coding	-2.36073	-1.23923	0.000589514
5172	ENSG00000135940.6	COX5B	protein_coding	-2.35781	-1.23745	0.000261302
9250	ENSG00000174514.13	MFSD4A	protein_coding	-2.35739	-1.23719	4.81771e-05
8559	ENSG00000168734.14	PKIG	protein_coding	-2.35621	-1.23647	2.34331e-05
11817	ENSG00000219507.4	FTH1P8	processed_pseudogene	-2.35218	-1.234	0.000264258
4223	ENSG00000126005.17	MMP24OS	protein_coding	-2.35116	-1.23337	0.000224309
1996	ENSG00000102178.13	UBL4A	protein_coding	-2.34456	-1.22932	0.000226076
2387	ENSG00000105672.14	ETV2	protein_coding	-2.34453	-1.2293	0.000197569
8783	ENSG00000170412.17	GPRC5C	protein_coding	-2.34367	-1.22877	0.000132192
6206	ENSG00000144852.17	NR1I2	protein_coding	-2.34223	-1.22788	0.000437247
2369	ENSG00000105568.18	PPP2R1A	protein_coding	-2.34211	-1.22781	0.000223582
6589	ENSG00000149679.11	CABLES2	protein_coding	-2.34157	-1.22748	5.66505e-05
648	ENSG00000063180.9	CA11	protein_coding	-2.34087	-1.22704	0.000294768
4149	ENSG00000125520.14	SLC2A4RG	protein_coding	-2.33964	-1.22628	0.000289913
13752	ENSG00000269145.2	AC007192.2	antisense	-2.33907	-1.22593	0.00242856
10368	ENSG00000186010.19	NDUFA13	protein_coding	-2.3387	-1.22571	0.00028938
744	ENSG00000066468.22	FGFR2	protein_coding	-2.33715	-1.22475	4.6485e-06
4916	ENSG00000133872.13	SARAF	protein_coding	-2.33507	-1.22347	0.00053798
8681	ENSG00000169627.8	BOLA2B	protein_coding	-2.33388	-1.22273	0.000284999
6999	ENSG00000155959.11	VBP1	protein_coding	-2.33065	-1.22073	0.000454292
2445	ENSG00000106025.8	TSPAN12	protein_coding	-2.32989	-1.22026	0.00126514
14306	ENSG00000277998.1	AC107075.1	unprocessed_pseudogene	-2.32921	-1.21984	0.000604116
311	ENSG00000022277.12	RTF2	protein_coding	-2.32897	-1.21969	0.000232488
13498	ENSG00000262814.8	MRPL12	protein_coding	-2.32638	-1.21809	0.000344187
1009	ENSG00000075624.15	ACTB	protein_coding	-2.32631	-1.21804	0.000519716
4010	ENSG00000123989.14	CHPF	protein_coding	-2.32455	-1.21695	0.000114685
3140	ENSG00000113732.9	ATP6V0E1	protein_coding	-2.32316	-1.21609	0.000263566
11098	ENSG00000198478.8	SH3BGRL2	protein_coding	-2.32259	-1.21573	0.00028946
5091	ENSG00000135404.11	CD63	protein_coding	-2.32202	-1.21538	0.000238781
13049	ENSG00000254452.1	AP001107.2	antisense	-2.32179	-1.21523	3.2682e-05
2886	ENSG00000111110.12	PPM1H	protein_coding	-2.32143	-1.21501	7.80749e-06
1587	ENSG00000099250.18	NRP1	protein_coding	-2.32123	-1.21489	4.37529e-05
14265	ENSG00000277203.1	F8A1	protein_coding	-2.31895	-1.21347	0.000260896
4534	ENSG00000130313.7	AC010618.1	protein_coding	-2.31842	-1.21314	0.00015151
9983	ENSG00000182580.3	EPHB3	protein_coding	-2.31672	-1.21209	1.49684e-06
7534	ENSG00000162496.9	DHRS3	protein_coding	-2.31485	-1.21092	0.000122116
8769	ENSG00000170296.10	GABARAP	protein_coding	-2.3135	-1.21008	0.000142744
13123	ENSG00000255639.3	AC005833.1	protein_coding	-2.31296	-1.20974	3.80628e-05
813	ENSG00000068903.20	SIRT2	protein_coding	-2.31098	-1.20851	0.000189004
4516	ENSG00000130193.8	THEM6	protein_coding	-2.31091	-1.20846	0.000305338
13064	ENSG00000254665.1	AC091053.1	antisense	-2.31067	-1.20831	0.000525498
9397	ENSG00000175806.15	MSRA	protein_coding	-2.31052	-1.20822	3.34494e-05
967	ENSG00000074416.14	MGLL	protein_coding	-2.30976	-1.20774	0.000610375
9638	ENSG00000178464.6	RPL10P16	processed_pseudogene	-2.30794	-1.20661	0.000278585
6701	ENSG00000151632.17	AKR1C2	protein_coding	-2.30741	-1.20628	0.000310087
3022	ENSG00000112306.8	RPS12	protein_coding	-2.3068	-1.20589	0.000224218
1335	ENSG00000087460.24	GNAS	protein_coding	-2.30114	-1.20235	0.000379449
13371	ENSG00000260465.1	AC018557.1	antisense	-2.30047	-1.20193	2.88112e-05
10363	ENSG00000185973.11	TMLHE	protein_coding	-2.30021	-1.20176	0.00502162
12339	ENSG00000233927.5	RPS28	protein_coding	-2.29827	-1.20055	0.000370109
4270	ENSG00000126768.12	TIMM17B	protein_coding	-2.29728	-1.19993	0.000376576
13630	ENSG00000266964.5	FXYD1	protein_coding	-2.29523	-1.19864	0.000729567
3874	ENSG00000122035.6	RASL11A	protein_coding	-2.29485	-1.1984	0.000109425
9213	ENSG00000174132.9	FAM174A	protein_coding	-2.29361	-1.19762	0.000369592
2615	ENSG00000107954.10	NEURL1	protein_coding	-2.28881	-1.1946	2.76928e-06
11596	ENSG00000213442.5	RPL18AP3	processed_pseudogene	-2.28601	-1.19283	0.000297429
7214	ENSG00000158806.14	NPM2	protein_coding	-2.2852	-1.19232	2.88949e-05
6435	ENSG00000147804.9	SLC39A4	protein_coding	-2.28415	-1.19166	0.00120519
11389	ENSG00000204628.11	RACK1	protein_coding	-2.27899	-1.18839	0.000238006
14360	ENSG00000279033.1	AC090984.1	TEC	-2.27834	-1.18798	0.00031732
7815	ENSG00000164056.11	SPRY1	protein_coding	-2.27773	-1.1876	0.00015316
12496	ENSG00000237214.3	AL080243.2	processed_pseudogene	-2.27725	-1.1873	0.000778342
12514	ENSG00000237550.5	RPL9P9	transcribed_processed_pseudogene	-2.27525	-1.18603	0.000333524
12470	ENSG00000236735.3	RPL31P63	processed_pseudogene	-2.27499	-1.18586	0.00168769
330	ENSG00000023892.11	DEF6	protein_coding	-2.2737	-1.18504	8.58055e-06
5818	ENSG00000141349.8	G6PC3	protein_coding	-2.2735	-1.18492	0.00109019
9436	ENSG00000176209.11	SMIM19	protein_coding	-2.2733	-1.18479	0.00105556
12309	ENSG00000233276.5	GPX1	polymorphic_pseudogene	-2.27305	-1.18463	0.000240819
9407	ENSG00000175920.18	DOK7	protein_coding	-2.27197	-1.18395	2.22293e-07
12861	ENSG00000247993.2	FOXD1-AS1	lincRNA	-2.27159	-1.1837	0.00172148
73	ENSG00000005243.10	COPZ2	protein_coding	-2.27103	-1.18334	3.63431e-05
4217	ENSG00000125971.16	DYNLRB1	protein_coding	-2.27078	-1.18319	0.000447398
3960	ENSG00000123179.14	EBPL	protein_coding	-2.26793	-1.18138	0.001059
7284	ENSG00000159720.12	ATP6V0D1	protein_coding	-2.26792	-1.18137	0.00070631
13674	ENSG00000267469.1	AC005944.1	antisense	-2.26419	-1.179	0.000428791
5879	ENSG00000141753.7	IGFBP4	protein_coding	-2.26416	-1.17898	0.000215561
10959	ENSG00000197635.10	DPP4	protein_coding	-2.26251	-1.17792	0.000571428
11459	ENSG00000205544.4	TMEM256	protein_coding	-2.26082	-1.17685	0.000231963
2708	ENSG00000108828.16	VAT1	protein_coding	-2.2592	-1.17581	0.000105152
7469	ENSG00000161921.15	CXCL16	protein_coding	-2.25766	-1.17483	0.000199633
2973	ENSG00000111843.14	TMEM14C	protein_coding	-2.25685	-1.17431	0.000318717
13526	ENSG00000263429.3	TMEM238L	protein_coding	-2.25671	-1.17422	0.000172404
2633	ENSG00000108176.15	DNAJC12	protein_coding	-2.25461	-1.17288	4.22522e-05
9922	ENSG00000182054.9	IDH2	protein_coding	-2.25433	-1.1727	0.00696346
4576	ENSG00000130701.4	RBBP8NL	protein_coding	-2.25159	-1.17094	2.54902e-05
8481	ENSG00000168118.11	RAB4A	protein_coding	-2.24995	-1.16989	0.000759665
2964	ENSG00000111775.3	COX6A1	protein_coding	-2.24947	-1.16959	0.000552238
3350	ENSG00000115828.17	QPCT	protein_coding	-2.24928	-1.16946	3.38314e-05
6949	ENSG00000155115.7	GTF3C6	protein_coding	-2.24784	-1.16854	0.000354481
12333	ENSG00000233834.6	AC005083.1	processed_transcript	-2.24768	-1.16843	0.00869077
8602	ENSG00000168993.15	CPLX1	protein_coding	-2.24748	-1.16831	2.60299e-07
5842	ENSG00000141504.11	SAT2	protein_coding	-2.24632	-1.16757	0.00268625
10891	ENSG00000197180.2	AC244090.1	lincRNA	-2.24187	-1.1647	0.000344442
10648	ENSG00000189077.11	TMEM120A	protein_coding	-2.23996	-1.16347	0.000374339
9008	ENSG00000172270.19	BSG	protein_coding	-2.23874	-1.16269	0.0005329
9191	ENSG00000173890.17	GPR160	protein_coding	-2.23862	-1.16261	0.000362851
12611	ENSG00000240509.1	RPL34P18	processed_pseudogene	-2.23739	-1.16182	0.00298803
2630	ENSG00000108106.14	UBE2S	protein_coding	-2.23721	-1.1617	0.000212566
9666	ENSG00000178821.13	TMEM52	protein_coding	-2.23121	-1.15782	0.00013671
11713	ENSG00000214485.6	RPL7P1	processed_pseudogene	-2.23104	-1.15772	0.000535353
2525	ENSG00000106688.12	SLC1A1	protein_coding	-2.22958	-1.15677	0.000733676
304	ENSG00000021355.13	SERPINB1	protein_coding	-2.22794	-1.15571	0.00028909
5788	ENSG00000140988.16	RPS2	protein_coding	-2.22639	-1.15471	0.000888459
8700	ENSG00000169738.7	DCXR	protein_coding	-2.22584	-1.15435	0.00106482
11623	ENSG00000213648.10	SULT1A4	protein_coding	-2.22315	-1.1526	0.000148464
8776	ENSG00000170345.10	FOS	protein_coding	-2.22312	-1.15258	0.000323663
5933	ENSG00000142544.7	CTU1	protein_coding	-2.22183	-1.15175	6.60433e-05
4859	ENSG00000133112.16	TPT1	protein_coding	-2.22035	-1.15079	0.000573362
7205	ENSG00000158716.8	DUSP23	protein_coding	-2.21862	-1.14966	0.000334168
5418	ENSG00000137767.14	SQOR	protein_coding	-2.21737	-1.14885	0.000129981
13459	ENSG00000261713.6	SSTR5-AS1	processed_transcript	-2.21548	-1.14762	3.48787e-05
12472	ENSG00000236756.4	DNAJC9-AS1	antisense	-2.21309	-1.14606	4.51507e-07
12033	ENSG00000226564.1	FTH1P20	processed_pseudogene	-2.21245	-1.14565	0.000516727
508	ENSG00000049860.14	HEXB	protein_coding	-2.21055	-1.14441	0.00654547
4746	ENSG00000132207.17	SLX1A	protein_coding	-2.2095	-1.14372	0.00016995
3711	ENSG00000119899.13	SLC17A5	protein_coding	-2.20824	-1.1429	0.000300693
12324	ENSG00000233558.1	AL050331.1	processed_pseudogene	-2.20737	-1.14233	0.00323594
699	ENSG00000065268.10	WDR18	protein_coding	-2.20716	-1.14219	0.00270741
7033	ENSG00000156467.9	UQCRB	protein_coding	-2.20698	-1.14208	0.000655153
61	ENSG00000005022.6	SLC25A5	protein_coding	-2.20678	-1.14194	0.000562459
2228	ENSG00000104660.18	LEPROTL1	protein_coding	-2.20663	-1.14185	0.0143294
5587	ENSG00000138821.13	SLC39A8	protein_coding	-2.20636	-1.14167	0.000166097
4644	ENSG00000131143.8	COX4I1	protein_coding	-2.20633	-1.14165	0.00103579
4386	ENSG00000128524.5	ATP6V1F	protein_coding	-2.20439	-1.14038	0.000427655
1035	ENSG00000076554.15	TPD52	protein_coding	-2.20425	-1.14029	0.000286341
8640	ENSG00000169230.10	PRELID1	protein_coding	-2.20411	-1.1402	0.000312223
5789	ENSG00000140990.15	NDUFB10	protein_coding	-2.20397	-1.14011	0.00036741
13248	ENSG00000258644.5	SYNJ2BP-COX16	protein_coding	-2.20383	-1.14001	0.000320825
10422	ENSG00000186493.12	C5orf38	protein_coding	-2.20367	-1.13991	0.0155833
6103	ENSG00000143819.12	EPHX1	protein_coding	-2.19955	-1.13721	0.00018462
5819	ENSG00000141367.11	CLTC	protein_coding	-2.19933	-1.13707	0.0109154
9557	ENSG00000177600.9	RPLP2	protein_coding	-2.19904	-1.13687	0.000509045
8419	ENSG00000167775.11	CD320	protein_coding	-2.19902	-1.13686	0.000313873
13495	ENSG00000262664.3	OVCA2	protein_coding	-2.19786	-1.1361	0.000324887
2491	ENSG00000106400.12	ZNHIT1	protein_coding	-2.19717	-1.13564	0.0149596
5974	ENSG00000143001.5	TMEM61	protein_coding	-2.19655	-1.13524	2.00439e-05
8382	ENSG00000167645.17	YIF1B	protein_coding	-2.19642	-1.13516	0.00121867
6676	ENSG00000151366.13	NDUFC2	protein_coding	-2.19551	-1.13456	0.00463118
9572	ENSG00000177700.6	POLR2L	protein_coding	-2.19483	-1.13411	0.000437981
4152	ENSG00000125611.15	CHCHD5	protein_coding	-2.19427	-1.13374	0.00130716
7936	ENSG00000164713.9	BRI3	protein_coding	-2.19178	-1.13211	0.00187569
7240	ENSG00000159184.7	HOXB13	protein_coding	-2.18861	-1.13002	3.29251e-06
6195	ENSG00000144746.7	ARL6IP5	protein_coding	-2.18807	-1.12966	0.00116574
3185	ENSG00000114391.13	RPL24	protein_coding	-2.18775	-1.12945	0.000725294
11552	ENSG00000213058.3	AL365357.1	processed_pseudogene	-2.18254	-1.12601	0.000804096
8540	ENSG00000168528.12	SERINC2	protein_coding	-2.18156	-1.12536	0.000361367
7897	ENSG00000164405.11	UQCRQ	protein_coding	-2.1814	-1.12526	0.000892237
11431	ENSG00000205138.3	SDHAF1	protein_coding	-2.1812	-1.12512	0.000389514
4357	ENSG00000128016.6	ZFP36	protein_coding	-2.18072	-1.12481	0.000497657
7036	ENSG00000156482.11	RPL30	protein_coding	-2.18044	-1.12462	0.000627892
10027	ENSG00000183011.13	NAA38	protein_coding	-2.18043	-1.12462	0.001063
11292	ENSG00000204128.6	C2orf72	protein_coding	-2.18023	-1.12448	0.0138377
12544	ENSG00000238227.8	TMEM250	protein_coding	-2.17915	-1.12377	0.000386357
12866	ENSG00000248098.12	BCKDHA	protein_coding	-2.17633	-1.1219	0.00022662
2247	ENSG00000104823.9	ECH1	protein_coding	-2.17591	-1.12162	0.00038699
12143	ENSG00000229119.3	AC026403.1	processed_pseudogene	-2.17569	-1.12148	0.000723617
638	ENSG00000062582.14	MRPS24	protein_coding	-2.17349	-1.12001	0.00123218
5351	ENSG00000137210.13	TMEM14B	protein_coding	-2.17272	-1.1195	0.00044383
7663	ENSG00000163382.12	NAXE	protein_coding	-2.17261	-1.11943	0.000737105
5023	ENSG00000134864.10	GGACT	protein_coding	-2.17227	-1.1192	1.34465e-05
10082	ENSG00000183617.5	MRPL54	protein_coding	-2.17216	-1.11913	0.000655812
8377	ENSG00000167632.15	TRAPPC9	protein_coding	-2.17061	-1.1181	0.000655472
9989	ENSG00000182648.12	LINC01006	lincRNA	-2.1703	-1.1179	0.00373049
3043	ENSG00000112561.18	TFEB	protein_coding	-2.16987	-1.11761	0.000210793
3514	ENSG00000117472.10	TSPAN1	protein_coding	-2.16954	-1.11739	0.000285747
11143	ENSG00000198721.12	ECI2	protein_coding	-2.16768	-1.11615	1.27414e-08
7448	ENSG00000161618.10	ALDH16A1	protein_coding	-2.1664	-1.1153	0.00228865
4720	ENSG00000131941.8	RHPN2	protein_coding	-2.16388	-1.11362	0.00026494
2695	ENSG00000108679.13	LGALS3BP	protein_coding	-2.16237	-1.11261	0.00026982
2371	ENSG00000105583.11	WDR83OS	protein_coding	-2.16147	-1.11201	0.000475851
14109	ENSG00000274049.4	INO80B-WBP1	protein_coding	-2.16122	-1.11185	5.16264e-08
14468	ENSG00000280734.2	LINC01232	processed_transcript	-2.15938	-1.11061	5.80921e-06
10434	ENSG00000186603.5	HPDL	protein_coding	-2.15922	-1.11051	0.00120437
5951	ENSG00000142684.9	ZNF593	protein_coding	-2.15833	-1.10991	0.000577097
4025	ENSG00000124164.15	VAPB	protein_coding	-2.15823	-1.10985	0.0139336
7312	ENSG00000160113.5	NR2F6	protein_coding	-2.15762	-1.10944	0.000439264
2230	ENSG00000104679.11	R3HCC1	protein_coding	-2.15573	-1.10817	0.000374326
9695	ENSG00000179085.7	DPM3	protein_coding	-2.15558	-1.10808	0.000642788
6460	ENSG00000148180.19	GSN	protein_coding	-2.15286	-1.10626	0.000782192
6081	ENSG00000143653.10	SCCPDH	protein_coding	-2.14903	-1.10369	0.000767352
11394	ENSG00000204673.10	AKT1S1	protein_coding	-2.14866	-1.10344	0.00361558
5313	ENSG00000136942.15	RPL35	protein_coding	-2.14801	-1.103	0.000712705
13236	ENSG00000258474.1	LINC02313	lincRNA	-2.14759	-1.10272	0.0018813
3676	ENSG00000119655.10	NPC2	protein_coding	-2.1469	-1.10226	0.000309218
11041	ENSG00000198125.13	MB	protein_coding	-2.14633	-1.10187	1.04729e-05
2823	ENSG00000110195.13	FOLR1	protein_coding	-2.14612	-1.10173	6.69005e-06
4376	ENSG00000128311.14	TST	protein_coding	-2.14272	-1.09944	0.000575122
9909	ENSG00000181885.18	CLDN7	protein_coding	-2.14236	-1.0992	0.000323367
3643	ENSG00000119383.19	PTPA	protein_coding	-2.14203	-1.09898	0.000570896
4128	ENSG00000125356.7	NDUFA1	protein_coding	-2.14186	-1.09886	0.000538648
3750	ENSG00000120306.11	CYSTM1	protein_coding	-2.1389	-1.09687	0.00251969
7360	ENSG00000160404.18	TOR2A	protein_coding	-2.1378	-1.09613	0.00159276
12096	ENSG00000228300.14	C19orf24	protein_coding	-2.13761	-1.096	0.00146694
4346	ENSG00000127952.17	STYXL1	protein_coding	-2.1368	-1.09545	0.000663128
2950	ENSG00000111678.11	C12orf57	protein_coding	-2.13589	-1.09484	0.000836379
11557	ENSG00000213085.10	CFAP45	protein_coding	-2.1351	-1.0943	2.72133e-05
2934	ENSG00000111640.15	GAPDH	protein_coding	-2.13498	-1.09422	0.00105484
12338	ENSG00000233913.7	RPL10P9	processed_pseudogene	-2.13292	-1.09283	0.000578688
8740	ENSG00000170043.11	TRAPPC1	protein_coding	-2.13105	-1.09156	0.000759956
9350	ENSG00000175390.14	EIF3F	protein_coding	-2.12912	-1.09026	0.00300269
6251	ENSG00000145494.11	NDUFS6	protein_coding	-2.12788	-1.08942	0.000239218
5395	ENSG00000137547.8	MRPL15	protein_coding	-2.12603	-1.08816	0.00062303
9148	ENSG00000173511.9	VEGFB	protein_coding	-2.12602	-1.08815	0.000275239
2761	ENSG00000109475.16	RPL34	protein_coding	-2.12533	-1.08769	0.000964979
9696	ENSG00000179091.5	CYC1	protein_coding	-2.1244	-1.08705	0.00106929
7723	ENSG00000163682.16	RPL9	protein_coding	-2.12412	-1.08687	0.000825594
9890	ENSG00000181649.7	PHLDA2	protein_coding	-2.1239	-1.08671	0.000626486
4148	ENSG00000125505.17	MBOAT7	protein_coding	-2.12329	-1.0863	0.000454718
13345	ENSG00000260231.2	KDM7A-DT	bidirectional_promoter_lncRNA	-2.12285	-1.086	2.37991e-05
8446	ENSG00000167969.13	ECI1	protein_coding	-2.12265	-1.08587	0.0012579
12259	ENSG00000232187.1	FTH1P7	processed_pseudogene	-2.12201	-1.08543	0.00212116
5576	ENSG00000138777.20	PPA2	protein_coding	-2.1203	-1.08427	0.00158599
10659	ENSG00000189171.14	S100A13	protein_coding	-2.11932	-1.0836	0.00454382
14197	ENSG00000275688.4	CCL15-CCL14	protein_coding	-2.1193	-1.08359	0.00373081
9864	ENSG00000181284.2	TMEM102	protein_coding	-2.1176	-1.08243	0.000168494
9994	ENSG00000182712.16	CMC4	protein_coding	-2.11712	-1.0821	0.000490293
2464	ENSG00000106153.13	CHCHD2	protein_coding	-2.11703	-1.08204	0.00112787
9644	ENSG00000178585.15	CTNNBIP1	protein_coding	-2.11682	-1.0819	0.000355304
4448	ENSG00000129235.10	TXNDC17	protein_coding	-2.11616	-1.08145	0.00313239
6822	ENSG00000153130.17	SCOC	protein_coding	-2.11587	-1.08125	0.00286558
12319	ENSG00000233476.3	EEF1A1P6	processed_pseudogene	-2.11342	-1.07958	0.000443358
13731	ENSG00000268565.1	AC005339.1	antisense	-2.11247	-1.07893	0.00173356
14282	ENSG00000277639.2	AC007906.2	protein_coding	-2.11213	-1.0787	2.58115e-05
6290	ENSG00000145979.18	TBC1D7	protein_coding	-2.11169	-1.0784	0.00101405
6092	ENSG00000143761.16	ARF1	protein_coding	-2.10805	-1.07591	0.000753919
7656	ENSG00000163347.6	CLDN1	protein_coding	-2.10613	-1.07459	0.000455796
3999	ENSG00000123810.8	B9D2	protein_coding	-2.10542	-1.07411	0.000357793
14201	ENSG00000275718.2	CCL15	protein_coding	-2.10534	-1.07405	0.00165193
10394	ENSG00000186212.3	SOWAHB	protein_coding	-2.10508	-1.07387	0.000154123
2366	ENSG00000105552.15	BCAT2	protein_coding	-2.10481	-1.07369	0.000416528
11851	ENSG00000221947.7	XKR9	protein_coding	-2.10392	-1.07308	4.36365e-05
7943	ENSG00000164761.9	TNFRSF11B	protein_coding	-2.10144	-1.07138	0.000201219
1612	ENSG00000099797.15	TECR	protein_coding	-2.10063	-1.07083	0.000428906
11064	ENSG00000198242.14	RPL23A	protein_coding	-2.1	-1.07039	0.00165304
9670	ENSG00000178896.9	EXOSC4	protein_coding	-2.09933	-1.06993	0.00123172
10205	ENSG00000184840.11	TMED9	protein_coding	-2.09827	-1.0692	0.000637944
6527	ENSG00000148926.10	ADM	protein_coding	-2.09819	-1.06914	0.00132272
3392	ENSG00000116209.11	TMEM59	protein_coding	-2.09773	-1.06883	0.00597106
13472	ENSG00000261857.7	MIA	protein_coding	-2.09647	-1.06796	0.000154867
5888	ENSG00000141934.10	PLPP2	protein_coding	-2.09635	-1.06788	0.00488149
9609	ENSG00000178078.11	STAP2	protein_coding	-2.09566	-1.0674	0.000248997
3458	ENSG00000116857.17	TMEM9	protein_coding	-2.0932	-1.06571	0.000986788
3463	ENSG00000116885.18	OSCP1	protein_coding	-2.09318	-1.06569	3.08337e-05
13447	ENSG00000261512.2	AC092368.3	lincRNA	-2.09165	-1.06464	5.20544e-05
3508	ENSG00000117410.14	ATP6V0B	protein_coding	-2.0915	-1.06454	0.00152502
2305	ENSG00000105197.11	TIMM50	protein_coding	-2.09149	-1.06453	0.00171901
2856	ENSG00000110717.13	NDUFS8	protein_coding	-2.09092	-1.06414	0.00720159
12655	ENSG00000241741.1	RPL7AP30	processed_pseudogene	-2.09053	-1.06387	0.00186066
425	ENSG00000039068.19	CDH1	protein_coding	-2.08971	-1.0633	0.00532535
10680	ENSG00000189376.12	C8orf76	protein_coding	-2.08866	-1.06258	0.00170141
12993	ENSG00000253174.2	AC009630.2	antisense	-2.08721	-1.06158	0.000182276
12737	ENSG00000243678.11	NME2	protein_coding	-2.08701	-1.06144	0.000811389
10253	ENSG00000185164.14	NOMO2	protein_coding	-2.08639	-1.06101	0.0160356
9141	ENSG00000173457.11	PPP1R14B	protein_coding	-2.0859	-1.06067	0.000753909
10340	ENSG00000185803.9	SLC52A2	protein_coding	-2.08175	-1.0578	0.000483684
13217	ENSG00000258232.2	AC125611.3	antisense	-2.08135	-1.05752	0.000453159
10031	ENSG00000183048.12	SLC25A10	protein_coding	-2.08104	-1.0573	0.00030577
1062	ENSG00000077348.9	EXOSC5	protein_coding	-2.08067	-1.05705	0.000915138
4587	ENSG00000130725.7	UBE2M	protein_coding	-2.08006	-1.05662	8.09069e-05
12613	ENSG00000240583.12	AQP1	protein_coding	-2.07997	-1.05656	0.000305302
10807	ENSG00000196704.12	AMZ2	protein_coding	-2.07937	-1.05615	0.00562785
14489	ENSG00000281991.1	TMEM265	protein_coding	-2.07606	-1.05385	0.00165994
12672	ENSG00000242071.3	RPL7AP6	processed_pseudogene	-2.07574	-1.05363	0.00193559
7926	ENSG00000164647.9	STEAP1	protein_coding	-2.07412	-1.0525	0.000146949
8387	ENSG00000167658.16	EEF2	protein_coding	-2.07371	-1.05222	0.00737179
3588	ENSG00000118513.19	MYB	protein_coding	-2.07209	-1.05109	0.00272377
878	ENSG00000071073.13	MGAT4A	protein_coding	-2.07147	-1.05065	2.70388e-13
6438	ENSG00000147853.17	AK3	protein_coding	-2.06902	-1.04895	0.000598828
8552	ENSG00000168653.11	NDUFS5	protein_coding	-2.06891	-1.04887	0.00112095
6384	ENSG00000147155.11	EBP	protein_coding	-2.0676	-1.04796	0.000594376
13707	ENSG00000267855.5	NDUFA7	protein_coding	-2.06716	-1.04765	0.00148924
10616	ENSG00000188761.13	BCL2L15	protein_coding	-2.06679	-1.04739	0.00297895
2914	ENSG00000111348.9	ARHGDIB	protein_coding	-2.06605	-1.04687	0.000292905
1613	ENSG00000099800.8	TIMM13	protein_coding	-2.06565	-1.0466	0.00252843
4209	ENSG00000125931.11	CITED1	protein_coding	-2.06561	-1.04657	7.96167e-07
10128	ENSG00000184076.13	UQCR10	protein_coding	-2.06521	-1.04629	0.00098873
7841	ENSG00000164125.15	GASK1B	protein_coding	-2.06312	-1.04483	9.15228e-06
5459	ENSG00000137970.7	RPL7P9	processed_pseudogene	-2.06184	-1.04393	0.000935146
4247	ENSG00000126432.14	PRDX5	protein_coding	-2.06088	-1.04326	0.00086928
6711	ENSG00000151715.7	TMEM45B	protein_coding	-2.06065	-1.0431	0.00146009
9637	ENSG00000178449.9	COX14	protein_coding	-2.05996	-1.04262	0.00121059
5930	ENSG00000142530.10	FAM71E1	protein_coding	-2.05929	-1.04215	8.83864e-05
9843	ENSG00000181019.13	NQO1	protein_coding	-2.05852	-1.04161	0.0146733
6404	ENSG00000147419.18	CCDC25	protein_coding	-2.05811	-1.04132	0.00475222
1899	ENSG00000101276.16	SLC52A3	protein_coding	-2.05756	-1.04093	0.00140224
8491	ENSG00000168216.12	LMBRD1	protein_coding	-2.05698	-1.04053	0.00127138
719	ENSG00000065717.15	TLE2	protein_coding	-2.05631	-1.04006	0.000174747
10743	ENSG00000196408.11	NOXO1	protein_coding	-2.05615	-1.03995	0.000772612
11773	ENSG00000215478.8	CES5AP1	transcribed_unprocessed_pseudogene	-2.0558	-1.0397	0.000627039
8152	ENSG00000166165.13	CKB	protein_coding	-2.05537	-1.0394	0.000537954
7559	ENSG00000162645.13	GBP2	protein_coding	-2.0541	-1.0385	0.00127108
7938	ENSG00000164733.21	CTSB	protein_coding	-2.053	-1.03773	0.00344891
6911	ENSG00000154518.9	ATP5MC3	protein_coding	-2.05249	-1.03737	0.00233298
2196	ENSG00000104341.16	LAPTM4B	protein_coding	-2.05195	-1.037	0.000882863
6467	ENSG00000148248.14	SURF4	protein_coding	-2.0506	-1.03604	0.00310398
2490	ENSG00000106399.11	RPA3	protein_coding	-2.05034	-1.03587	0.0012189
13687	ENSG00000267576.1	AC011472.3	sense_intronic	-2.05014	-1.03572	0.000415562
10241	ENSG00000185090.14	MANEAL	protein_coding	-2.04959	-1.03533	0.000949586
9485	ENSG00000176845.13	METRNL	protein_coding	-2.04918	-1.03505	0.000711316
5457	ENSG00000137965.11	IFI44	protein_coding	-2.04749	-1.03386	0.000286278
3930	ENSG00000122873.12	CISD1	protein_coding	-2.04641	-1.0331	0.00409265
7960	ENSG00000164897.13	TMUB1	protein_coding	-2.04617	-1.03293	0.000946835
9962	ENSG00000182379.10	NXPH4	protein_coding	-2.04614	-1.0329	0.000196021
4296	ENSG00000127184.13	COX7C	protein_coding	-2.0449	-1.03203	0.00176204
13422	ENSG00000261183.5	SPINT1-AS1	antisense	-2.04465	-1.03185	0.000501141
8939	ENSG00000171700.14	RGS19	protein_coding	-2.04187	-1.02989	0.00090488
3653	ENSG00000119421.7	NDUFA8	protein_coding	-2.04143	-1.02958	0.00147717
8603	ENSG00000168994.13	PXDC1	protein_coding	-2.04061	-1.029	0.000428313
11267	ENSG00000203760.8	CENPW	protein_coding	-2.04014	-1.02867	0.00274774
6606	ENSG00000149932.17	TMEM219	protein_coding	-2.03931	-1.02808	0.00411166
12525	ENSG00000237943.6	PRKCQ-AS1	processed_transcript	-2.03827	-1.02734	0.00133191
12284	ENSG00000232803.1	SLCO4A1-AS1	antisense	-2.03582	-1.02561	0.000238789
50	ENSG00000004779.10	NDUFAB1	protein_coding	-2.03547	-1.02536	0.00111571
5999	ENSG00000143198.13	MGST3	protein_coding	-2.03501	-1.02504	0.00336469
8004	ENSG00000165156.15	ZHX1	protein_coding	-2.03498	-1.02502	0.0104356
3356	ENSG00000115884.11	SDC1	protein_coding	-2.03445	-1.02464	0.000741734
1097	ENSG00000078668.14	VDAC3	protein_coding	-2.03281	-1.02348	0.00293235
4675	ENSG00000131469.14	RPL27	protein_coding	-2.03267	-1.02337	0.00159414
8620	ENSG00000169116.11	PARM1	protein_coding	-2.0286	-1.02049	0.00129494
1394	ENSG00000089157.16	RPLP0	protein_coding	-2.02699	-1.01934	0.00146791
9487	ENSG00000176868.2	AL358781.1	antisense	-2.0268	-1.0192	0.000719727
6793	ENSG00000152766.6	ANKRD22	protein_coding	-2.02591	-1.01857	0.000788273
6165	ENSG00000144455.14	SUMF1	protein_coding	-2.02552	-1.01829	0.000858025
7370	ENSG00000160563.14	MED27	protein_coding	-2.02452	-1.01758	0.00199336
1616	ENSG00000099812.9	MISP	protein_coding	-2.02224	-1.01596	0.001199
11103	ENSG00000198515.13	CNGA1	protein_coding	-2.02158	-1.01548	1.43955e-05
9976	ENSG00000182534.13	MXRA7	protein_coding	-2.02139	-1.01535	0.000709978
1927	ENSG00000101444.13	AHCY	protein_coding	-2.02011	-1.01444	0.00431237
2253	ENSG00000104853.16	CLPTM1	protein_coding	-2.01857	-1.01333	0.00163623
3537	ENSG00000117632.23	STMN1	protein_coding	-2.01783	-1.01281	0.00102541
9749	ENSG00000179820.16	MYADM	protein_coding	-2.01658	-1.01191	0.00030929
3325	ENSG00000115590.14	IL1R2	protein_coding	-2.01617	-1.01162	0.00493548
10416	ENSG00000186468.13	RPS23	protein_coding	-2.01367	-1.00983	0.0028627
12007	ENSG00000226085.3	UQCRFS1P1	processed_pseudogene	-2.01256	-1.00903	0.00148544
7202	ENSG00000158710.14	TAGLN2	protein_coding	-2.01181	-1.00849	0.000562114
3710	ENSG00000119888.10	EPCAM	protein_coding	-2.00961	-1.00691	0.00104433
14014	ENSG00000272991.1	AF129408.1	antisense	-2.00814	-1.00586	0.01377
11731	ENSG00000214796.8	AC098934.1	transcribed_unprocessed_pseudogene	-2.00734	-1.00529	0.00391553
10937	ENSG00000197483.10	ZNF628	protein_coding	-2.00689	-1.00496	0.000250413
12895	ENSG00000249007.1	AL691482.3	sense_intronic	-2.0065	-1.00468	0.000668235
7836	ENSG00000164111.15	ANXA5	protein_coding	-2.00649	-1.00467	0.00059558
5124	ENSG00000135617.4	PRADC1	protein_coding	-2.00571	-1.00411	0.000304134
11411	ENSG00000204866.8	IGFL2	protein_coding	-2.00247	-1.00178	0.0053647
4248	ENSG00000126453.9	BCL2L12	protein_coding	-2.00245	-1.00176	0.0020989
9011	ENSG00000172296.13	SPTLC3	protein_coding	-2.00085	-1.00061	1.38186e-07
13331	ENSG00000260018.1	AC040169.1	antisense	-2.00041	-1.00029	0.000860526
9315	ENSG00000175130.7	MARCKSL1	protein_coding	-2.00003	-1.00002	0.00142404
