# Supplementary material for: Osteopontin (OPN/SPP1), a Mediator of Tumor Progression, Is Regulated by the Mesenchymal Transcription Factor Slug/SNAI2 in Colorectal Cancer (CRC)
Source: Cells. 2022 May 31;11(11):1808. doi: 10.3390/cells11111808 (PMC9180003; doi:10.3390/cells11111808)
Supplement: Supplementary file 1 [file cells-11-01808-s001.zip › Amilca-Seba et al_Table S4.xlsx]

## Sheet: Supp table 3
Amilca-Seba et al. Table S4 common subset xenograft and cell up-regulated gene SNAI2 vs Controls
Index	EnsemblID	HGNC	Gene name (DAVID)	GeneType	Fold Change (Log2)	Fold Change (Culture)	Fold Chang (Xenograft)	p-value (culture)		p-value (xenografts)
3606	ENSG00000118785.14	SPP1	secreted phosphoprotein 1	protein_coding	5.07407	33.6859	44.7412	9.77612e-07	5.48353	2.49519e-25
1042	ENSG00000076706.17	AP002956.1		protein_coding	4.8716	29.275	36.164	2.77428e-05	5.17648	3.64071e-23
12281	ENSG00000232677.7	LINC00665	long intergenic non-protein coding RNA 665	lincRNA	5.48589	44.8143	27.6197	8.87819e-06	4.78762	1.0709e-20
9971	ENSG00000182492.16	BGN	biglycan	protein_coding	4.96399	31.2113	19.1582	3.38288e-05	4.25989	1.00321e-13
10956	ENSG00000197619.14	ZNF615	zinc finger protein 615	protein_coding	3.50367	11.3426	18.7641	3.12213e-06	4.2299	5.73902e-34
8414	ENSG00000167766.18	ZNF83	zinc finger protein 83	protein_coding	2.84476	7.18388	16.2289	0.00119877	4.02049	1.887e-14
11482	ENSG00000205777.17	GAGE1	G antigen 1	protein_coding	3.18772	9.1117	16.0295	0.000142006	4.00266	1.96968e-16
4643	ENSG00000131127.14	ZNF141	zinc finger protein 141	protein_coding	3.97228	15.6955	15.5196	5.02331e-06	3.95602	1.24865e-32
816	ENSG00000068985.5	PAGE1	PAGE family member 1	protein_coding	2.62527	6.17002	14.4097	0.000219423	3.84897	5.05989e-19
13741	ENSG00000268902.3	CSAG2	CSAG family member 2	protein_coding	4.15345	17.7956	13.9541	4.5113e-05	3.80262	3.37891e-12
11182	ENSG00000198829.6	SUCNR1	succinate receptor 1	protein_coding	5.47398	44.4461	13.8777	4.32499e-06	3.79469	7.16558e-09
9801	ENSG00000180479.13	ZNF571	zinc finger protein 571	protein_coding	3.03549	8.19924	13.8587	4.08593e-06	3.79271	5.81467e-26
13743	ENSG00000268916.6	CSAG3	CSAG family member 3	protein_coding	4.80877	28.0276	12.7505	2.24564e-05	3.67248	4.16108e-11
295	ENSG00000019549.12	SNAI2	snail family transcriptional repressor 2	protein_coding	4.7901	27.6672	12.3294	1.04564e-06	3.62404	3.34832e-27
7446	ENSG00000161551.14	ZNF577	zinc finger protein 577	protein_coding	4.10424	17.1988	11.5499	5.33066e-06	3.5298	2.10002e-10
13158	ENSG00000256683.7	ZNF350	zinc finger protein 350	protein_coding	2.64665	6.26212	10.8498	0.00170865	3.4396	1.19963e-12
13032	ENSG00000254004.7	ZNF260	zinc finger protein 260	protein_coding	3.18185	9.0747	10.6031	1.59712e-05	3.40642	1.07038e-25
10370	ENSG00000186020.13	ZNF529	zinc finger protein 529	protein_coding	3.33012	10.0569	10.0137	2.97885e-05	3.3239	7.99738e-20
1008	ENSG00000075618.18	FSCN1	fascin actin-bundling protein 1	protein_coding	4.01838	16.2051	9.29155	2.10697e-05	3.21592	7.65268e-11
13733	ENSG00000268606.5	MAGEA2	MAGE family member A2	protein_coding	3.5179	11.4549	8.91638	0.000149	3.15646	3.93593e-10
10640	ENSG00000189042.13	ZNF567	zinc finger protein 567	protein_coding	2.8176	7.04987	8.82187	0.000291622	3.14109	1.91101e-19
13780	ENSG00000269837.1	IPO5P1	importin 5 pseudogene 1	transcribed_processed_pseudogene	3.66711	12.7031	8.67522	1.21252e-05	3.1169	5.05841e-12
14513	ENSG00000283236.1	AC074141.1		transcribed_unprocessed_pseudogene	2.60454	6.08196	8.56947	4.07658e-06	3.09921	2.31765e-26
12360	ENSG00000234444.10	ZNF736	zinc finger protein 736	protein_coding	2.78321	6.88382	8.28952	2.60027e-05	3.05129	1.39722e-27
14528	ENSG00000284428.1	AC092329.4		processed_transcript	2.95584	7.75885	7.921	2.20377e-05	2.98568	4.52645e-15
8032	ENSG00000165376.10	CLDN2	claudin 2	protein_coding	2.71913	6.58474	7.78473	0.000627367	2.96065	0.00202015
4003	ENSG00000123870.10	ZNF137P	zinc finger protein 137, pseudogene	transcribed_unprocessed_pseudogene	1.99228	3.97866	7.67841	0.000522668	2.94081	4.96829e-16
10187	ENSG00000184635.15	ZNF93	zinc finger protein 93	protein_coding	2.20758	4.619	7.09399	0.000233777	2.8266	5.03685e-18
13161	ENSG00000256771.3	ZNF253	zinc finger protein 253	protein_coding	1.75265	3.36977	6.36173	0.0019201	2.66942	1.78877e-15
12507	ENSG00000237440.9	AC008554.1		protein_coding	2.5172	5.7247	6.35431	5.05236e-05	2.66773	1.18247e-17
13637	ENSG00000267041.6	ZNF850	zinc finger protein 850	protein_coding	2.15043	4.43961	6.34717	6.53926e-05	2.66611	6.17191e-22
11053	ENSG00000198182.13	ZNF607	zinc finger protein 607	protein_coding	2.08646	4.24706	6.25418	1.00575e-05	2.64482	5.08383e-26
3927	ENSG00000122786.20	CALD1	caldesmon 1	protein_coding	2.7996	6.96249	6.10871	0.000175196	2.61087	9.13346e-09
11037	ENSG00000198093.11	ZNF649	zinc finger protein 649	protein_coding	2.45322	5.47638	5.97843	6.02665e-06	2.57977	6.21695e-12
8312	ENSG00000167232.14	ZNF91	zinc finger protein 91	protein_coding	2.26556	4.80841	5.76656	0.00477263	2.52771	5.54235e-08
6202	ENSG00000144824.20	PHLDB2	pleckstrin homology like domain family B member 2	protein_coding	1.50994	2.84798	5.74283	0.000277566	2.52176	6.78942e-12
11668	ENSG00000213988.11	ZNF90	zinc finger protein 90	protein_coding	2.8469	7.1945	5.67645	5.50202e-05	2.50499	3.29033e-16
9910	ENSG00000181894.15	ZNF329	zinc finger protein 329	protein_coding	2.54864	5.85084	5.64266	0.000106753	2.49637	4.17492e-08
9414	ENSG00000176024.18	ZNF613	zinc finger protein 613	protein_coding	2.46172	5.50873	5.6	0.00196685	2.48543	1.68924e-07
12497	ENSG00000237238.3	BMS1P10	BMS1, ribosome biogenesis factor pseudogene 10	transcribed_unprocessed_pseudogene	1.8647	3.64193	5.53181	0.0027451	2.46775	8.67377e-08
10369	ENSG00000186017.14	ZNF566	zinc finger protein 566	protein_coding	2.26437	4.80445	5.40172	4.56286e-05	2.43342	2.40622e-20
11395	ENSG00000204681.11	GABBR1	gamma-aminobutyric acid type B receptor subunit 1	protein_coding	3.70739	13.0628	5.31465	4.41745e-05	2.40997	4.80416e-15
8303	ENSG00000167165.19	UGT1A6	UDP glucuronosyltransferase family 1 member A6	protein_coding	3.09961	8.57186	5.27447	0.00041695	2.39903	3.18181e-06
12945	ENSG00000250420.8	AACSP1	acetoacetyl-CoA synthetase pseudogene 1	transcribed_unprocessed_pseudogene	2.22708	4.68185	5.23756	0.000196005	2.3889	2.49428e-19
3294	ENSG00000115355.16	CCDC88A	coiled-coil domain containing 88A	protein_coding	1.69408	3.2357	5.08497	0.0024215	2.34624	2.96154e-08
10490	ENSG00000187258.13	NPSR1	neuropeptide S receptor 1	protein_coding	2.01422	4.03962	5.07693	3.3648e-05	2.34396	2.24807e-10
6341	ENSG00000146592.17	CREB5	cAMP responsive element binding protein 5	protein_coding	1.90418	3.74297	5.06308	1.43238e-05	2.34002	1.32378e-06
11424	ENSG00000205076.4	LGALS7	galectin 7	protein_coding	2.79025	6.91748	5.00046	7.34911e-05	2.32206	4.99106e-05
10857	ENSG00000197013.10	ZNF429	zinc finger protein 429	protein_coding	1.97329	3.92663	4.96079	0.000788039	2.31057	7.45922e-16
12811	ENSG00000245680.10	ZNF585B	zinc finger protein 585B	protein_coding	1.95429	3.87526	4.86913	0.00101411	2.28366	6.34056e-08
9052	ENSG00000172687.13	ZNF738	zinc finger protein 738	protein_coding	2.18158	4.53651	4.84984	0.00267396	2.27794	3.37658e-09
2432	ENSG00000105974.12	CAV1	caveolin 1	protein_coding	2.72581	6.6153	4.84331	0.000436207	2.27599	0.00725247
4105	ENSG00000124882.4	EREG	epiregulin	protein_coding	2.89104	7.41805	4.83684	0.00511071	2.27406	1.05208e-06
10984	ENSG00000197808.12	ZNF461	zinc finger protein 461	protein_coding	2.58737	6.01003	4.71305	9.04332e-06	2.23666	5.71611e-17
9729	ENSG00000179455.8	MKRN3	makorin ring finger protein 3	protein_coding	2.21225	4.63399	4.66566	9.62338e-05	2.22208	3.89946e-14
6865	ENSG00000153898.13	MCOLN2	mucolipin 2	protein_coding	2.56814	5.93046	4.66351	1.90281e-05	2.22142	1.55648e-12
13880	ENSG00000271788.1	AC008875.1		lincRNA	2.30129	4.92897	4.43341	0.00163004	2.14842	1.29917e-05
294	ENSG00000019505.8	SYT13	synaptotagmin 13	protein_coding	2.53963	5.81441	4.23645	1.99877e-05	2.08286	6.86601e-05
5655	ENSG00000139629.16	GALNT6	polypeptide N-acetylgalactosaminyltransferase 6	protein_coding	2.61836	6.14052	4.14033	0.000605277	2.04975	0.000403521
9574	ENSG00000177721.4	ANXA2R	annexin A2 receptor	protein_coding	2.33506	5.04571	4.06611	0.0049259	2.02365	0.000359017
11076	ENSG00000198353.8	HOXC4	homeobox C4	protein_coding	3.67314	12.7563	4.05129	8.15143e-05	2.01838	0.000531919
5189	ENSG00000136048.14	DRAM1	DNA damage regulated autophagy modulator 1	protein_coding	1.93213	3.81619	3.95304	0.0053265	1.98296	5.66671e-06
7766	ENSG00000163872.16	YEATS2	CAP, adenylate cyclase-associated protein, 2	protein_coding	1.25451	2.38587	3.89516	0.00212851	1.96168	0.000830155
13939	ENSG00000272382.1	AC025171.5		lincRNA	2.65071	6.27977	3.74847	0.00044735	1.9063	0.000139682
2899	ENSG00000111252.10	SH2B3	SH2B adaptor protein 3	protein_coding	2.04547	4.12807	3.63529	0.00307701	1.86207	6.14176e-05
1247	ENSG00000084734.9	GCKR	glucokinase regulator	protein_coding	3.34203	10.1403	3.62505	8.00268e-05	1.858	0.000151336
13401	ENSG00000260920.2	AL031985.3		sense_overlapping	2.28747	4.88201	3.46157	0.000465252	1.79143	5.16895e-09
5898	ENSG00000142065.14	ZFP14	ZFP14 zinc finger protein	protein_coding	1.45955	2.75023	3.43996	0.00151039	1.78239	4.80361e-15
10600	ENSG00000188629.12	ZNF177	zinc finger protein 177	protein_coding	1.74062	3.3418	3.43303	0.00226348	1.77948	3.65716e-08
2963	ENSG00000111752.11	PHC1	polyhomeotic homolog 1	protein_coding	1.6469	3.1316	3.42828	0.00213512	1.77748	0.00134412
6886	ENSG00000154134.15	ROBO3	roundabout guidance receptor 3	protein_coding	2.3304	5.02944	3.41808	0.00253846	1.77319	0.000114423
10848	ENSG00000196967.10	ZNF585A	zinc finger protein 585A	protein_coding	1.68572	3.217	3.40043	0.00143592	1.76572	3.11757e-09
9357	ENSG00000175471.19	MCTP1	multiple C2 and transmembrane domain containing 1	protein_coding	2.08355	4.23849	3.18825	0.00525945	1.67277	0.000326709
443	ENSG00000041982.16	TNC	tenascin C	protein_coding	1.08507	2.12148	3.17824	0.00483536	1.66823	0.000143302
3220	ENSG00000114771.14	AADAC	arylacetamide deacetylase	protein_coding	4.15803	17.8522	3.15311	6.06369e-05	1.65678	0.00935349
9677	ENSG00000178934.4	LGALS7B	galectin 7B	protein_coding	2.69984	6.4973	3.13539	0.000550251	1.64865	0.0117814
4839	ENSG00000132911.4	NMUR2	neuromedin U receptor 2	protein_coding	2.73397	6.65285	3.12847	0.000747948	1.64546	0.00340176
9735	ENSG00000179532.12	DNHD1	dynein heavy chain domain 1	protein_coding	2.23638	4.71215	3.09411	0.00257712	1.62953	6.84407e-06
13648	ENSG00000267152.1	AC093227.1		lincRNA	1.54646	2.92099	3.07453	0.00207313	1.62037	6.2718e-10
13491	ENSG00000262580.5	AC087741.1		antisense	3.03011	8.16869	3.06477	0.000436607	1.61578	0.00182377
12937	ENSG00000250271.2	AC068647.2		transcribed_unprocessed_pseudogene	3.67537	12.776	2.99064	0.000168177	1.58045	0.00534719
8291	ENSG00000167103.12	PIP5KL1	phosphatidylinositol-4-phosphate 5-kinase like 1	protein_coding	2.92188	7.57832	2.98611	0.000452284	1.57827	1.02823e-05
2163	ENSG00000103942.13	HOMER2	homer scaffolding protein 2	protein_coding	1.10523	2.15134	2.97039	0.00138166	1.57065	1.00531e-05
12462	ENSG00000236499.2	LINC00896	long intergenic non-protein coding RNA 896	lincRNA	2.40986	5.31423	2.95772	0.000806592	1.56448	3.36348e-05
10685	ENSG00000196081.9	ZNF724	zinc finger protein 724	protein_coding	1.45018	2.73242	2.86812	0.00051869	1.5201	1.6665e-12
10909	ENSG00000197301.7	HMGA2-AS1		antisense	1.47379	2.77751	2.83088	0.00288683	1.50125	8.34005e-05
11718	ENSG00000214595.11	EML6	echinoderm microtubule associated protein like 6	protein_coding	1.73486	3.32846	2.63391	0.00304833	1.3972	2.61277e-05
7449	ENSG00000161638.11	ITGA5	integrin subunit alpha 5	protein_coding	2.54348	5.82994	2.62501	6.45611e-06	1.39233	3.34973e-11
9246	ENSG00000174469.22	CNTNAP2	contactin associated protein-like 2	protein_coding	1.66467	3.17041	2.58536	0.00200579	1.37037	8.07213e-05
10525	ENSG00000187801.15	ZFP69B	ZFP69 zinc finger protein B	protein_coding	1.66949	3.18102	2.57217	0.00284749	1.36299	1.99935e-07
8483	ENSG00000168140.5	VASN	vasorin	protein_coding	1.40217	2.64299	2.55111	0.0016652	1.35112	0.000295522
11193	ENSG00000198853.12	RUSC2	RUN and SH3 domain containing 2	protein_coding	1.56412	2.95697	2.54283	0.0029953	1.34644	5.44665e-05
12974	ENSG00000251201.8	TMED7-TICAM2	TMED7-TICAM2 readthrough	protein_coding	1.73475	3.32821	2.49473	0.00215549	1.31888	0.00426285
10052	ENSG00000183305.13	MAGEA2B	MAGE family member A2B	protein_coding	3.32845	10.0453	2.43425	0.000267191	1.28348	3.3881e-05
13724	ENSG00000268225.2	AC010487.1		unprocessed_pseudogene	1.77581	3.42431	2.35048	0.00433782	1.23295	0.00117206
11788	ENSG00000216775.3	AL109918.1		transcribed_unprocessed_pseudogene	2.48613	5.60272	2.34307	0.000552032	1.2284	0.00067939
12614	ENSG00000240602.7	AADACP1	arylacetamide deacetylase pseudogene 1	transcribed_unprocessed_pseudogene	3.94286	15.3787	2.2928	8.07359e-05	1.19711	0.00179703
2969	ENSG00000111801.16	BTN3A3	butyrophilin subfamily 3 member A3	protein_coding	1.90513	3.74544	2.28975	0.00194894	1.19519	0.0121893
12969	ENSG00000251095.6	AC097478.1		antisense	3.48346	11.1847	2.26774	4.15298e-05	1.18126	0.000217255
3825	ENSG00000121281.12	ADCY7	adenylate cyclase 7	protein_coding	1.50132	2.83102	2.24784	0.000175925	1.16854	0.000397916
10646	ENSG00000189064.8	GAGE2A	G antigen 2A	protein_coding	1.62686	3.08841	2.18046	0.00303182	1.12463	4.89262e-06
5092	ENSG00000135406.14	PRPH	peripherin	protein_coding	2.04957	4.13983	2.06024	0.000197304	1.04281	0.00352147
2885	ENSG00000111087.10	GLI1	GLI family zinc finger 1	protein_coding	2.54178	5.82306	2.05821	0.00162315	1.04139	7.76999e-07
12325	ENSG00000233559.1	LINC00513		lincRNA	2.06629	4.18807	2.03008	0.00066522	1.02154	0.000113921
